# Supplementary material for: Diversity of Rainbow Trout Blood B Cells Revealed by Single Cell RNA Sequencing
Source: Biology (Basel). 2021 Jun 9;10(6):511. doi: 10.3390/biology10060511 (PMC8227096; doi:10.3390/biology10060511)
Supplement: Supplementary file 1 [file biology-10-00511-s001.zip]

Archive with 2 entries (2 files):
- Supplementary_Table_1.xlsx
- Supplementary_Table_2.xlsx
