# Supplementary material for: Diversity of Rainbow Trout Blood B Cells Revealed by Single Cell RNA Sequencing
Source: Biology (Basel). 2021 Jun 9;10(6):511. doi: 10.3390/biology10060511 (PMC8227096; doi:10.3390/biology10060511)
Supplement: Supplementary file 1 [file biology-10-00511-s001.zip › Supplementary_Table_1.xlsx]

## Sheet: Markers B cell subsets
Supplementary Table S1. Results from marker identification analysis. Rainbow trout genes showing significant differential expression (adjusted p < 0.001) between cell clusters (identified with different colors).
p_val	avg_logFC	pct.1	pct.2	p_val_adj	cluster	gene	Type of gene	Marker in n cluster
1.88354e-79	1.18353	0.611	0.308	5.65061e-76	0	60S ribosomal protein L18a (LOC110516869)	Rpr	1
6.74061e-43	0.681934	0.542	0.342	2.02218e-39	0	ribosomal protein S7 (rps7)	Rpr	1
7.90238e-41	1.46275	0.521	0.324	2.37071e-37	0	uncharacterized LOC110504686 (LOC110504686)	Lnc	2
1.72123e-38	0.690425	0.316	0.192	5.16369e-35	0	V-type proton ATPase 116 kDa subunit a-like (LOC110509909), transcript variant X1	Pcg	1
4.43539e-38	0.92841	0.258	0.15	1.33062e-34	0	exostosin-2-like (LOC110506669), transcript variant X1	Pcg	1
6.84009e-37	0.599313	0.273	0.125	2.05203e-33	0	uncharacterized LOC110501675 (LOC110501675)	Pcg	1
4.23073e-34	0.736189	0.286	0.154	1.26922e-30	0	DNA polymerase alpha 1, catalytic subunit (pola1)	Pcg	1
1.24807e-32	0.737597	0.523	0.345	3.74422e-29	0	60S ribosomal protein L28 (rl28), transcript variant X1	Rpr	1
1.14665e-31	0.640662	0.511	0.343	3.43994e-28	0	60S ribosomal protein L7 (rl7), transcript variant X1	Rpr	2
1.9739e-31	0.501798	0.272	0.181	5.92169e-28	0	DNA (cytosine-5)-methyltransferase 3B-like (LOC110532104)	Pcg	1
1.15606e-30	0.648331	0.261	0.106	3.46817e-27	0	probable G-protein coupled receptor 22 (LOC110527934)	Pcg	1
4.30544e-30	0.553631	0.562	0.358	1.29163e-26	0	40S ribosomal protein S10 (rs10)	Rpr	2
1.36588e-29	0.674308	0.501	0.339	4.09763e-26	0	polyadenylate-binding protein 1-A-like (LOC110515783)	Pcg	1
1.55324e-29	1.0267	0.263	0.152	4.65973e-26	0	myeloid zinc finger 1-like (LOC110532484)	Pcg	2
7.7095e-28	0.42494	0.556	0.37	2.31285e-24	0	60S ribosomal protein L15 (rl15), transcript variant X1	Rpr	1
2.1015e-25	0.804964	0.515	0.362	6.3045e-22	0	C-X-C chemokine receptor type 4-like (LOC110501543)	Pcg	2
2.66956e-24	0.542296	0.26	0.135	8.00868e-21	0	protein Jade-3-like (LOC110524919)	Pcg	1
9.15093e-24	1.33826	0.518	0.349	2.74528e-20	0	C-X-C chemokine receptor type 4-like (LOC110520024)	Pcg	2
4.56811e-23	1.04719	0.483	0.334	1.37043e-19	0	60S ribosomal protein L17 (rl17), transcript variant X1	Rpr	1
1.19402e-22	0.772514	0.262	0.13	3.58206e-19	0	protein YIPF7-like (LOC110505680)	Pcg	2
5.17907e-22	0.930734	0.451	0.308	1.55372e-18	0	glycine-rich RNA-binding protein 1-like (LOC110526019)	Pcg	1
2.9573e-21	0.596049	0.508	0.348	8.87191e-18	0	uncharacterized LOC110520552 (LOC110520552)	Lnc	2
8.38712e-21	0.299278	0.315	0.236	2.51614e-17	0	protein phosphatase 1 regulatory subunit 13B (ppp1r13b), transcript variant X1	Pcg	2
9.56879e-19	0.763445	0.529	0.362	2.87064e-15	0	MT-ATP6	Mtc	1
2.83177e-18	0.699281	0.535	0.392	8.4953e-15	0	MT-ATP8	Mtc	2
2.27481e-17	0.423362	0.26	0.185	6.82443e-14	0	gastrula zinc finger protein XlCGF52.1-like (LOC110487175)	Pcg	2
3.46327e-16	0.515272	0.322	0.236	1.03898e-12	0	small nuclear ribonucleoprotein-associated protein B' (LOC110528556)	Pcg	1
7.37979e-16	0.816616	0.53	0.39	2.21394e-12	0	MT-ND2	Mtc	1
2.01798e-15	0.787877	0.509	0.375	6.05395e-12	0	MT-ND1	Mtc	2
4.27802e-14	0.822712	0.503	0.376	1.2834e-10	0	A-kinase anchor protein 13-like (LOC110493808)	Pcg	1
6.53981e-14	1.157	0.413	0.314	1.96194e-10	0	argininosuccinate lyase (asl), transcript variant X1	Pcg	1
7.12362e-14	0.921788	0.504	0.374	2.13708e-10	0	immunoglobulin mu heavy chain constant region	Pcg	1
7.14203e-14	0.858591	0.257	0.186	2.14261e-10	0	iron-regulated protein FrpC-like (LOC110504929)	Pcg	2
1.03113e-12	1.14797	0.504	0.38	3.09338e-09	0	MT-ND4	Mtc	1
2.06877e-12	1.14926	0.455	0.335	6.2063e-09	0	tripartite motif-containing protein 16-like (LOC110513115)	Pcg	1
2.40998e-11	0.585014	0.257	0.173	7.22993e-08	0	BTB/POZ domain-containing protein 2-like (LOC110508424)	Pcg	1
5.10009e-11	0.931945	0.259	0.153	1.53003e-07	0	A-kinase anchor protein 11-like (LOC110520366), transcript variant X1	Pcg	1
9.00666e-11	0.605788	0.383	0.322	2.702e-07	0	ankyrin-3-like (LOC110502535), transcript variant X1	Pcg	1
1.01098e-10	0.371581	0.257	0.176	3.03293e-07	0	uncharacterized protein KIAA1522 homolog (LOC110496752)	Pcg	1
1.04204e-10	0.405682	0.449	0.365	3.12612e-07	0	sodium- and chloride-dependent taurine transporter-like (LOC110528591)	Pcg	2
1.13746e-10	0.94094	0.388	0.285	3.41239e-07	0	elongation factor 1-beta-like (LOC110538826)	Pcg	1
2.13028e-10	0.420719	0.47	0.365	6.39084e-07	0	MT-ND4L	Mtc	2
2.63845e-10	1.32426	0.321	0.196	7.91534e-07	0	ecto-ADP-ribosyltransferase 5-like (LOC110534777)	Pcg	1
3.5205e-10	0.497829	0.352	0.314	1.05615e-06	0	alpha-adducin-like (LOC110536952)	Pcg	1
4.60053e-10	0.452514	0.236	0.337	1.38016e-06	0	ribonuclease ZC3H12A-like (LOC110529532)	Pcg	1
6.59035e-10	0.998515	0.256	0.141	1.9771e-06	0	death ligand signal enhancer-like (LOC110488706), transcript variant X1	Pcg	2
1.12617e-09	0.347183	0.293	0.298	3.37851e-06	0	coiled-coil alpha-helical rod protein 1-like (LOC110537363), transcript variant X1	Pcg	1
3.10252e-09	0.573315	0.259	0.269	9.30755e-06	0	CREB3 regulatory factor-like (LOC110537781), transcript variant X1	Pcg	1
3.86238e-09	0.892108	0.262	0.15	1.15871e-05	0	fatty acyl-CoA hydrolase precursor, medium chain-like (LOC110506604), transcript variant X1	Pcg	1
5.76211e-09	0.500958	0.496	0.397	1.72863e-05	0	MT-ND3	Mtc	2
7.69962e-09	0.934097	0.335	0.261	2.30989e-05	0	TERF1-interacting nuclear factor 2-like (LOC110502848)	Pcg	3
8.792e-09	0.49889	0.457	0.369	2.6376e-05	0	ankyrin-3-like (LOC110529831), transcript variant X1	Pcg	3
1.00254e-08	0.817621	0.27	0.205	3.00761e-05	0	histone-lysine N-methyltransferase EHMT1-like (LOC110509707), transcript variant X1	Pcg	1
2.57502e-08	0.791156	0.383	0.302	7.72507e-05	0	regulator of G-protein signaling 21-like (LOC110530038)	Pcg	2
4.36921e-08	0.514823	0.257	0.229	0.000131076	0	protein KIAA0556-like (LOC110498842), transcript variant X1	Pcg	1
1.10402e-07	0.413446	0.342	0.28	0.000331205	0	cAMP-responsive element modulator-like (LOC110530248), transcript variant X1	Pcg	1
1.39602e-07	0.776963	0.261	0.172	0.000418805	0	transferrin receptor protein 1 (LOC100653457), transcript variant X1	Pcg	1
2.37995e-07	0.881542	0.294	0.239	0.000713985	0	uncharacterized LOC110526080 (LOC110526080)	Pcg	1
1.051e-173	3.01059	0.827	0.271	3.15301e-170	1	heat shock protein 70b (hsp70b)	Pcg	1
4.95524e-128	2.39942	0.763	0.296	1.48657e-124	1	heat shock 70 kDa protein-like (LOC110486254)	Pcg	2
6.30556e-121	1.88806	0.768	0.294	1.89167e-117	1	heat shock 70 kDa protein-like (LOC110485160)	Pcg	2
6.01623e-114	2.48577	0.741	0.293	1.80487e-110	1	heat shock 70 kDa protein-like (LOC110486256)	Pcg	1
7.76236e-96	2.97671	0.532	0.067	2.32871e-92	1	immunoglobulin tau-1 heavy chain constant region	Pcg	1
1.0127e-81	1.45222	0.292	0.066	3.0381e-78	1	rho guanine nucleotide exchange factor 17-like (LOC110503196)	Pcg	1
2.49595e-63	1.33603	0.635	0.315	7.48785e-60	1	prosaposin-like (LOC110509903), transcript variant X1	Pcg	1
1.28684e-62	1.3542	0.256	0.097	3.86051e-59	1	clustered mitochondria protein homolog (LOC110503870), transcript variant X1	Pcg	1
3.76234e-59	1.06841	0.289	0.101	1.1287e-55	1	CUGBP Elav-like family member 1 (LOC110526187), transcript variant X1	Pcg	1
4.08351e-53	1.86281	0.622	0.334	1.22505e-49	1	Ictacalcin (s10i)	Pcg	1
5.63507e-53	0.472117	0.715	0.435	1.69052e-49	1	ribosomal protein L12 (rpl12), transcript variant X1	Rpr	2
3.38206e-52	0.805966	0.374	0.137	1.01462e-48	1	pannexin-1-like (LOC110507644)	Pcg	1
2.08574e-49	0.680612	0.256	0.115	6.25721e-46	1	rab GDP dissociation inhibitor alpha-like (LOC110528413)	Pcg	1
5.42287e-46	0.711178	0.272	0.089	1.62686e-42	1	exocyst complex component 1 (exoc1), transcript variant X1	Pcg	2
7.73357e-46	1.40764	0.357	0.177	2.32007e-42	1	ictacalcin-like (LOC110520890)	Pcg	1
1.06477e-45	1.50289	0.512	0.298	3.19431e-42	1	NHS-like protein 2 (LOC110534162)	Pcg	1
1.22082e-43	1.67685	0.279	0.089	3.66247e-40	1	G protein-coupled receptor kinase 6-like (LOC110536319)	Pcg	1
4.31615e-43	1.00568	0.387	0.163	1.29484e-39	1	tenascin-R-like (LOC110530311), transcript variant X1	Pcg	1
1.83218e-42	1.56246	0.277	0.097	5.49653e-39	1	3-hydroxyanthranilate 3,4-dioxygenase (haao)	Pcg	1
6.41023e-39	1.98366	0.334	0.08	1.92307e-35	1	sodium bicarbonate cotransporter (nbc)	Pcg	1
1.63185e-38	1.34569	0.282	0.129	4.89556e-35	1	Krueppel-like factor 11 (LOC110522064)	Pcg	1
4.03304e-38	1.12364	0.285	0.109	1.20991e-34	1	E3 ubiquitin-protein ligase TRIM39-like (LOC110531504)	Pcg	1
6.97694e-38	1.83709	0.308	0.075	2.09308e-34	1	phosphatidylinositol 3,4,5-trisphosphate 5-phosphatase 2B-like (LOC110487728)	Pcg	1
8.61664e-38	0.768793	0.292	0.111	2.58499e-34	1	uncharacterized LOC110536466 (LOC110536466), transcript variant X1	Lnc	1
1.46014e-37	1.26053	0.336	0.137	4.38042e-34	1	phosphatidylinositol glycan anchor biosynthesis class L (pigl)	Pcg	1
4.21509e-37	1.01642	0.325	0.108	1.26453e-33	1	uncharacterized LOC110537589 (LOC110537589), transcript variant X1	Lnc	1
4.92475e-37	1.40629	0.328	0.123	1.47742e-33	1	arrestin domain-containing protein 2-like (LOC110524135), transcript variant X1	Pcg	1
7.5624e-37	0.855166	0.258	0.131	2.26872e-33	1	atlastin-2-like (LOC110530250)	Pcg	1
2.52367e-36	0.66397	0.251	0.119	7.57102e-33	1	poly [ADP-ribose] polymerase 10-like (LOC110496378)	Pcg	1
4.16319e-36	0.652214	0.434	0.215	1.24896e-32	1	guanylate-binding protein 1-like (LOC110529748)	Pcg	1
1.96634e-35	0.347232	0.281	0.142	5.89901e-32	1	protein FAM177A1-like (LOC110497726), transcript variant X1	Pcg	1
1.37398e-34	1.59466	0.334	0.127	4.12195e-31	1	laminin subunit gamma-1-like (LOC110508755)	Pcg	1
2.86853e-34	1.28233	0.295	0.109	8.60558e-31	1	CD18 protein (cd18)	Pcg	1
9.05487e-34	1.42252	0.256	0.085	2.71646e-30	1	putative ferric-chelate reductase 1 (LOC110535503), transcript variant X1	Pcg	1
1.37714e-33	0.378413	0.251	0.142	4.13141e-30	1	uncharacterized LOC110526171 (LOC110526171), transcript variant X1	Lnc	1
1.53901e-33	0.974486	0.266	0.13	4.61702e-30	1	pleckstrin-like (LOC110528879), transcript variant X1	Pcg	1
2.99896e-33	1.55756	0.29	0.138	8.99688e-30	1	vacuolar protein sorting-associated protein 53 homolog (LOC110503867)	Pcg	1
6.76925e-33	2.28084	0.359	0.065	2.03077e-29	1	immunoglobulin tau-3 heavy chain constant region	Pcg	1
9.6319e-33	0.757151	0.271	0.106	2.88957e-29	1	autophagy-related protein 2 homolog A-like (LOC110487761)	Pcg	1
1.49899e-32	1.13546	0.261	0.084	4.49697e-29	1	uncharacterized LOC110494811 (LOC110494811)	Lnc	1
1.6676e-32	1.81949	0.302	0.108	5.00279e-29	1	toll-like receptor 13 (LOC110496442)	Pcg	1
2.03675e-32	1.20232	0.279	0.127	6.11025e-29	1	tyrosine-protein phosphatase non-receptor type 12-like (LOC110492085), transcript variant X1	Pcg	1
2.88246e-32	1.28628	0.299	0.152	8.64739e-29	1	la-related protein 7-like (LOC110531801), transcript variant X1	Pcg	1
6.34951e-32	1.09768	0.264	0.142	1.90485e-28	1	serine palmitoyltransferase 2 (LOC110497547)	Pcg	1
1.86585e-31	1.31271	0.582	0.346	5.59756e-28	1	actin, cytoplasmic 1 (LOC110517977), transcript variant X1	Pcg	1
9.99284e-31	0.738352	0.268	0.184	2.99785e-27	1	zinc finger protein 37 homolog (LOC110509729)	Pcg	2
1.04757e-30	2.69757	0.256	0.069	3.1427e-27	1	C-type lectin domain containing 14A (clec14a)	Pcg	1
2.07621e-30	0.477586	0.574	0.359	6.22862e-27	1	uncharacterized LOC110520552 (LOC110520552)	Lnc	2
3.13937e-30	0.85729	0.37	0.185	9.41811e-27	1	histone-lysine N-methyltransferase 2B-like (LOC110487656)	Pcg	1
3.71602e-30	0.583875	0.269	0.142	1.11481e-26	1	NMDA receptor synaptonuclear signaling and neuronal migration factor-like (LOC110535099)	Pcg	1
4.18327e-30	1.65112	0.264	0.068	1.25498e-26	1	IQ motif and SEC7 domain-containing protein 2-like (LOC110492775)	Pcg	1
6.92286e-30	0.669515	0.277	0.145	2.07686e-26	1	C-terminal-binding protein 2-like (LOC110504407)	Pcg	2
1.28595e-29	1.31664	0.385	0.153	3.85785e-26	1	decaprenyl diphosphate synthase subunit 1 (pdss1), transcript variant X1	Pcg	1
2.64569e-29	0.809172	0.272	0.154	7.93708e-26	1	transmembrane protein 56-B-like (LOC110486487), transcript variant X1	Pcg	1
5.36122e-29	1.16728	0.284	0.127	1.60837e-25	1	chromobox protein homolog 7-like (LOC110538378), transcript variant X1	Pcg	1
1.58449e-28	0.639966	0.295	0.134	4.75347e-25	1	uncharacterized LOC110526128 (LOC110526128), transcript variant X1	Lnc	1
3.39584e-28	0.370967	0.577	0.359	1.01875e-24	1	prosaposin-like (LOC110491274), transcript variant X1	Pcg	1
9.05574e-28	0.549304	0.45	0.281	2.71672e-24	1	uncharacterized LOC110531980 (LOC110531980)	Pcg	1
1.08371e-27	1.06531	0.259	0.12	3.25113e-24	1	apoptosis-associated speck-like protein containing a CARD (LOC110538554), transcript variant X1	Pcg	1
1.38616e-27	1.31834	0.33	0.139	4.15848e-24	1	E3 ubiquitin-protein ligase RBBP6-like (LOC110519311)	Pcg	2
2.36584e-27	2.61379	0.333	0.057	7.09753e-24	1	GATA-binding factor 2-like (LOC110494514)	Pcg	1
1.03427e-26	1.11489	0.297	0.161	3.10281e-23	1	protein RTF2 homolog (LOC110493896), transcript variant X1	Pcg	1
1.09318e-26	1.3656	0.44	0.255	3.27953e-23	1	protein AF-17-like (LOC110485905)	Pcg	1
3.45458e-26	1.25568	0.266	0.117	1.03637e-22	1	membralin-like (LOC110524127)	Pcg	1
1.24096e-25	1.72735	0.333	0.168	3.72289e-22	1	uncharacterized LOC110521436 (LOC110521436), transcript variant X1	Lnc	1
2.03401e-25	1.14855	0.268	0.125	6.10202e-22	1	keratinocyte differentiation factor 1-like (LOC110488187), transcript variant X1	Pcg	1
2.65641e-25	0.347587	0.615	0.43	7.96922e-22	1	60S ribosomal protein L23 (LOC110538399)	Rpr	1
5.26708e-25	0.641501	0.29	0.187	1.58012e-21	1	regulator of G-protein signaling 14-like (LOC110488612), transcript variant X1	Pcg	1
1.20816e-24	1.41571	0.261	0.118	3.62448e-21	1	hepatocyte cell adhesion molecule-like (LOC110488627), transcript variant X1	Pcg	1
1.30457e-24	1.19258	0.555	0.371	3.91372e-21	1	tripartite motif-containing protein 16-like (LOC110521165)	Pcg	1
2.82039e-24	1.0231	0.277	0.149	8.46118e-21	1	oxysterol-binding protein-related protein 11-like (LOC110527460)	Pcg	1
2.9712e-24	1.76206	0.364	0.122	8.91361e-21	1	RAS guanyl-releasing protein 1-like (LOC110497935), transcript variant X1	Pcg	1
7.32693e-24	2.18835	0.315	0.101	2.19808e-20	1	tyrosine-protein kinase Lck-like (LOC110522661)	Pcg	1
7.40413e-24	1.01698	0.268	0.143	2.22124e-20	1	uncharacterized LOC110535238 (LOC110535238), transcript variant X1	Lnc	1
8.84683e-24	0.722249	0.292	0.12	2.65405e-20	1	GTPase IMAP family member 7-like (LOC110516762)	Pcg	1
2.484e-23	0.794759	0.261	0.164	7.45199e-20	1	KIAA1524 ortholog (kiaa1524)	Pcg	1
4.03031e-23	1.38039	0.282	0.117	1.20909e-19	1	gap junction Cx32.2 protein-like (LOC110508780)	Pcg	1
4.11898e-23	0.738189	0.269	0.117	1.23569e-19	1	glutaminyl-peptide cyclotransferase-like protein (LOC110507408), transcript variant X1	Pcg	1
4.4891e-23	0.414942	0.612	0.421	1.34673e-19	1	60S ribosomal protein L39-like (LOC110488974)	Rpr	2
9.19819e-23	0.885164	0.316	0.198	2.75946e-19	1	HMG-box containing 3 (hmgxb3)	Pcg	1
9.68053e-23	1.3378	0.251	0.132	2.90416e-19	1	uncharacterized LOC110489917 (LOC110489917), transcript variant X1	Pcg	2
1.21546e-22	0.628681	0.266	0.169	3.64639e-19	1	ataxin-2-like (LOC110535687)	Pcg	1
1.31524e-22	1.34894	0.338	0.205	3.94572e-19	1	aryl hydrocarbon receptor-like (LOC110537064), transcript variant X1	Pcg	1
1.34231e-22	1.2513	0.537	0.358	4.02694e-19	1	signal transducer and activator of transcription 1-alpha/beta-like (LOC110520020), transcript variant X1	Pcg	1
2.74269e-22	1.11512	0.254	0.101	8.22807e-19	1	lysine-specific demethylase 6B-like (LOC110532943)	Pcg	1
3.78711e-22	1.37038	0.312	0.182	1.13613e-18	1	CCAAT/enhancer-binding protein beta (LOC100136165)	Pcg	1
4.54637e-22	1.80048	0.341	0.114	1.36391e-18	1	TBC1 domain family member 9-like (LOC110498426)	Pcg	1
9.55014e-22	0.999227	0.274	0.163	2.86504e-18	1	G-protein coupled receptor 182-like (LOC110532656), transcript variant X1	Pcg	1
1.10605e-21	1.26392	0.316	0.179	3.31816e-18	1	tumor necrosis factor (ligand) superfamily, member 13b (tnfsf13b)	Pcg	1
1.17181e-21	1.24737	0.261	0.162	3.51542e-18	1	AP-1 complex subunit mu-2-like (LOC110524754)	Pcg	2
1.43084e-21	0.625349	0.336	0.2	4.29253e-18	1	ABC transporter G family member 23-like (LOC110531245)	Pcg	1
1.44195e-21	0.996275	0.276	0.138	4.32584e-18	1	adenylate cyclase type 6-like (LOC110532031)	Pcg	1
1.92343e-21	1.92104	0.316	0.06	5.77028e-18	1	QKI, KH domain containing RNA binding (qki), transcript variant X1	Pcg	1
1.9997e-21	1.36176	0.323	0.103	5.99909e-18	1	arrestin domain-containing protein 3 (LOC110535700)	Pcg	1
2.07972e-21	1.26618	0.299	0.14	6.23915e-18	1	interleukin-3 receptor class 2 subunit beta-like (LOC110538012)	Pcg	1
2.17204e-21	0.829189	0.251	0.125	6.51611e-18	1	KIAA0100 ortholog (kiaa0100), transcript variant X1	Pcg	1
2.50684e-21	2.31359	0.452	0.253	7.52051e-18	1	fatty acid binding protein 3 (fabp3)	Pcg	2
3.1112e-21	0.956661	0.506	0.321	9.33361e-18	1	roquin-2-like (LOC110523932)	Pcg	1
3.13629e-21	1.20733	0.277	0.174	9.40886e-18	1	chromosome-associated kinesin KIF4-like (LOC110533960), transcript variant X1	Pcg	1
3.44142e-21	0.921859	0.266	0.173	1.03243e-17	1	reprimo-like protein (LOC110486232)	Pcg	1
3.50538e-21	0.704513	0.31	0.16	1.05161e-17	1	focadhesin (focad), transcript variant X1	Pcg	1
4.50806e-21	1.18815	0.553	0.381	1.35242e-17	1	Profilin-1 (prof1)	Pcg	2
6.94508e-21	0.5994	0.349	0.225	2.08352e-17	1	anoctamin-6-like (LOC110499940), transcript variant X1	Pcg	1
9.03962e-21	1.37259	0.264	0.127	2.71189e-17	1	rap1 GTPase-activating protein 1-like (LOC110527984), transcript variant X1	Pcg	1
1.21546e-20	1.89024	0.264	0.164	3.64637e-17	1	cytochrome c oxidase subunit 6B1-like (LOC110491567)	Pcg	2
1.21896e-20	0.632745	0.277	0.165	3.65688e-17	1	EGF-containing fibulin-like extracellular matrix protein 2 (LOC110509951), transcript variant X1	Pcg	1
1.70078e-20	0.307329	0.617	0.449	5.10234e-17	1	40S ribosomal protein S19 (LOC110537987)	Rpr	2
4.48291e-19	0.669198	0.3	0.193	1.34487e-15	1	echinoderm microtubule-associated protein-like 3 (LOC110500717), transcript variant X1	Pcg	1
1.10049e-18	0.988802	0.326	0.193	3.30146e-15	1	chromodomain helicase DNA binding protein 1 (chd1)	Pcg	1
1.12784e-18	2.34265	0.39	0.096	3.38353e-15	1	interleukin-31 receptor subunit alpha-like (LOC110523479), transcript variant X1	Pcg	1
1.48188e-18	1.34524	0.396	0.183	4.44563e-15	1	heat shock 70 kDa protein-like (LOC110512845)	Pcg	1
1.86901e-18	0.393591	0.294	0.19	5.60703e-15	1	gastrula zinc finger protein XlCGF52.1-like (LOC110487175)	Pcg	2
2.81994e-18	0.576233	0.545	0.367	8.45981e-15	1	MT-ND4L	Mtc	2
3.1824e-18	1.81753	0.323	0.164	9.5472e-15	1	zinc finger SWIM domain-containing protein 6-like (LOC110536299)	Pcg	1
5.49223e-18	1.61828	0.326	0.123	1.64767e-14	1	rho GTPase-activating protein 15-like (LOC110527692)	Pcg	1
6.95138e-18	1.40132	0.259	0.143	2.08541e-14	1	NGFI-A-binding protein 2-like (LOC110528260), transcript variant X1	Pcg	1
1.6692e-17	1.36969	0.393	0.177	5.0076e-14	1	band 4.1-like protein 1 (LOC110527864), transcript variant X1	Pcg	1
1.71941e-17	0.712639	0.277	0.174	5.15824e-14	1	CUGBP Elav-like family member 2 (LOC110524948), transcript variant X1	Pcg	1
1.79637e-17	1.04719	0.258	0.171	5.3891e-14	1	FYVE and coiled-coil domain-containing protein 1-like (LOC110524072), transcript variant X1	Pcg	1
1.83038e-17	1.09885	0.52	0.364	5.49113e-14	1	sodium- and chloride-dependent taurine transporter-like (LOC110528591)	Pcg	2
2.07256e-17	0.395643	0.264	0.168	6.21768e-14	1	myeloid zinc finger 1-like (LOC110532484)	Pcg	2
2.63875e-17	0.838881	0.261	0.133	7.91625e-14	1	protein phosphatase Slingshot homolog 2-like (LOC110503660)	Pcg	1
2.96517e-17	0.869315	0.313	0.225	8.89551e-14	1	uncharacterized LOC110520017 (LOC110520017)	Pcg	1
2.98364e-17	1.64102	0.274	0.148	8.95093e-14	1	trichohyalin-like (LOC110500458)	Pcg	1
3.38285e-17	1.6861	0.281	0.16	1.01485e-13	1	lysophospholipid acyltransferase LPCAT4-like (LOC110500395)	Pcg	1
3.41334e-17	0.311056	0.328	0.187	1.024e-13	1	CD83 antigen-like (LOC110486829)	Pcg	2
3.88621e-17	1.49592	0.352	0.147	1.16586e-13	1	uncharacterized LOC110536122 (LOC110536122)	Lnc	1
4.5379e-17	0.471398	0.378	0.282	1.36137e-13	1	interferon regulatory factor 4-like (LOC110521762), transcript variant X1	Pcg	2
5.22718e-17	0.324847	0.308	0.232	1.56815e-13	1	TNFAIP3-interacting protein 1-like (LOC110504481)	Pcg	1
6.64274e-17	0.713863	0.299	0.155	1.99282e-13	1	E3 ubiquitin-protein ligase rnf213-alpha-like (LOC110524942)	Pcg	1
1.12828e-16	1.12329	0.266	0.177	3.38485e-13	1	folliculin interacting protein 1 (fnip1)	Pcg	1
1.29488e-16	1.9554	0.302	0.098	3.88464e-13	1	villin-1-like (LOC110520005), transcript variant X1	Pcg	1
1.30404e-16	1.61237	0.3	0.121	3.91211e-13	1	poly [ADP-ribose] polymerase 14-like (LOC110511501)	Pcg	1
1.40278e-16	2.3128	0.32	0.113	4.20835e-13	1	interleukin 15 (il15)	Pcg	1
1.56688e-16	0.662255	0.297	0.198	4.70064e-13	1	lipopolysaccharide-responsive and beige-like anchor protein (LOC110498650)	Pcg	1
1.86926e-16	1.05907	0.333	0.159	5.60777e-13	1	girdin-like (LOC110504639)	Pcg	1
2.63167e-16	0.656527	0.323	0.202	7.895e-13	1	A-kinase anchor protein 9-like (LOC110496340), transcript variant X1	Pcg	1
3.59754e-16	0.967819	0.254	0.138	1.07926e-12	1	thromboxane A2 receptor-like (LOC110524020), transcript variant X1	Pcg	1
3.62834e-16	1.39393	0.352	0.248	1.0885e-12	1	E3 ubiquitin-protein ligase CBL-like (LOC110533571)	Pcg	1
1.01558e-15	1.33598	0.258	0.127	3.04674e-12	1	NF-kappa-B inhibitor zeta-like (LOC110495544), transcript variant X1	Pcg	1
1.61904e-15	0.722837	0.287	0.171	4.85712e-12	1	uncharacterized LOC110506410 (LOC110506410), transcript variant X1	Pcg	1
1.68378e-15	1.62044	0.269	0.125	5.05133e-12	1	uncharacterized LOC110530632 (LOC110530632)	Pcg	1
1.7163e-15	1.22998	0.316	0.164	5.1489e-12	1	arachidonate 15-lipoxygenase B-like (LOC110522385), transcript variant X1	Pcg	1
2.08202e-15	0.832332	0.263	0.148	6.24606e-12	1	phosphatidylserine decarboxylase proenzyme, mitochondrial-like (LOC110509685), transcript variant X1	Pcg	1
3.32278e-15	2.43241	0.261	0.109	9.96835e-12	1	pre-B-cell leukemia transcription factor 1-like (LOC110508658), transcript variant X1	Pcg	1
3.4342e-15	1.02164	0.328	0.168	1.03026e-11	1	von Willebrand factor-like (LOC110502677)	Pcg	1
4.42506e-15	0.483243	0.37	0.206	1.32752e-11	1	high affinity cAMP-specific 3',5'-cyclic phosphodiesterase 7A-like (LOC110489684)	Pcg	1
6.81005e-15	1.16533	0.316	0.225	2.04302e-11	1	cyclin L1 (LOC100136245), transcript variant X1	Pcg	1
7.159e-15	1.19693	0.251	0.145	2.1477e-11	1	intermediate conductance calcium-activated potassium channel protein 4-like (LOC110510617)	Pcg	1
1.09802e-14	1.03691	0.339	0.237	3.29406e-11	1	G1/S-specific cyclin-D2-like (LOC110498391), transcript variant X1	Pcg	1
1.25435e-14	1.19576	0.299	0.235	3.76304e-11	1	C-C motif chemokine 13-like (LOC110514657)	Pcg	3
2.31347e-14	1.15588	0.374	0.269	6.94041e-11	1	signal-induced proliferation-associated 1-like protein 1 (LOC110534011)	Pcg	1
2.31758e-14	0.909753	0.312	0.178	6.95275e-11	1	transmembrane protein 161B-like (LOC110525314)	Pcg	1
2.74641e-14	0.662281	0.263	0.135	8.23922e-11	1	integrin alpha-4 (LOC100653476)	Pcg	1
5.94581e-14	2.12517	0.485	0.311	1.78374e-10	1	protein CBFA2T3-like (LOC110506413)	Pcg	1
1.20631e-13	1.15307	0.423	0.239	3.61894e-10	1	sestrin-1-like (LOC110529910), transcript variant X1	Pcg	1
1.37624e-13	0.260526	0.271	0.164	4.12872e-10	1	lymphocyte cytosolic protein 2-like (LOC110537799), transcript variant X1	Pcg	1
2.08764e-13	1.61571	0.302	0.128	6.26293e-10	1	myotubularin related protein 12 (mtmr12)	Pcg	1
4.28827e-13	1.6065	0.276	0.159	1.28648e-09	1	CD209 antigen-like protein C (LOC110517443), transcript variant X1	Pcg	1
4.41946e-13	0.529385	0.266	0.145	1.32584e-09	1	uncharacterized protein C1orf43-like (LOC110536044), transcript variant X1	Pcg	1
4.49094e-13	0.788192	0.282	0.173	1.34728e-09	1	rho guanine nucleotide exchange factor 2-like (LOC110496356), transcript variant X1	Pcg	1
4.97078e-13	0.783342	0.46	0.317	1.49124e-09	1	C-Jun-amino-terminal kinase-interacting protein 4-like (LOC110508973), transcript variant X1	Pcg	1
5.53646e-13	0.857663	0.264	0.144	1.66094e-09	1	stonustoxin subunit beta-like (LOC110515197)	Pcg	1
5.80013e-13	1.47736	0.276	0.154	1.74004e-09	1	sperm-specific antigen 2-like (LOC110494800)	Pcg	1
6.13251e-13	0.368338	0.493	0.387	1.83975e-09	1	protein S100-A1-like (LOC110496006)	Pcg	2
6.19287e-13	0.511061	0.442	0.303	1.85786e-09	1	histone H2AX (LOC110534249)	Pcg	2
8.83755e-13	0.30375	0.542	0.391	2.65127e-09	1	40S ribosomal protein S10 (rs10)	Rpr	2
1.01635e-12	0.840899	0.331	0.3	3.04904e-09	1	nuclear factor NF-kappa-B p100 subunit-like (LOC110527634), transcript variant X1	Pcg	1
1.49076e-12	1.06656	0.259	0.181	4.47227e-09	1	nuclear factor 1 C-type-like (LOC110521516)	Pcg	1
1.56172e-12	0.500932	0.264	0.162	4.68516e-09	1	uncharacterized LOC110510230 (LOC110510230)	Pcg	1
1.79164e-12	1.22244	0.454	0.314	5.37493e-09	1	signaling lymphocytic activation molecule-like (LOC110500422), transcript variant X1	Pcg	1
2.40486e-12	0.979225	0.382	0.234	7.21457e-09	1	sestrin 1 (sesn1), transcript variant X1	Pcg	1
2.73266e-12	0.62601	0.416	0.269	8.19797e-09	1	protein diaphanous homolog 2-like (LOC110488982)	Pcg	1
2.92252e-12	0.66926	0.281	0.153	8.76755e-09	1	gamma-crystallin M2-like (LOC110521307)	Pcg	1
2.97217e-12	0.809835	0.284	0.158	8.91651e-09	1	sex comb on midleg-like protein 2 (LOC110524902)	Pcg	1
3.04986e-12	0.40804	0.279	0.212	9.14957e-09	1	cytoplasmic phosphatidylinositol transfer protein 1-like (LOC110485991)	Pcg	2
3.73423e-12	0.495541	0.411	0.271	1.12027e-08	1	uncharacterized LOC110510081 (LOC110510081)	Pcg	1
4.35451e-12	0.94559	0.455	0.306	1.30635e-08	1	uncharacterized LOC110510080 (LOC110510080)	Pcg	1
4.96478e-12	1.15751	0.295	0.103	1.48943e-08	1	GATA-binding factor 2-like (LOC110527950), transcript variant X1	Pcg	1
5.92179e-12	0.449309	0.511	0.372	1.77654e-08	1	myosin-9-like (LOC110486511), transcript variant X1	Pcg	2
7.96988e-12	0.928101	0.295	0.189	2.39096e-08	1	iron-regulated protein FrpC-like (LOC110504929)	Pcg	2
1.00502e-11	0.586888	0.268	0.193	3.01506e-08	1	chromodomain-helicase-DNA-binding protein 7-like (LOC110508821)	Pcg	2
1.10063e-11	0.559769	0.276	0.23	3.3019e-08	1	60S ribosomal protein L38 (LOC110502952)	Rpr	1
1.1378e-11	0.659189	0.285	0.194	3.4134e-08	1	C-X-C chemokine receptor type 4-like (LOC110516585)	Pcg	1
1.27436e-11	1.07032	0.338	0.236	3.82308e-08	1	receptor-type tyrosine-protein phosphatase C-like (LOC110524798)	Pcg	1
1.43315e-11	0.683647	0.393	0.306	4.29945e-08	1	rho guanine nucleotide exchange factor 1-like (LOC110503633)	Pcg	1
1.70884e-11	0.847842	0.424	0.305	5.12653e-08	1	uncharacterized LOC110511519 (LOC110511519)	Lnc	1
1.73731e-11	0.627398	0.525	0.391	5.21194e-08	1	E3 ubiquitin/ISG15 ligase TRIM25-like (LOC110516270)	Pcg	1
1.89618e-11	0.425164	0.254	0.176	5.68855e-08	1	extended synaptotagmin-2-B-like (LOC110508771), transcript variant X1	Pcg	1
9.77163e-11	0.406534	0.263	0.168	2.93149e-07	1	extensin-like (LOC110496506)	Pcg	1
1.43985e-10	0.279694	0.276	0.169	4.31954e-07	1	uncharacterized LOC110518659 (LOC110518659)	Pcg	1
1.60215e-10	1.35236	0.321	0.166	4.80646e-07	1	pre-B-cell leukemia transcription factor 1-like (LOC110520992)	Pcg	2
1.93782e-10	0.512631	0.512	0.372	5.81346e-07	1	ankyrin-3-like (LOC110529831), transcript variant X1	Pcg	3
1.94023e-10	0.726242	0.264	0.138	5.82069e-07	1	FK506-binding protein 15-like (LOC110525480)	Pcg	1
1.96549e-10	0.679129	0.258	0.193	5.89646e-07	1	calcium-binding and coiled-coil domain-containing protein 1-like (LOC110491991)	Pcg	1
2.34361e-10	0.629898	0.274	0.159	7.03082e-07	1	nesprin-1-like (LOC110522395)	Pcg	1
2.98167e-10	1.3559	0.447	0.273	8.94501e-07	1	serine/threonine-protein kinase SIK2-like (LOC110507361)	Pcg	1
3.38422e-10	0.400585	0.56	0.443	1.01527e-06	1	60S ribosomal protein L11 (rl11)	Rpr	2
3.78183e-10	1.28256	0.349	0.185	1.13455e-06	1	uncharacterized LOC110517280 (LOC110517280)	Lnc	1
4.04606e-10	0.799889	0.256	0.215	1.21382e-06	1	uncharacterized LOC110506844 (LOC110506844), transcript variant X1	Pcg	1
4.8774e-10	1.39785	0.256	0.102	1.46322e-06	1	uncharacterized LOC110527523 (LOC110527523)	Pcg	1
5.33912e-10	0.41062	0.334	0.229	1.60174e-06	1	platelet-activating factor acetylhydrolase IB subunit beta-like (LOC110537342), transcript variant X1	Pcg	2
5.62924e-10	0.476735	0.406	0.294	1.68877e-06	1	simple type II keratin K8b (S2) (krt79)	Pcg	1
9.19493e-10	0.595165	0.533	0.406	2.75848e-06	1	protein regulator of cytokinesis 1-like (LOC110526676), transcript variant X1	Pcg	1
9.92716e-10	0.710001	0.429	0.344	2.97815e-06	1	serine/threonine-protein kinase WNK1-like (LOC110522050)	Pcg	1
1.8942e-09	1.10018	0.254	0.143	5.6826e-06	1	adenomatous polyposis coli protein-like (LOC110537021), transcript variant X1	Pcg	1
2.01315e-09	0.294465	0.261	0.151	6.03945e-06	1	xenotropic and polytropic retrovirus receptor 1 homolog (LOC110530206)	Pcg	2
2.04653e-09	0.544643	0.486	0.384	6.13959e-06	1	MT-ND6	Mtc	2
2.45521e-09	1.75889	0.277	0.137	7.36563e-06	1	interferon-induced protein 44-like (LOC110494012)	Pcg	1
2.74567e-09	1.11618	0.264	0.161	8.237e-06	1	piwi like RNA-mediated gene silencing 1 (piwil1), transcript variant X1	Pcg	2
5.12289e-09	1.0058	0.253	0.175	1.53687e-05	1	G1/S-specific cyclin-D2 (LOC110523486), transcript variant X1	Pcg	1
1.06584e-08	0.612743	0.254	0.224	3.19751e-05	1	prestin-like (LOC110490616), transcript variant X1	Pcg	1
1.24108e-08	0.697166	0.279	0.235	3.72324e-05	1	apoptotic chromatin condensation inducer in the nucleus-like (LOC110508482)	Pcg	1
1.37877e-08	0.570279	0.259	0.187	4.1363e-05	1	protein capicua homolog (LOC110488369), transcript variant X1	Pcg	1
1.61943e-08	0.498716	0.325	0.246	4.85829e-05	1	poly [ADP-ribose] polymerase 14-like (LOC110531554), transcript variant X1	Pcg	1
1.82532e-08	0.405146	0.32	0.23	5.47595e-05	1	equilibrative nucleoside transporter 2-like (LOC110531831)	Pcg	1
3.23929e-08	0.56527	0.264	0.183	9.71786e-05	1	kelch-like ECH-associated protein 1 (LOC110495743)	Pcg	1
3.48654e-08	0.86662	0.282	0.255	0.000104596	1	zinc finger CCCH-type containing 11A (zc3h11a), transcript variant X1	Pcg	1
3.96448e-08	1.5192	0.318	0.207	0.000118935	1	toll-like receptor 12 (LOC110508481), transcript variant X1	Pcg	1
4.37087e-08	0.705654	0.256	0.155	0.000131126	1	G patch domain-containing protein 8-like (LOC110538223), transcript variant X1	Pcg	1
5.7298e-08	0.988293	0.272	0.227	0.000171894	1	histone acetyltransferase p300-like (LOC110486410)	Pcg	1
6.36696e-08	1.32662	0.285	0.247	0.000191009	1	probable C-mannosyltransferase DPY19L3 (LOC110506384), transcript variant X1	Pcg	2
1.06014e-07	0.982069	0.365	0.275	0.000318043	1	interferon regulatory factor 10 (irf-10), transcript variant X1	Pcg	1
1.06885e-07	1.3104	0.258	0.164	0.000320654	1	kelch-like protein 17 (LOC110532235), transcript variant X1	Pcg	1
1.07435e-07	0.845519	0.312	0.209	0.000322305	1	poly [ADP-ribose] polymerase 14-like (LOC110531552), transcript variant X1	Pcg	1
1.12748e-07	1.31236	0.268	0.22	0.000338245	1	WDFY family member 4 (wdfy4), transcript variant X1	Pcg	1
1.22732e-07	0.684509	0.3	0.244	0.000368196	1	interferon inducible protein (iip)	Pcg	1
1.23348e-07	1.62987	0.289	0.147	0.000370045	1	transcription factor 7 (tcf7)	Pcg	1
2.83401e-07	1.52401	0.339	0.199	0.000850202	1	protein AF-17-like (LOC110495131)	Pcg	1
3.02684e-199	1.22181	0.912	0.309	9.08051e-196	2	Ferritin, heavy subunit (frih)	Pcg	1
4.11205e-175	1.62054	0.936	0.332	1.23361e-171	2	60S ribosomal protein L17 (LOC110537136)	Rpr	1
1.67689e-156	1.55962	0.846	0.32	5.03066e-153	2	invariant chain S25-7 (LOC100136156), transcript variant X1	Pcg	1
3.33559e-138	2.46468	0.83	0.394	1.00068e-134	2	beta-2-microglobulin-like (LOC110491889), transcript variant X1	Pcg	1
1.9689e-122	1.80371	0.796	0.378	5.9067e-119	2	uncharacterized LOC110505920 (LOC110505920)	Pcg	1
3.36588e-121	0.402059	0.884	0.376	1.00976e-117	2	60S ribosomal protein L39-like (LOC110488974)	Rpr	2
4.76375e-120	1.65423	0.813	0.38	1.42913e-116	2	heat shock 90kDa protein 1 beta isoform a (hsp90ba), transcript variant X1	Pcg	1
1.45176e-110	2.52547	0.785	0.35	4.35529e-107	2	BOLA class I histocompatibility antigen, alpha chain BL3-6-like (LOC110496224)	Pcg	1
2.6809e-110	2.23696	0.777	0.372	8.04271e-107	2	beta-2-microglobulin-like (LOC110491893)	Pcg	1
6.51206e-108	1.09839	0.811	0.437	1.95362e-104	2	elongation factor 1-beta-like (LOC110538825)	Pcg	1
2.35835e-107	2.4964	0.773	0.346	7.07505e-104	2	MHC class II beta chain (oncmyk-dab)	Pcg	1
1.59592e-104	0.832407	0.81	0.442	4.78776e-101	2	translationally-controlled tumor protein homolog (LOC110515392)	Pcg	1
2.76209e-104	0.925042	0.799	0.42	8.28627e-101	2	60S ribosomal protein L8 (LOC110501348), transcript variant X1	Rpr	1
4.24563e-101	2.58576	0.766	0.341	1.27369e-97	2	C-C chemokine receptor type 9-like (LOC110509110)	Pcg	1
7.2487e-96	1.28044	0.785	0.417	2.17461e-92	2	transcription factor BTF3 (LOC110523362), transcript variant X1	Pcg	1
2.5645e-93	1.03534	0.737	0.355	7.6935e-90	2	mRNA decay activator protein ZFP36-like (LOC110503576)	Pcg	1
7.65135e-93	0.888429	0.784	0.424	2.2954e-89	2	60S ribosomal protein L7-like (LOC110536525)	Rpr	1
1.40946e-92	3.03991	0.73	0.341	4.22837e-89	2	cyclic AMP-dependent transcription factor ATF-4-like (LOC110494903), transcript variant X1	Pcg	1
1.72111e-91	1.63312	0.754	0.37	5.16333e-88	2	beta thymosin (LOC100136027)	Pcg	1
3.14109e-91	1.19579	0.739	0.346	9.42326e-88	2	regulator of G-protein signaling 1 (rgs1)	Pcg	1
3.3612e-85	0.439601	0.777	0.412	1.00836e-81	2	glycine-rich RNA-binding protein GRP1A-like (LOC110536383)	Pcg	1
2.52681e-83	1.39004	0.118	0.285	7.58042e-80	2	putative peptidyl-tRNA hydrolase PTRHD1 (LOC110522276), transcript variant X1	Pcg	1
6.14334e-78	1.98626	0.73	0.348	1.843e-74	2	tubulin alpha chain-like (LOC110511912)	Pcg	1
6.96967e-75	1.31945	0.737	0.432	2.0909e-71	2	40S ribosomal protein S2-like (LOC110515850)	Rpr	1
1.60057e-73	0.480635	0.713	0.364	4.8017e-70	2	actin beta (actb)	Pcg	1
2.16684e-68	1.50553	0.747	0.432	6.50053e-65	2	elongation factor 1-gamma-like (LOC110489228)	Pcg	1
2.61996e-68	0.792405	0.176	0.299	7.85988e-65	2	TERF1-interacting nuclear factor 2-like (LOC110502848)	Pcg	3
3.7218e-67	3.15505	0.697	0.381	1.11654e-63	2	dispanin subfamily A member 2b-like (LOC110486040)	Pcg	1
1.18302e-64	0.6156	0.753	0.436	3.54907e-61	2	ribosomal protein L9 (rpl9)	Rpr	1
1.08673e-63	0.79698	0.746	0.452	3.26018e-60	2	60S ribosomal protein L17 (rl17)	Rpr	1
3.47146e-63	0.495794	0.737	0.433	1.04144e-59	2	60S ribosomal protein L18a-like (LOC110516870)	Rpr	1
4.51117e-63	0.586663	0.732	0.424	1.35335e-59	2	60S ribosomal protein L8 (LOC100136284)	Rpr	1
7.60753e-63	1.5801	0.709	0.386	2.28226e-59	2	adenine nucleotide translocator 2 (LOC100301662)	Pcg	1
1.58892e-58	0.935101	0.728	0.468	4.76675e-55	2	40S ribosomal protein S7 (LOC110529819)	Rpr	1
3.44658e-54	0.481267	0.228	0.293	1.03397e-50	2	fatty acid binding protein 3 (fabp3)	Pcg	2
2.41066e-52	2.31433	0.671	0.344	7.23199e-49	2	C-C chemokine receptor type 9-like (ccr9)	Pcg	1
7.43514e-52	0.505998	0.704	0.435	2.23054e-48	2	60S ribosomal protein L7 (rl7)	Rpr	1
4.70622e-51	0.64254	0.687	0.45	1.41186e-47	2	40S ribosomal protein S11 (LOC110538230)	Rpr	1
5.86494e-51	0.963345	0.685	0.427	1.75948e-47	2	40S ribosomal protein S27-like (LOC110520880), transcript variant X1	Rpr	1
2.81075e-50	0.739247	0.706	0.432	8.43224e-47	2	60S ribosomal protein L31 (rl31), transcript variant X1	Rpr	1
5.73133e-48	2.50088	0.642	0.333	1.7194e-44	2	annexin A4-like (LOC110523711)	Pcg	1
3.43597e-46	0.571508	0.424	0.144	1.03079e-42	2	GDH/6PGL endoplasmic bifunctional protein-like (LOC110494665)	Pcg	1
5.8559e-44	1.15532	0.668	0.405	1.75677e-40	2	beta-2-microglobulin-like (LOC110491891)	Pcg	2
8.41987e-41	0.963718	0.4	0.11	2.52596e-37	2	lipase maturation factor 2-like (LOC110490325)	Pcg	1
4.64152e-38	0.552374	0.663	0.44	1.39246e-34	2	40S ribosomal protein S3a (LOC110497379)	Rpr	1
3.35477e-37	0.962005	0.644	0.426	1.00643e-33	2	nascent polypeptide-associated complex subunit alpha-like (LOC110492373), transcript variant X1	Pcg	1
1.241e-36	0.287425	0.324	0.17	3.723e-33	2	AP-3 complex subunit mu-1-like (LOC110502228), transcript variant X1	Pcg	1
2.54954e-36	0.978688	0.554	0.185	7.64863e-33	2	glyceraldehyde-3-phosphate dehydrogenase (gapdh)	Pcg	1
2.86059e-36	0.883709	0.638	0.368	8.58176e-33	2	Profilin-1 (prof1)	Pcg	2
9.21837e-36	0.453608	0.664	0.426	2.76551e-32	2	60S ribosomal protein L11 (rl11)	Rpr	2
3.39489e-33	0.46028	0.657	0.447	1.01847e-29	2	ribosomal protein L12 (rpl12), transcript variant X1	Rpr	2
2.30617e-32	0.541401	0.597	0.185	6.91852e-29	2	C-C motif chemokine 13-like (LOC110514657)	Pcg	3
1.36139e-31	0.634931	0.644	0.433	4.08416e-28	2	ubiquitin (LOC100135798), transcript variant X1	Pcg	1
2.07543e-30	0.947674	0.535	0.085	6.22629e-27	2	zinc finger protein 516-like (LOC110488254)	Pcg	1
2.66779e-30	1.03298	0.272	0.32	8.00337e-27	2	intraflagellar transport protein 56 (LOC110493545), transcript variant X1	Pcg	1
2.75206e-30	1.42388	0.26	0.151	8.25617e-27	2	arachidonate 5-lipoxygenase-like (LOC110532793)	Pcg	1
1.36983e-29	0.308769	0.391	0.164	4.1095e-26	2	zinc finger protein 37 homolog (LOC110509729)	Pcg	2
2.03465e-29	0.947334	0.599	0.316	6.10394e-26	2	induced myeloid leukemia cell differentiation protein Mcl-1-like (LOC110514588)	Pcg	1
6.3488e-28	0.33416	0.644	0.45	1.90464e-24	2	ubiquitin-40S ribosomal protein S27a (LOC110530107)	Rpr	1
2.78383e-27	1.15605	0.609	0.384	8.35149e-24	2	peptidyl-prolyl cis-trans isomerase A-like (LOC110523330)	Pcg	1
4.56794e-27	0.44324	0.623	0.442	1.37038e-23	2	60S ribosomal protein L32 (rl32)	Rpr	1
1.02265e-26	0.339945	0.535	0.092	3.06794e-23	2	peroxisomal biogenesis factor 6 (pex6)	Pcg	1
1.17538e-26	0.4074	0.292	0.174	3.52614e-23	2	early endosome antigen 1-like (LOC110506189)	Pcg	1
9.8112e-26	0.404076	0.604	0.426	2.94336e-22	2	60S ribosomal protein L28 (rl28)	Rpr	1
1.4732e-25	0.675718	0.512	0.262	4.41959e-22	2	gastrula zinc finger protein XlCGF26.1-like (LOC110499113)	Pcg	1
1.55385e-23	1.92534	0.604	0.369	4.66155e-20	2	protein S100-A1-like (LOC110496006)	Pcg	2
2.29856e-23	2.34088	0.516	0.094	6.89568e-20	2	uncharacterized LOC110508103 (LOC110508103), transcript variant X1	Pcg	1
1.93192e-22	0.69964	0.522	0.122	5.79576e-19	2	twisted gastrulation protein homolog 1-A-like (LOC110509148)	Pcg	1
8.08185e-22	2.09571	0.569	0.307	2.42456e-18	2	keratin, type I cytoskeletal 18-like (LOC110493955)	Pcg	1
4.15471e-21	0.327678	0.336	0.104	1.24641e-17	2	spindle and centriole associated protein 1 (spice1), transcript variant X1	Pcg	1
4.31732e-21	0.308473	0.282	0.132	1.2952e-17	2	integrator complex subunit 7 (ints7)	Pcg	1
2.11459e-20	1.08536	0.581	0.369	6.34377e-17	2	uncharacterized LOC110489840 (LOC110489840)	Lnc	1
4.0864e-20	0.467898	0.616	0.444	1.22592e-16	2	60S ribosomal protein L11-like (LOC110489326)	Rpr	1
5.16886e-19	0.808094	0.358	0.096	1.55066e-15	2	S-antigen protein-like (LOC110531316), transcript variant X1	Pcg	1
2.01749e-18	0.651879	0.495	0.126	6.05248e-15	2	cytochrome c oxidase subunit 6B1-like (LOC110491567)	Pcg	2
4.19498e-18	0.7331	0.26	0.121	1.25849e-14	2	tumor protein p53-inducible nuclear protein 2-like (LOC110506375)	Pcg	2
5.95835e-17	1.32994	0.571	0.378	1.78751e-13	2	uncharacterized LOC110520613 (LOC110520613)	Lnc	1
7.07876e-17	0.379486	0.32	0.119	2.12363e-13	2	cerebellar degeneration-related protein 2-like (LOC110486567)	Pcg	1
1.62426e-16	2.11685	0.407	0.064	4.87279e-13	2	zinc finger protein OZF-like (LOC110489898), transcript variant X1	Pcg	1
7.24106e-16	0.908183	0.254	0.232	2.17232e-12	2	thioredoxin-interacting protein-like (LOC110488228)	Pcg	2
4.02797e-15	0.685842	0.465	0.229	1.20839e-11	2	cathepsin Y (cathy)	Pcg	1
7.91387e-15	0.746924	0.256	0.144	2.37416e-11	2	iroquois-class homeodomain protein IRX-1-like (LOC110532606)	Pcg	1
1.17167e-14	0.57996	0.424	0.097	3.51501e-11	2	PAK4-inhibitor inka2-like (LOC110494678), transcript variant X1	Pcg	1
5.37957e-14	1.31165	0.564	0.266	1.61387e-10	2	histone H1x (LOC110494294)	Pcg	1
6.63756e-14	1.02516	0.443	0.117	1.99127e-10	2	protein FAM83H-like (LOC110502259)	Pcg	1
1.40476e-13	1.42443	0.552	0.345	4.21428e-10	2	trypsin inhibitor ClTI-1-like (LOC110504451)	Pcg	1
1.46686e-13	1.05418	0.253	0.109	4.40057e-10	2	DNA polymerase epsilon 3, accessory subunit (pole3)	Pcg	1
7.20678e-13	0.384393	0.251	0.154	2.16203e-09	2	solute carrier family 25 member 16 (slc25a16), transcript variant X1	Pcg	1
1.67701e-12	1.51352	0.275	0.099	5.03104e-09	2	syntaxin-8-like (LOC110493554)	Pcg	1
1.78632e-12	2.51243	0.341	0.281	5.35895e-09	2	keratin, type I cytoskeletal 18-like (LOC110491902)	Pcg	1
2.61476e-12	0.588064	0.484	0.168	7.84429e-09	2	nuclear receptor subfamily 3, group C, member 1 (glucocorticoid receptor) (nr3c1)	Pcg	1
2.89401e-12	0.307847	0.398	0.085	8.68203e-09	2	kynurenine aminotransferase 1 (kyat1), transcript variant X1	Pcg	1
6.04322e-12	1.05283	0.365	0.079	1.81297e-08	2	nuclear protein MDM1-like (LOC110510748)	Pcg	1
1.17847e-11	0.855548	0.413	0.116	3.53542e-08	2	GTPase IMAP family member 8-like (LOC110537563)	Pcg	1
1.55262e-11	0.875344	0.292	0.116	4.65785e-08	2	TNF receptor-associated factor 6-like (LOC110506988)	Pcg	2
1.03058e-10	0.569481	0.265	0.112	3.09174e-07	2	zinc finger protein 135-like (LOC110494746), transcript variant X1	Pcg	2
1.09086e-10	0.547823	0.574	0.458	3.27257e-07	2	40S ribosomal protein S19 (LOC110537987)	Rpr	2
1.5004e-10	0.576794	0.344	0.127	4.50121e-07	2	oocyte zinc finger protein XlCOF8.4-like (LOC110521881)	Pcg	1
2.24915e-10	1.6315	0.334	0.193	6.74745e-07	2	uncharacterized LOC110532069 (LOC110532069)	Lnc	2
2.83006e-10	1.87416	0.405	0.05	8.49017e-07	2	zinc finger protein 239-like (LOC110485367), transcript variant X1	Pcg	1
4.58572e-10	1.14867	0.273	0.132	1.37572e-06	2	glutathione peroxidase 1 (gpx1)	Pcg	1
1.16646e-09	1.29739	0.358	0.063	3.49938e-06	2	zinc finger protein 572-like (LOC110528427), transcript variant X1	Pcg	1
3.57453e-09	0.737752	0.266	0.188	1.07236e-05	2	transcription factor jun-D-like (LOC110508902)	Pcg	1
4.50704e-09	0.81634	0.467	0.178	1.35211e-05	2	PHD finger protein 20-like protein 1 (LOC110520759)	Pcg	1
7.40603e-09	1.66395	0.502	0.222	2.22181e-05	2	cathepsin K (LOC100136757)	Pcg	1
8.52635e-09	0.34791	0.426	0.1	2.5579e-05	2	phospholipid phosphatase 1-like (LOC110537009), transcript variant X1	Pcg	1
9.41688e-09	1.18879	0.273	0.098	2.82506e-05	2	uncharacterized LOC110515909 (LOC110515909)	Lnc	1
1.10146e-08	0.381081	0.254	0.105	3.30439e-05	2	outer dense fiber protein 2-like (LOC110508164)	Pcg	1
1.30961e-08	0.657128	0.349	0.207	3.92882e-05	2	uncharacterized protein CXorf21-like (LOC110501290)	Pcg	1
1.39157e-08	0.785488	0.26	0.126	4.1747e-05	2	HMG box-containing protein 1-like (LOC110500210)	Pcg	2
1.60814e-08	0.350759	0.313	0.156	4.82443e-05	2	serine/threonine-protein kinase PLK3-like (LOC110530313)	Pcg	1
1.88764e-08	0.657493	0.289	0.109	5.66291e-05	2	EH domain-containing protein 2-like (LOC110510039)	Pcg	1
1.91432e-08	0.689149	0.33	0.166	5.74297e-05	2	pre-B-cell leukemia transcription factor 1-like (LOC110520992)	Pcg	2
2.49113e-08	0.721401	0.296	0.143	7.47338e-05	2	DNA polymerase kappa-like (LOC110536169), transcript variant X1	Pcg	1
2.59356e-08	1.45347	0.396	0.071	7.78067e-05	2	tankyrase-1-like (LOC110537115), transcript variant X1	Pcg	1
3.04605e-08	2.2484	0.36	0.225	9.13814e-05	2	dexamethasone-induced Ras-related protein 1-like (LOC110499050)	Pcg	1
3.67864e-08	0.95171	0.306	0.082	0.000110359	2	repetin-like (LOC110496151)	Pcg	1
4.04256e-08	0.679032	0.388	0.124	0.000121277	2	peptidyl-prolyl cis-trans isomerase G-like (LOC110493645)	Pcg	1
4.70603e-08	0.364902	0.284	0.101	0.000141181	2	cullin-5 (LOC110507657)	Pcg	1
5.33987e-08	0.856206	0.294	0.079	0.000160196	2	uncharacterized LOC110532776 (LOC110532776), transcript variant X1	Lnc	1
7.16192e-08	1.13954	0.298	0.178	0.000214858	2	interferon regulatory factor 1-like (LOC110533376), transcript variant X1	Pcg	1
2.24963e-07	0.325248	0.285	0.11	0.00067489	2	junB protein (LOC100136256)	Pcg	1
2.72118e-07	0.483427	0.28	0.156	0.000816353	2	NADH dehydrogenase [ubiquinone] 1 beta subcomplex subunit 9-like (LOC110488315), transcript variant X1	Pcg	1
3.15386e-07	0.423336	0.424	0.113	0.000946157	2	ubiquitin carboxyl-terminal hydrolase MINDY-1-like (LOC110496820)	Pcg	1
5.53311e-143	3.18454	0.885	0.354	1.65993e-139	3	uncharacterized LOC110490088 (LOC110490088)	Lnc	1
7.77803e-106	1.78866	0.852	0.396	2.33341e-102	3	uncharacterized LOC110499522 (LOC110499522)	Lnc	1
1.95954e-76	2.85223	0.765	0.352	5.87861e-73	3	lysosomal acid phosphatase-like (LOC110506315), transcript variant X1	Pcg	1
9.33281e-74	2.82069	0.77	0.396	2.79984e-70	3	PTEN induced putative kinase 1 (pink1)	Pcg	1
1.32737e-73	1.6954	0.785	0.394	3.9821e-70	3	uncharacterized LOC110512049 (LOC110512049)	Lnc	2
2.39238e-43	0.296061	0.612	0.235	7.17715e-40	3	vesicle-associated membrane protein-associated protein B-like (LOC110493884)	Pcg	2
9.33354e-41	0.375297	0.412	0.176	2.80006e-37	3	outer dense fiber protein 2-like (LOC110508537)	Pcg	1
4.75469e-39	0.381726	0.36	0.168	1.42641e-35	3	Vesicle-trafficking protein SEC22b-B (s22bb)	Pcg	1
1.01363e-38	0.722415	0.298	0.138	3.04088e-35	3	ral GTPase-activating protein subunit beta-like (LOC110528539)	Pcg	1
1.47664e-23	1.30045	0.48	0.138	4.42993e-20	3	uncharacterized LOC110532145 (LOC110532145)	Lnc	2
2.93663e-23	2.878	0.572	0.275	8.80989e-20	3	uncharacterized LOC110535625 (LOC110535625), transcript variant X1	Lnc	1
4.70131e-21	0.769681	0.412	0.11	1.41039e-17	3	uncharacterized LOC110520041 (LOC110520041)	Lnc	1
3.17597e-19	0.79774	0.285	0.128	9.52791e-16	3	CREB/ATF bZIP transcription factor-like (LOC110533414)	Pcg	1
1.10132e-17	0.760114	0.272	0.111	3.30397e-14	3	REST corepressor 1-like (LOC110505760), transcript variant X1	Pcg	1
1.94606e-17	0.406308	0.418	0.125	5.83819e-14	3	mitogen-activated protein kinase kinase kinase 4-like (LOC110503014), transcript variant X1	Pcg	2
3.5206e-17	0.603608	0.302	0.132	1.05618e-13	3	tumor necrosis factor receptor superfamily member 19-like (LOC110504009), transcript variant X1	Pcg	1
5.10617e-17	0.557896	0.45	0.137	1.53185e-13	3	X-linked retinitis pigmentosa GTPase regulator-like (LOC110495506), transcript variant X1	Pcg	2
5.46201e-17	0.505219	0.505	0.182	1.6386e-13	3	RNA polymerase I subunit A (polr1a)	Pcg	1
1.00144e-16	0.595282	0.335	0.102	3.00433e-13	3	DCN1-like protein 4 (LOC110524552), transcript variant X1	Pcg	1
9.97805e-16	0.413307	0.408	0.148	2.99342e-12	3	tubulin-specific chaperone cofactor E-like protein (LOC110507511), transcript variant X1	Pcg	2
1.56517e-14	0.536147	0.388	0.109	4.69551e-11	3	N-acyl phosphatidylethanolamine phospholipase D (napepld), transcript variant X1	Pcg	1
1.23421e-13	0.89223	0.342	0.149	3.70262e-10	3	arf-GAP with Rho-GAP domain, ANK repeat and PH domain-containing protein 2-like (LOC110500759), transcript variant X1	Pcg	1
2.03906e-12	0.733904	0.505	0.165	6.11717e-09	3	uncharacterized LOC110533746 (LOC110533746)	Lnc	1
3.01167e-12	0.766127	0.395	0.126	9.03501e-09	3	adenosine deaminase, tRNA specific 1 (adat1), transcript variant X1	Pcg	1
9.21067e-12	0.587276	0.34	0.115	2.7632e-08	3	rap guanine nucleotide exchange factor 6-like (LOC110537734), transcript variant X1	Pcg	1
1.29418e-11	0.558275	0.28	0.133	3.88254e-08	3	zinc finger MYM-type protein 4-like (LOC110489255), transcript variant X1	Pcg	2
3.40712e-11	0.695339	0.335	0.092	1.02214e-07	3	DENN domain-containing protein 1B-like (LOC110524795)	Pcg	1
5.63024e-11	0.346528	0.39	0.136	1.68907e-07	3	rap guanine nucleotide exchange factor 2-like (LOC110504162)	Pcg	1
3.67477e-10	0.254168	0.332	0.131	1.10243e-06	3	DNA (cytosine-5)-methyltransferase 3A-like (LOC110531067)	Pcg	1
6.28803e-10	0.74252	0.352	0.101	1.88641e-06	3	xylulokinase (xylb)	Pcg	1
1.42851e-09	0.690219	0.382	0.119	4.28553e-06	3	HMG box-containing protein 1-like (LOC110500210)	Pcg	2
4.25003e-09	0.417197	0.355	0.117	1.27501e-05	3	serine/threonine-protein phosphatase 2A 56 kDa regulatory subunit delta isoform-like (LOC110527436), transcript variant X1	Pcg	1
8.07818e-09	0.311146	0.308	0.109	2.42345e-05	3	uncharacterized LOC110537997 (LOC110537997)	Pcg	1
1.10709e-08	1.11329	0.342	0.104	3.32128e-05	3	cilia- and flagella-associated protein 45-like (LOC110507844), transcript variant X1	Pcg	1
1.93611e-08	0.533051	0.27	0.157	5.80834e-05	3	kinesin-like protein KIF16B (LOC110493739), transcript variant X1	Pcg	2
6.04019e-08	0.764281	0.31	0.107	0.000181206	3	COMM domain containing 3 (commd3)	Pcg	2
7.86517e-08	0.300911	0.288	0.122	0.000235955	3	spectrin beta chain, non-erythrocytic 4-like (LOC110503306)	Pcg	1
1.24222e-07	1.46989	0.325	0.121	0.000372667	3	ubiquitin thioesterase otulin-like (LOC110535639)	Pcg	1
1.8481e-07	0.433063	0.282	0.11	0.00055443	3	pro-interleukin-16-like (LOC110534210)	Pcg	1
1.87201e-07	0.487058	0.292	0.085	0.000561602	3	signal-induced proliferation-associated 1-like protein 3 (LOC110509407)	Pcg	1
2.27605e-07	1.32507	0.342	0.116	0.000682814	3	uncharacterized LOC110530760 (LOC110530760), transcript variant X1	Pcg	1
4.1291e-139	3.14062	0.996	0.319	1.23873e-135	4	uncharacterized LOC110494519 (LOC110494519)	Lnc	1
6.12225e-132	3.9193	0.964	0.312	1.83668e-128	4	uncharacterized LOC110494523 (LOC110494523)	Lnc	1
6.60974e-56	2.21548	0.791	0.246	1.98292e-52	4	uncharacterized LOC110514167 (LOC110514167)	Lnc	1
2.685e-46	1.35588	0.553	0.118	8.05501e-43	4	formin-binding protein 1-like (LOC110525322), transcript variant X1	Pcg	1
1.94355e-40	0.317629	0.51	0.155	5.83065e-37	4	AP-1 complex subunit mu-2-like (LOC110524754)	Pcg	2
4.34422e-35	0.563857	0.447	0.113	1.30327e-31	4	dehydrodolichyl diphosphate synthase complex subunit nus1-like (LOC110529588)	Pcg	1
8.73794e-34	0.834483	0.415	0.111	2.62138e-30	4	teashirt homolog 1-like (LOC110518315), transcript variant X1	Pcg	1
6.44628e-33	0.996932	0.383	0.083	1.93388e-29	4	SUN domain-containing ossification factor-like (LOC110508534)	Pcg	1
3.39025e-32	0.507743	0.498	0.129	1.01708e-28	4	sperm specific antigen 2 (ssfa2), transcript variant X1	Pcg	1
4.03388e-30	1.19874	0.427	0.119	1.21016e-26	4	polyhomeotic-like protein 1 (LOC110489262), transcript variant X1	Pcg	1
1.65077e-29	1.11455	0.383	0.102	4.9523e-26	4	histone-lysine N-methyltransferase NSD2-like (LOC110504287)	Pcg	1
2.12811e-29	1.12913	0.474	0.103	6.38433e-26	4	RNA-binding protein Musashi homolog 2-like (LOC110504066), transcript variant X1	Pcg	1
5.30488e-29	1.36629	0.723	0.4	1.59146e-25	4	protein furry homolog (LOC110507323), transcript variant X1	Pcg	1
1.19238e-27	0.630142	0.451	0.136	3.57715e-24	4	Leukocyte surface antigen CD53 (cd53)	Pcg	2
1.34731e-26	1.21626	0.447	0.118	4.04193e-23	4	beta-1,3-galactosyltransferase 6-like (LOC110527712), transcript variant X1	Pcg	1
2.21057e-26	0.65399	0.482	0.174	6.63172e-23	4	uncharacterized LOC110485491 (LOC110485491), transcript variant X1	Lnc	1
3.8908e-26	0.62696	0.356	0.118	1.16724e-22	4	zinc finger protein 629-like (LOC110497290), transcript variant X1	Pcg	1
6.65087e-25	1.27501	0.312	0.087	1.99526e-21	4	ras-associated and pleckstrin homology domains-containing protein 1-like (LOC110505000)	Pcg	1
1.05825e-23	1.49983	0.372	0.099	3.17475e-20	4	non-canonical poly(A) RNA polymerase PAPD7-like (LOC110488105)	Pcg	1
1.73962e-23	0.492026	0.49	0.168	5.21887e-20	4	protein TSSC1 (LOC110498063), transcript variant X1	Pcg	1
2.15402e-23	0.445914	0.324	0.084	6.46207e-20	4	NLR family CARD domain-containing protein 3-like (LOC110518098)	Pcg	1
5.60397e-23	1.67534	0.316	0.123	1.68119e-19	4	glycerol-3-phosphate acyltransferase 4-like (LOC110536034)	Pcg	1
6.38367e-23	1.58886	0.447	0.136	1.9151e-19	4	uncharacterized protein K02A2.6-like (LOC110485914)	Pcg	2
8.22856e-23	0.615524	0.478	0.166	2.46857e-19	4	fucokinase (fuk), transcript variant X1	Pcg	1
2.65829e-22	1.56401	0.261	0.083	7.97487e-19	4	uncharacterized LOC110532080 (LOC110532080)	Pcg	1
2.27881e-21	1.5554	0.253	0.083	6.83642e-18	4	galactose-3-O-sulfotransferase 2-like (LOC110507951)	Pcg	1
3.97977e-21	0.620471	0.289	0.101	1.19393e-17	4	lens epithelial cell protein LEP503-like (LOC110536166), transcript variant X1	Pcg	2
5.19243e-21	1.07655	0.387	0.134	1.55773e-17	4	zinc finger protein 384-like (LOC110496218), transcript variant X1	Pcg	1
2.15361e-20	0.338085	0.482	0.195	6.46084e-17	4	uncharacterized LOC110532069 (LOC110532069)	Lnc	2
8.29513e-20	0.761285	0.352	0.135	2.48854e-16	4	zinc-binding protein A33-like (LOC110510237)	Pcg	1
4.20569e-19	1.24578	0.372	0.149	1.26171e-15	4	dual specificity protein phosphatase CDC14AB-like (LOC110488740), transcript variant X1	Pcg	2
4.71014e-19	1.02112	0.348	0.153	1.41304e-15	4	transcription cofactor HES-6-like (LOC110531462), transcript variant X1	Pcg	1
2e-18	0.504732	0.32	0.111	5.99999e-15	4	polyhomeotic-like protein 2 (LOC110527983), transcript variant X1	Pcg	1
2.06256e-18	1.78623	0.423	0.154	6.18768e-15	4	uncharacterized LOC110514392 (LOC110514392), transcript variant X1	Lnc	1
2.10691e-18	0.532572	0.407	0.138	6.32074e-15	4	RNA binding motif protein 41 (rbm41)	Pcg	1
2.79352e-18	1.18735	0.304	0.081	8.38056e-15	4	inosine-5'-monophosphate dehydrogenase 2-like (LOC110532085)	Pcg	1
3.43935e-18	0.657024	0.466	0.17	1.0318e-14	4	uncharacterized LOC110490614 (LOC110490614)	Lnc	1
5.18554e-18	0.599717	0.328	0.148	1.55566e-14	4	uncharacterized LOC110513591 (LOC110513591)	Pcg	1
5.55738e-18	0.79775	0.312	0.12	1.66721e-14	4	guanine nucleotide-binding protein G(o) subunit alpha-like (LOC110520301)	Pcg	1
1.04634e-17	1.35009	0.399	0.162	3.13903e-14	4	high affinity immunoglobulin gamma Fc receptor I-like (LOC110503800), transcript variant X1	Pcg	1
1.17837e-17	0.266207	0.439	0.165	3.5351e-14	4	long-chain-fatty-acid--CoA ligase 3-like (LOC110504108)	Pcg	1
1.68037e-17	0.730898	0.34	0.087	5.04111e-14	4	BCL-6 corepressor-like (LOC110528726)	Pcg	1
4.2677e-17	1.17381	0.49	0.112	1.28031e-13	4	uncharacterized LOC110529244 (LOC110529244)	Lnc	1
6.61072e-17	0.546256	0.312	0.087	1.98322e-13	4	dystrobrevin alpha (dtna)	Pcg	1
6.8982e-17	1.22625	0.285	0.086	2.06946e-13	4	SRC kinase signaling inhibitor 1-like (LOC110492842)	Pcg	1
9.62829e-17	1.18976	0.281	0.116	2.88849e-13	4	protein moonraker-like (LOC110503932)	Pcg	1
1.13389e-16	0.27049	0.265	0.435	3.40168e-13	4	MT-ND3	Mtc	2
1.18002e-16	0.427093	0.407	0.224	3.54007e-13	4	thioredoxin-interacting protein-like (LOC110488228)	Pcg	2
3.06161e-16	1.17016	0.498	0.236	9.18484e-13	4	probable C-mannosyltransferase DPY19L3 (LOC110506384), transcript variant X1	Pcg	2
6.02377e-16	0.291214	0.435	0.111	1.80713e-12	4	chromosome 10 CXorf57 homolog (c10hxorf57), transcript variant X1	Pcg	1
6.23686e-16	0.71539	0.379	0.127	1.87106e-12	4	nuclear receptor subfamily 4 group A member 3-like (LOC110508134), transcript variant X1	Pcg	2
8.47618e-16	0.896193	0.383	0.173	2.54285e-12	4	solute carrier family 26 member 11 (slc26a11)	Pcg	1
4.36058e-15	0.550717	0.285	0.151	1.30818e-11	4	ubinuclein-2-like (LOC110486516), transcript variant X1	Pcg	1
1.27341e-14	1.51035	0.332	0.144	3.82024e-11	4	NADP-dependent malic enzyme-like (LOC110520569)	Pcg	2
1.69515e-14	1.85464	0.458	0.155	5.08545e-11	4	non-syndromic hearing impairment protein 5-like (LOC110487970)	Pcg	1
2.15736e-14	0.322964	0.411	0.21	6.47207e-11	4	cytoplasmic phosphatidylinositol transfer protein 1-like (LOC110485991)	Pcg	2
3.16176e-14	0.493522	0.379	0.15	9.48527e-11	4	polyamine oxidase (paox)	Pcg	1
3.54783e-14	0.96238	0.328	0.151	1.06435e-10	4	guanine nucleotide exchange factor VAV3-like (LOC110489549)	Pcg	2
4.9329e-14	1.45908	0.569	0.253	1.47987e-10	4	vesicle-associated membrane protein-associated protein B-like (LOC110493884)	Pcg	2
5.22275e-14	0.710603	0.64	0.383	1.56683e-10	4	MT-ND6	Mtc	2
5.66345e-14	0.981465	0.316	0.158	1.69904e-10	4	X-linked retinitis pigmentosa GTPase regulator-like (LOC110495506), transcript variant X1	Pcg	2
6.03826e-14	1.206	0.269	0.166	1.81148e-10	4	uncharacterized LOC110532145 (LOC110532145)	Lnc	2
6.04868e-14	0.54302	0.3	0.16	1.8146e-10	4	ribosomal RNA processing protein 1 homolog A-like (LOC110501415), transcript variant X1	Pcg	2
6.10371e-14	0.885382	0.34	0.145	1.83111e-10	4	E3 SUMO-protein ligase RanBP2-like (LOC110520375), transcript variant X1	Pcg	1
1.30242e-13	0.567847	0.324	0.155	3.90726e-10	4	transferrin receptor protein 1-like (LOC110535367)	Pcg	1
1.88315e-13	1.04334	0.344	0.155	5.64944e-10	4	beta-1,4-glucuronyltransferase 1 (b4gat1)	Pcg	1
1.89353e-13	1.47546	0.498	0.122	5.68059e-10	4	uncharacterized LOC110509328 (LOC110509328)	Pcg	1
2.84721e-13	0.805458	0.308	0.153	8.54162e-10	4	palmitoyltransferase ZDHHC5-like (LOC110505036), transcript variant X1	Pcg	1
3.03473e-13	1.41226	0.265	0.088	9.10418e-10	4	thioredoxin domain containing 16 (txndc16), transcript variant X1	Pcg	2
4.3386e-13	0.937743	0.443	0.15	1.30158e-09	4	kinesin-like protein KIF16B (LOC110493739), transcript variant X1	Pcg	2
7.75453e-13	1.07795	0.344	0.118	2.32636e-09	4	uncharacterized LOC110529240 (LOC110529240)	Lnc	2
1.01063e-12	1.45732	0.328	0.147	3.03188e-09	4	serine/threonine-protein kinase WNK2-like (LOC110492426)	Pcg	2
2.25051e-12	1.1079	0.522	0.224	6.75154e-09	4	myosin-16-like (LOC110498886)	Pcg	1
2.30574e-12	0.831282	0.577	0.36	6.91721e-09	4	protein phosphatase 1 regulatory subunit 15B-like (LOC110492175), transcript variant X1	Pcg	3
2.78012e-12	0.54006	0.316	0.125	8.34037e-09	4	uncharacterized LOC110489916 (LOC110489916)	Lnc	1
2.97089e-12	1.36789	0.289	0.117	8.91267e-09	4	uncharacterized LOC110511050 (LOC110511050)	Lnc	1
3.0698e-12	0.918702	0.375	0.123	9.20941e-09	4	rho-associated protein kinase 2-like (LOC110497776), transcript variant X1	Pcg	1
3.45487e-12	1.11196	0.34	0.168	1.03646e-08	4	AT-hook-containing transcription factor-like (LOC110509711), transcript variant X1	Pcg	1
3.57241e-12	0.941463	0.372	0.156	1.07172e-08	4	helicase ARIP4-like (LOC110532095)	Pcg	1
3.83238e-12	1.03716	0.308	0.143	1.14971e-08	4	protein FAM111A-like (LOC110530884), transcript variant X1	Pcg	1
4.06434e-12	0.968065	0.277	0.125	1.2193e-08	4	protein FAM214A-like (LOC110506130)	Pcg	1
1.01832e-11	0.520128	0.494	0.161	3.05495e-08	4	F-box only protein 31-like (LOC110497588), transcript variant X1	Pcg	2
2.39637e-11	0.860205	0.281	0.137	7.18911e-08	4	oocyte zinc finger protein XlCOF6-like (LOC110528212)	Pcg	1
2.77795e-11	0.818221	0.364	0.167	8.33384e-08	4	nuclear factor erythroid 2-related factor 1-like (LOC110491500), transcript variant X1	Pcg	1
5.59354e-11	1.3257	0.296	0.132	1.67806e-07	4	BTB/POZ domain-containing adapter for CUL3-mediated RhoA degradation protein 2-like (LOC110503270)	Pcg	1
8.48311e-11	1.40937	0.344	0.213	2.54493e-07	4	histone-lysine N-methyltransferase 2D-like (LOC110491964), transcript variant X1	Pcg	1
2.14674e-10	0.489942	0.289	0.151	6.44021e-07	4	chloride voltage-gated channel 7 (clcn7)	Pcg	1
2.72908e-10	0.656471	0.308	0.129	8.18724e-07	4	annexin A13-like (LOC110489849)	Pcg	1
5.91396e-10	0.326701	0.399	0.21	1.77419e-06	4	DExH-box helicase 34 (dhx34)	Pcg	1
6.49098e-10	0.756501	0.332	0.141	1.94729e-06	4	host cell factor 2-like (LOC110500149), transcript variant X1	Pcg	1
7.01805e-10	0.43899	0.261	0.116	2.10542e-06	4	nuclear pore complex protein Nup107-like (LOC110516822)	Pcg	1
7.6261e-10	1.49515	0.265	0.112	2.28783e-06	4	major histocompatibility complex class I-related gene protein-like (LOC110488354)	Pcg	1
9.19222e-10	0.525807	0.261	0.128	2.75767e-06	4	transcription cofactor vestigial-like protein 4 (LOC110531997), transcript variant X1	Pcg	1
2.0652e-09	0.266782	0.281	0.146	6.19559e-06	4	3-hydroxyisobutyrate dehydrogenase, mitochondrial-like (LOC110487958)	Pcg	2
2.67022e-09	0.340662	0.285	0.158	8.01067e-06	4	dnaJ homolog subfamily A member 1-like (LOC110497505)	Pcg	1
2.89008e-09	0.785876	0.3	0.166	8.67024e-06	4	trichohyalin-like (LOC110510487), transcript variant X1	Pcg	1
3.45132e-09	0.271362	0.526	0.385	1.03539e-05	4	ankyrin-3-like (LOC110529831), transcript variant X1	Pcg	3
4.30917e-09	1.32348	0.423	0.154	1.29275e-05	4	transcriptional repressor p66-beta-like (LOC110486376), transcript variant X1	Pcg	1
5.66267e-09	0.279736	0.273	0.14	1.6988e-05	4	roquin-1-like (LOC110524098), transcript variant X1	Pcg	1
6.48154e-09	0.562358	0.289	0.156	1.94446e-05	4	ELM2 and SANT domain-containing protein 1-like (LOC110498698)	Pcg	1
9.17169e-09	1.0828	0.261	0.169	2.75151e-05	4	ras-related protein M-Ras-like (LOC110520207)	Pcg	1
9.64711e-09	1.08439	0.344	0.195	2.89413e-05	4	chromodomain-helicase-DNA-binding protein 7-like (LOC110508821)	Pcg	2
2.2641e-08	0.52892	0.328	0.137	6.79231e-05	4	G1/S-specific cyclin-D1-like (LOC110524590)	Pcg	1
2.27999e-08	1.19197	0.281	0.185	6.83997e-05	4	HEAT repeat-containing protein 5B-like (LOC110492788)	Pcg	1
4.03551e-08	0.777746	0.312	0.122	0.000121065	4	protein ERGIC-53-like (LOC110523995)	Pcg	1
4.19595e-08	0.655809	0.344	0.147	0.000125878	4	NAD kinase-like (LOC110530776)	Pcg	1
4.57766e-08	0.613479	0.292	0.188	0.00013733	4	centrobin, centriole duplication and spindle assembly protein (cntrob)	Pcg	1
4.78018e-08	0.93238	0.383	0.172	0.000143405	4	phospholipase A-2-activating protein-like (LOC110500626)	Pcg	1
5.36842e-08	1.42399	0.316	0.129	0.000161053	4	DDB1- and CUL4-associated factor 6-like (LOC110520574)	Pcg	1
5.48795e-08	0.366514	0.399	0.114	0.000164639	4	receptor-type tyrosine-protein phosphatase S-like (LOC110530680)	Pcg	2
5.7968e-08	0.309699	0.427	0.139	0.000173904	4	nuclear RNA export factor 1-like (LOC110489078)	Pcg	1
7.49548e-08	1.11796	0.451	0.1	0.000224865	4	solute carrier family 23 member 2-like (LOC110525827), transcript variant X1	Pcg	1
9.14612e-08	0.496369	0.292	0.173	0.000274384	4	rho guanine nucleotide exchange factor 11-like (LOC110500439)	Pcg	1
1.98027e-07	0.588264	0.423	0.134	0.000594081	4	UDP-GlcNAc:betaGal beta-1,3-N-acetylglucosaminyltransferase 9-like (LOC110494808)	Pcg	1
2.00631e-07	1.1068	0.265	0.123	0.000601894	4	ubiquitin-conjugating enzyme E2 J1-like (LOC110529501), transcript variant X1	Pcg	1
2.49827e-07	0.504949	0.277	0.162	0.000749481	4	nucleosome-remodeling factor subunit BPTF-like (LOC110485993), transcript variant X1	Pcg	1
1.51045e-144	3.96789	1	0.159	4.53135e-141	5	uncharacterized LOC110521442 (LOC110521442)	Lnc	1
7.66977e-40	2.31619	0.773	0.363	2.30093e-36	5	Immunoglobulin light chain kappa G1 constant region	Pcg	1
8.1673e-25	0.782438	0.112	0.293	2.45019e-21	5	TERF1-interacting nuclear factor 2-like (LOC110502848)	Pcg	3
7.30446e-23	2.16256	0.426	0.097	2.19134e-19	5	beta-taxilin-like (LOC110497567), transcript variant X1	Pcg	1
2.14817e-18	0.989786	0.455	0.138	6.44451e-15	5	cytohesin-3-like (LOC110538588), transcript variant X1	Pcg	1
3.3911e-17	0.679242	0.62	0.328	1.01733e-13	5	IL-6R alpha precursor (il6ra)	Pcg	1
3.45095e-17	0.427267	0.347	0.094	1.03528e-13	5	OTU domain-containing protein 7A-like (LOC110526856)	Pcg	1
9.72715e-16	0.665955	0.376	0.086	2.91815e-12	5	transmembrane protein 104-like (LOC110538548)	Pcg	1
4.31852e-15	1.39962	0.521	0.166	1.29556e-11	5	uncharacterized LOC110497472 (LOC110497472), transcript variant X1	Pcg	1
5.1037e-15	1.09386	0.285	0.085	1.53111e-11	5	uncharacterized LOC110512143 (LOC110512143)	Lnc	1
6.71219e-15	1.56287	0.343	0.091	2.01366e-11	5	uncharacterized LOC110531978 (LOC110531978)	Pcg	1
1.1501e-14	1.55864	0.351	0.074	3.4503e-11	5	protein POF1B-like (LOC110537396), transcript variant X1	Pcg	1
1.15846e-14	1.15245	0.38	0.153	3.47537e-11	5	protein Daple-like (LOC110497742)	Pcg	1
1.49781e-14	0.704529	0.401	0.168	4.49342e-11	5	uncharacterized LOC110512215 (LOC110512215), transcript variant X1	Pcg	1
2.27878e-14	0.312909	0.603	0.376	6.83635e-11	5	60S ribosomal protein L7 (rl7), transcript variant X1	Rpr	2
3.42801e-14	1.5609	0.475	0.199	1.0284e-10	5	nesprin-1-like (LOC110504238)	Pcg	1
5.17342e-14	0.680964	0.533	0.234	1.55202e-10	5	G-protein coupled receptor 4-like (LOC110507440)	Pcg	2
1.03637e-13	2.29648	0.459	0.133	3.10911e-10	5	uncharacterized threonine-rich GPI-anchored glycoprotein PJ4664.02-like (LOC110537189)	Pcg	1
4.94934e-13	3.07198	0.459	0.086	1.4848e-09	5	NEDD4-binding protein 2-like 1 (LOC110509390)	Pcg	1
6.60305e-13	0.980088	0.355	0.143	1.98092e-09	5	phospholipase A2 inhibitor subunit gamma B-like (LOC110491738), transcript variant X1	Pcg	1
1.20114e-12	2.55733	0.508	0.108	3.60343e-09	5	receptor-type tyrosine-protein phosphatase S-like (LOC110530680)	Pcg	2
1.58838e-12	0.282657	0.252	0.094	4.76514e-09	5	phosphatidylinositol transfer protein beta isoform-like (LOC110537092), transcript variant X1	Pcg	1
1.75726e-12	2.10424	0.31	0.064	5.27179e-09	5	zinc finger protein 585A-like (LOC110515698)	Pcg	1
2.62092e-12	0.271	0.364	0.121	7.86275e-09	5	junction-mediating and -regulatory protein-like (LOC110523444)	Pcg	1
3.35069e-12	0.899278	0.645	0.431	1.00521e-08	5	beta-2-microglobulin-like (LOC110491891)	Pcg	2
4.83333e-12	1.07993	0.302	0.118	1.45e-08	5	kinase D-interacting substrate of 220 kDa-like (LOC110529441)	Pcg	1
5.39997e-12	1.54299	0.289	0.082	1.61999e-08	5	kinesin-like protein KIF14 (LOC110523999), transcript variant X1	Pcg	1
8.25405e-12	1.96373	0.339	0.121	2.47622e-08	5	zinc finger protein 271-like (LOC110516917)	Pcg	1
1.31086e-11	1.4855	0.384	0.152	3.93259e-08	5	rho GTPase-activating protein 25-like (LOC110525869)	Pcg	1
1.59412e-11	0.616922	0.372	0.164	4.78235e-08	5	E3 ISG15--protein ligase HERC5-like (LOC110514019)	Pcg	1
1.77841e-11	1.40527	0.401	0.124	5.33523e-08	5	mitogen-activated protein kinase kinase kinase kinase 4-like (LOC110504401)	Pcg	1
2.12538e-11	0.386456	0.508	0.273	6.37615e-08	5	angiopoietin-related protein 4-like (LOC110530122)	Pcg	2
2.99656e-11	1.02479	0.438	0.226	8.98967e-08	5	baculoviral IAP repeat-containing protein 2-like (LOC110514649)	Pcg	1
4.15492e-11	0.848779	0.26	0.083	1.24648e-07	5	adenylate cyclase type 3-like (LOC110519325)	Pcg	1
5.07305e-11	1.39257	0.434	0.123	1.52192e-07	5	nuclear factor erythroid 2-related factor 1-like (LOC110538084), transcript variant X1	Pcg	1
5.14027e-11	0.883899	0.376	0.137	1.54208e-07	5	zinc finger protein 689-like (LOC110533183)	Pcg	2
9.28335e-11	1.81337	0.446	0.165	2.785e-07	5	tripartite motif-containing protein 47-like (LOC110518583)	Pcg	1
1.13771e-10	1.81786	0.298	0.062	3.41313e-07	5	protein Tob1-like (LOC110486783)	Pcg	1
1.67002e-10	1.12717	0.554	0.292	5.01005e-07	5	stonustoxin subunit alpha-like (LOC110485433)	Pcg	1
2.09197e-10	0.366553	0.397	0.18	6.2759e-07	5	potassium channel tetramerization domain containing 3 (kctd3)	Pcg	1
2.68372e-10	1.34856	0.426	0.129	8.05116e-07	5	mucin-22-like (LOC110505032), transcript variant X1	Pcg	1
5.16942e-10	1.30519	0.264	0.069	1.55083e-06	5	desumoylating isopeptidase 2-like (LOC110504280)	Pcg	1
7.15302e-10	0.271616	0.298	0.11	2.14591e-06	5	probable E3 ubiquitin-protein ligase HERC1 (LOC110536778)	Pcg	2
1.18294e-09	1.56625	0.368	0.153	3.54881e-06	5	apoptosis regulator Bcl-2-like (LOC110489720), transcript variant X1	Pcg	1
1.20701e-09	1.78029	0.38	0.109	3.62102e-06	5	septin-9-like (LOC110493563)	Pcg	1
1.77581e-09	0.664411	0.219	0.331	5.32744e-06	5	histone H2AX (LOC110534249)	Pcg	2
1.80899e-09	0.608316	0.269	0.087	5.42698e-06	5	phosphatidylinositol 4-phosphate 3-kinase C2 domain-containing subunit beta-like (LOC110528363)	Pcg	1
2.43058e-09	0.356879	0.153	0.286	7.29175e-06	5	mRNA-decapping enzyme 1A-like (LOC110532066), transcript variant X1	Pcg	1
3.76953e-09	1.47442	0.347	0.149	1.13086e-05	5	C-X-C chemokine receptor type 4-like (LOC110530627)	Pcg	1
3.82988e-09	0.418886	0.281	0.087	1.14896e-05	5	acyl-CoA oxidase 3, pristanoyl (acox3), transcript variant X1	Pcg	1
6.22107e-09	1.72391	0.554	0.346	1.86632e-05	5	cysteine-rich protein 1 (crip1)	Pcg	1
7.03735e-09	1.90333	0.306	0.117	2.1112e-05	5	lysine-specific demethylase 2B-like (LOC110537201), transcript variant X1	Pcg	1
7.19734e-09	1.70261	0.339	0.119	2.1592e-05	5	GTPase IMAP family member 7-like (LOC110528486)	Pcg	3
7.91127e-09	1.43237	0.293	0.118	2.37338e-05	5	ferredoxin reductase (fdxr), transcript variant X1	Pcg	1
9.41426e-09	1.09047	0.252	0.099	2.82428e-05	5	TOM1-like protein 2 (LOC110502906), transcript variant X1	Pcg	1
9.76183e-09	1.05725	0.413	0.105	2.92855e-05	5	uncharacterized LOC110511114 (LOC110511114)	Pcg	1
1.06454e-08	0.677813	0.413	0.144	3.19363e-05	5	serine/threonine-protein kinase 10-like (LOC110528282), transcript variant X1	Pcg	1
1.25794e-08	0.769936	0.401	0.209	3.77382e-05	5	probable ribonuclease ZC3H12D (LOC110522155)	Pcg	2
1.86324e-08	1.25384	0.277	0.088	5.58972e-05	5	DCN1-like protein 2 (LOC110501331), transcript variant X1	Pcg	1
4.11431e-08	1.12268	0.326	0.106	0.000123429	5	uncharacterized LOC110505106 (LOC110505106)	Lnc	1
4.11834e-08	0.968354	0.285	0.107	0.00012355	5	exocyst complex component 1 (exoc1), transcript variant X1	Pcg	2
1.0277e-07	0.756524	0.31	0.158	0.000308309	5	uncharacterized LOC110502195 (LOC110502195)	Pcg	1
1.50236e-07	0.374554	0.521	0.385	0.000450707	5	myosin-9-like (LOC110486511), transcript variant X1	Pcg	2
1.68025e-07	1.72346	0.281	0.09	0.000504076	5	cAMP-specific 3',5'-cyclic phosphodiesterase 4B-like (LOC110530023)	Pcg	1
2.67586e-07	1.41467	0.355	0.181	0.000802757	5	uncharacterized LOC110527125 (LOC110527125)	Pcg	1
3.03975e-07	0.303448	0.31	0.12	0.000911925	5	uncharacterized LOC110529447 (LOC110529447)	Lnc	1
1.54584e-123	3.89329	0.974	0.308	4.63751e-120	6	MT-R12S	Mtc	1
2.35311e-49	1.33957	0.403	0.096	7.05933e-46	6	uncharacterized LOC110538628 (LOC110538628)	Pcg	1
8.6628e-33	2.466	0.424	0.107	2.59884e-29	6	TBC1 domain family member 1-like (LOC110518842)	Pcg	1
3.52508e-25	1.783	0.342	0.072	1.05752e-21	6	oxysterol binding protein like 6 (osbpl6), transcript variant X1	Pcg	1
3.78752e-25	1.74163	0.688	0.418	1.13625e-21	6	uncharacterized LOC110512049 (LOC110512049)	Lnc	2
5.63866e-24	1.51948	0.394	0.093	1.6916e-20	6	phytanoyl-CoA 2-hydroxylase (phyh), transcript variant X1	Pcg	1
5.34777e-23	0.690663	0.372	0.142	1.60433e-19	6	Coilin (p80c)	Pcg	1
5.26958e-21	0.620127	0.351	0.12	1.58087e-17	6	hydroxyacylglutathione hydrolase, mitochondrial (LOC110486842), transcript variant X1	Pcg	1
9.05245e-21	1.45696	0.329	0.115	2.71573e-17	6	elongator acetyltransferase complex subunit 2 (elp2)	Pcg	1
3.38345e-20	1.06604	0.273	0.088	1.01504e-16	6	thioredoxin domain containing 16 (txndc16), transcript variant X1	Pcg	2
4.39545e-20	0.985504	0.316	0.081	1.31864e-16	6	putative HERC2-like protein 3 (LOC110524892), transcript variant X1	Pcg	1
4.79479e-20	1.28939	0.307	0.102	1.43844e-16	6	cell wall protein DAN4-like (LOC110493751), transcript variant X1	Pcg	1
1.67503e-19	0.729086	0.32	0.107	5.02508e-16	6	microtubule-associated protein 1B-like (LOC110490588)	Pcg	1
4.76301e-19	1.04369	0.346	0.164	1.4289e-15	6	tubulin-specific chaperone cofactor E-like protein (LOC110507511), transcript variant X1	Pcg	2
2.13905e-18	1.48093	0.329	0.069	6.41714e-15	6	calponin homology domain-containing protein DDB-G0272472-like (LOC110502071)	Pcg	1
3.18634e-18	2.10063	0.346	0.092	9.55903e-15	6	zinc finger protein 2 homolog (LOC110513265), transcript variant X1	Pcg	1
6.67535e-18	0.49792	0.273	0.118	2.00261e-14	6	forkhead box protein I1-ema-like (LOC110533397)	Pcg	1
1.3163e-17	1.03118	0.359	0.153	3.94889e-14	6	C-terminal-binding protein 2-like (LOC110504407)	Pcg	2
2.63735e-17	1.83843	0.268	0.082	7.91206e-14	6	neurotrophin receptor-interacting factor homolog (LOC110534464)	Pcg	1
3.4782e-17	0.749145	0.273	0.078	1.04346e-13	6	uncharacterized LOC110489607 (LOC110489607)	Lnc	1
4.29184e-17	1.29009	0.381	0.133	1.28755e-13	6	uncharacterized LOC110504835 (LOC110504835), transcript variant X1	Pcg	2
1.44017e-16	1.77246	0.359	0.113	4.3205e-13	6	uncharacterized LOC110517422 (LOC110517422)	Pcg	1
3.71707e-16	1.66715	0.398	0.168	1.11512e-12	6	zinc finger protein 665-like (LOC110521401)	Pcg	1
4.1818e-16	0.978517	0.264	0.108	1.25454e-12	6	dynein heavy chain 12, axonemal-like (LOC110492497), transcript variant X1	Pcg	1
7.16347e-16	0.410929	0.398	0.15	2.14904e-12	6	kelch-like protein 11 (LOC110491660)	Pcg	1
2.26823e-15	0.902164	0.307	0.126	6.80468e-12	6	collagen alpha-6(VI) chain-like (LOC110535427)	Pcg	1
8.50117e-15	0.827914	0.342	0.149	2.55035e-11	6	uncharacterized LOC110535356 (LOC110535356), transcript variant X1	Pcg	1
8.80669e-15	1.51831	0.398	0.138	2.64201e-11	6	topoisomerase (DNA) II binding protein 1 (topbp1)	Pcg	2
2.97114e-14	1.21589	0.325	0.15	8.91343e-11	6	putative protein arginine N-methyltransferase 9 (LOC110534523), transcript variant X1	Pcg	1
3.67553e-14	0.957557	0.277	0.128	1.10266e-10	6	tripartite motif-containing protein 16-like (LOC110512767)	Pcg	1
7.78758e-14	0.794431	0.286	0.121	2.33627e-10	6	myotubularin-related protein 13-like (LOC110506476)	Pcg	1
8.17724e-14	0.330752	0.307	0.159	2.45317e-10	6	xenotropic and polytropic retrovirus receptor 1 homolog (LOC110530206)	Pcg	2
1.2968e-13	1.00934	0.255	0.123	3.8904e-10	6	gastrula zinc finger protein XlCGF26.1-like (LOC110493805)	Pcg	1
7.52967e-13	0.257563	0.463	0.226	2.2589e-09	6	histone-lysine N-methyltransferase 2A-like (LOC110507387), transcript variant X1	Pcg	1
9.72808e-13	1.26662	0.346	0.158	2.91842e-09	6	ribosomal RNA processing protein 1 homolog A-like (LOC110501415), transcript variant X1	Pcg	2
1.29031e-12	1.0351	0.251	0.136	3.87092e-09	6	CKLF-like MARVEL transmembrane domain-containing protein 7 (LOC110490465)	Pcg	1
1.35596e-12	1.42305	0.268	0.116	4.06787e-09	6	putative sodium-coupled neutral amino acid transporter 7 (LOC110526454)	Pcg	2
1.97218e-12	1.051	0.368	0.145	5.91654e-09	6	serine/threonine-protein kinase WNK2-like (LOC110492426)	Pcg	2
2.20572e-12	0.873734	0.255	0.152	6.61717e-09	6	uncharacterized protein C1orf21 homolog (LOC110524354), transcript variant X1	Pcg	2
3.31012e-12	1.02289	0.368	0.151	9.93036e-09	6	dual specificity protein phosphatase CDC14AB-like (LOC110488740), transcript variant X1	Pcg	2
3.39357e-12	1.1678	0.281	0.148	1.01807e-08	6	Leukocyte surface antigen CD53 (cd53)	Pcg	2
5.33795e-12	0.497712	0.251	0.142	1.60138e-08	6	UNC93-like protein MFSD11 (LOC110486580)	Pcg	1
7.65007e-12	0.253339	0.29	0.119	2.29502e-08	6	axin-1-like (LOC110486310)	Pcg	1
1.71635e-11	0.942749	0.338	0.131	5.14904e-08	6	protein unc-13 homolog D-like (LOC110498732)	Pcg	1
2.14342e-11	0.316566	0.338	0.173	6.43027e-08	6	Dmx like 1 (dmxl1)	Pcg	1
3.27316e-11	0.812877	0.286	0.117	9.81949e-08	6	partner and localizer of BRCA2-like (LOC110494883)	Pcg	1
3.40379e-11	0.787444	0.294	0.161	1.02114e-07	6	protein JTB-like (LOC110488288), transcript variant X1	Pcg	1
4.29655e-11	0.57029	0.294	0.128	1.28896e-07	6	methyl-CpG-binding domain protein 6-like (LOC110532047), transcript variant X1	Pcg	1
5.72396e-11	0.72002	0.299	0.139	1.71719e-07	6	glucocorticoid-induced transcript 1 protein-like (LOC110496437), transcript variant X1	Pcg	1
5.75454e-11	1.12651	0.251	0.125	1.72636e-07	6	uncharacterized LOC110529240 (LOC110529240)	Lnc	2
6.88673e-11	0.487777	0.251	0.084	2.06602e-07	6	uncharacterized LOC110516299 (LOC110516299)	Pcg	1
7.67194e-11	1.16433	0.303	0.164	2.30158e-07	6	uncharacterized LOC110498473 (LOC110498473)	Pcg	1
9.25553e-11	0.517639	0.273	0.133	2.77666e-07	6	anoctamin-10-like (LOC110513261)	Pcg	1
1.26705e-10	1.15606	0.273	0.125	3.80114e-07	6	E3 ubiquitin-protein ligase Jade-2-like (LOC110534855)	Pcg	1
1.49101e-10	0.506454	0.273	0.157	4.47304e-07	6	protein kinase C delta type-like (LOC110528134)	Pcg	1
1.75926e-10	1.42686	0.351	0.151	5.27777e-07	6	exo/endonuclease G (exog), transcript variant X1	Pcg	1
2.77992e-10	0.921472	0.281	0.129	8.33975e-07	6	immunoglobulin superfamily member 11-like (LOC110534125), transcript variant X1	Pcg	1
3.26051e-10	0.322369	0.299	0.121	9.78154e-07	6	zinc finger protein 501-like (LOC110527625)	Pcg	1
3.70243e-10	0.350825	0.346	0.155	1.11073e-06	6	protein YIPF7-like (LOC110505680)	Pcg	2
5.08976e-10	0.714051	0.299	0.14	1.52693e-06	6	roquin-1-like (LOC110508868)	Pcg	1
1.00877e-09	1.37779	0.355	0.121	3.02631e-06	6	zinc finger protein 135-like (LOC110494746), transcript variant X1	Pcg	2
1.45488e-09	0.889872	0.273	0.138	4.36465e-06	6	zinc finger protein 271-like (LOC110485379)	Pcg	1
2.24504e-09	0.312754	0.338	0.24	6.73512e-06	6	platelet-activating factor acetylhydrolase IB subunit beta-like (LOC110537342), transcript variant X1	Pcg	2
4.23638e-09	0.867174	0.329	0.168	1.27092e-05	6	rho GTPase-activating protein 29-like (LOC110509132)	Pcg	1
5.94538e-09	0.320293	0.286	0.177	1.78361e-05	6	RNA exonuclease 1 homolog (LOC110524379)	Pcg	1
9.40905e-09	0.354566	0.377	0.141	2.82272e-05	6	uncharacterized LOC110504994 (LOC110504994)	Lnc	1
1.33798e-08	0.687722	0.286	0.132	4.01393e-05	6	tumor protein p53-inducible nuclear protein 2-like (LOC110506375)	Pcg	2
3.21954e-08	0.618301	0.325	0.191	9.65863e-05	6	anion exchange protein 2-like (LOC110535651), transcript variant X1	Pcg	1
3.4367e-08	1.79502	0.29	0.138	0.000103101	6	DExH-box helicase 57 (dhx57)	Pcg	1
3.49419e-08	0.409166	0.307	0.147	0.000104826	6	uncharacterized protein K02A2.6-like (LOC110485914)	Pcg	2
3.98033e-08	0.642427	0.29	0.169	0.00011941	6	ubiquitin-associated domain-containing protein 1-like (LOC110525994), transcript variant X1	Pcg	2
4.30327e-08	0.776803	0.312	0.17	0.000129098	6	zinc finger protein 239-like (LOC110487378)	Pcg	1
5.15613e-08	0.63401	0.303	0.18	0.000154684	6	protein DGCR14-like (LOC110537195)	Pcg	1
5.70698e-08	0.833974	0.251	0.121	0.000171209	6	NACHT, LRR and PYD domains-containing protein 1b allele 5-like (LOC110517048), transcript variant X1	Pcg	1
6.24955e-08	0.766015	0.294	0.151	0.000187486	6	transcription initiation factor TFIID subunit 2-like (LOC110507057)	Pcg	1
7.52787e-08	0.819084	0.268	0.131	0.000225836	6	cat eye syndrome critical region protein 2 (LOC110498211), transcript variant X1	Pcg	2
1.42049e-07	0.912922	0.364	0.116	0.000426147	6	kinase suppressor of Ras 1-like (LOC110504057)	Pcg	1
1.80814e-07	0.998425	0.268	0.147	0.000542442	6	mitogen-activated protein kinase kinase kinase 4-like (LOC110503014), transcript variant X1	Pcg	2
1.81592e-07	1.29209	0.299	0.118	0.000544777	6	vacuolar protein sorting-associated protein 13B-like (LOC110517901), transcript variant X1	Pcg	1
2.86213e-55	3.4396	0.704	0.185	8.58638e-52	7	early growth response protein 1-like (LOC110488587)	Pcg	1
3.59538e-51	2.75629	0.718	0.18	1.07861e-47	7	CD83 antigen-like (LOC110486829)	Pcg	2
1.3523e-44	3.21437	0.681	0.187	4.05689e-41	7	probable nuclear hormone receptor HR38 (LOC110528258), transcript variant X1	Pcg	1
1.24454e-34	3.8834	0.512	0.079	3.73363e-31	7	early growth response protein 3-like (LOC110536011)	Pcg	1
5.90983e-33	2.84141	0.573	0.133	1.77295e-29	7	jun proto-oncogene (jun)	Pcg	2
4.54556e-31	3.16657	0.582	0.12	1.36367e-27	7	CCL4 protein (ccl4)	Pcg	1
7.61707e-30	2.55052	0.587	0.167	2.28512e-26	7	CD83 antigen-like (LOC110486775)	Pcg	1
4.47357e-27	1.61028	0.394	0.088	1.34207e-23	7	uncharacterized LOC110506827 (LOC110506827)	Pcg	1
8.38339e-26	2.19647	0.423	0.09	2.51502e-22	7	MARCKS-related protein-like (LOC110505448)	Pcg	1
1.01568e-25	2.62298	0.446	0.084	3.04703e-22	7	nuclear receptor subfamily 4 group A member 3-like (LOC110534168)	Pcg	2
1.01762e-24	3.3154	0.573	0.222	3.05285e-21	7	cytotoxic and regulatory T cell molecule (crtam)	Pcg	1
1.30949e-24	1.95415	0.46	0.103	3.92848e-21	7	striatin-4-like (LOC110503494)	Pcg	1
1.7458e-24	1.945	0.54	0.159	5.2374e-21	7	transcription factor MafK-like (LOC110486304), transcript variant X1	Pcg	1
2.9664e-24	0.734202	0.676	0.304	8.8992e-21	7	regulator of G-protein signaling 21-like (LOC110530038)	Pcg	2
4.9523e-24	1.43043	0.601	0.257	1.48569e-20	7	immediate early response 2 (ier2)	Pcg	1
8.74332e-23	1.69294	0.366	0.05	2.62299e-19	7	alpha-methylacyl-CoA racemase (amacr), transcript variant X1	Pcg	1
1.35706e-22	1.57936	0.427	0.104	4.07119e-19	7	piggyBac transposable element-derived protein 2-like (LOC110524476), transcript variant X1	Pcg	1
2.18482e-22	2.69884	0.526	0.121	6.55447e-19	7	protein fosB-like (LOC110503557), transcript variant X1	Pcg	1
2.21195e-22	0.821389	0.362	0.084	6.63585e-19	7	transcription initiation factor TFIID subunit 4-like (LOC110499288)	Pcg	1
1.60541e-21	3.47857	0.423	0.084	4.81623e-18	7	C-C motif chemokine 4-like (LOC110494096)	Pcg	1
2.91876e-21	0.921457	0.427	0.114	8.75629e-18	7	uncharacterized LOC110510944 (LOC110510944)	Pcg	1
2.70808e-20	1.70261	0.582	0.224	8.12423e-17	7	uncharacterized LOC110516346 (LOC110516346)	Lnc	1
9.14058e-20	2.26932	0.516	0.119	2.74217e-16	7	T-cell activation Rho GTPase-activating protein (LOC100136248)	Pcg	1
5.97511e-19	1.23256	0.451	0.133	1.79253e-15	7	large neutral amino acids transporter small subunit 3-like (LOC110498668)	Pcg	1
6.61249e-19	1.25296	0.427	0.137	1.98375e-15	7	cell division cycle 7 (cdc7), transcript variant X1	Pcg	1
8.07768e-19	3.03056	0.507	0.179	2.4233e-15	7	serine/threonine-protein kinase pim-2-like (LOC110492581)	Pcg	1
1.0704e-18	1.44189	0.333	0.085	3.21119e-15	7	disrupted in schizophrenia 1 (disc1)	Pcg	1
1.14084e-18	1.35005	0.418	0.117	3.42251e-15	7	MPN domain containing (mpnd), transcript variant X1	Pcg	1
2.08515e-18	0.706855	0.362	0.099	6.25544e-15	7	Fanconi anemia complementation group L (fancl), transcript variant X1	Pcg	1
3.50302e-18	3.2575	0.465	0.109	1.0509e-14	7	nuclear receptor subfamily 4 group A member 1-like (LOC110494169)	Pcg	1
3.71698e-18	2.00477	0.46	0.117	1.11509e-14	7	uncharacterized LOC110505986 (LOC110505986)	Lnc	1
4.7913e-18	0.650609	0.343	0.141	1.43739e-14	7	ankyrin repeat and SOCS box protein 13-like (LOC110490376), transcript variant X1	Pcg	1
6.09389e-18	1.91199	0.399	0.115	1.82817e-14	7	Krueppel-like factor 9 (LOC110530064)	Pcg	1
7.70776e-18	1.12264	0.408	0.119	2.31233e-14	7	uncharacterized LOC110515408 (LOC110515408)	Lnc	1
7.89088e-18	0.311113	0.394	0.152	2.36727e-14	7	gamma-glutamylcyclotransferase-like (LOC110496513), transcript variant X1	Pcg	1
9.91723e-18	1.36929	0.498	0.165	2.97517e-14	7	fos-related antigen 2-like (LOC110497480), transcript variant X1	Pcg	1
3.32615e-17	1.57358	0.31	0.111	9.97846e-14	7	ESF1 homolog (LOC110486027), transcript variant X1	Pcg	1
1.43301e-16	1.49323	0.31	0.108	4.29904e-13	7	spermatogenesis associated 2 (spata2), transcript variant X1	Pcg	1
1.64994e-16	1.59634	0.357	0.067	4.94982e-13	7	ELMO domain-containing protein 2-like (LOC110498446), transcript variant X1	Pcg	1
2.20109e-16	1.67627	0.418	0.127	6.60328e-13	7	family with sequence similarity 109 member A (fam109a), transcript variant X1	Pcg	1
2.8993e-15	0.46517	0.319	0.121	8.69791e-12	7	transmembrane protein 68-like (LOC110508714), transcript variant X1	Pcg	1
3.38441e-15	3.26215	0.399	0.074	1.01532e-11	7	early growth response protein 1-like (LOC110533389)	Pcg	1
3.68167e-15	0.647044	0.362	0.093	1.1045e-11	7	solute carrier family 35 member B4 (slc35b4), transcript variant X1	Pcg	1
4.04985e-15	2.28401	0.549	0.26	1.21495e-11	7	sequestosome-1-like (LOC110505107)	Pcg	2
4.30678e-15	1.75265	0.516	0.237	1.29203e-11	7	G-protein coupled receptor 4-like (LOC110507440)	Pcg	2
6.44583e-15	1.042	0.272	0.127	1.93375e-11	7	ADP-ribosylation factor-binding protein GGA1-like (LOC110538353)	Pcg	1
7.23532e-15	0.962681	0.488	0.209	2.1706e-11	7	protein BTG2-like (LOC110528374)	Pcg	2
1.14869e-14	1.04407	0.352	0.111	3.44606e-11	7	centromere protein J (cenpj), transcript variant X1	Pcg	1
2.60192e-14	2.04744	0.418	0.081	7.80576e-11	7	interferon regulatory factor 4-like (LOC110524663)	Pcg	1
3.4755e-14	1.88612	0.366	0.13	1.04265e-10	7	peroxisome proliferator-activated receptor gamma coactivator-related protein 1-like (LOC110526033)	Pcg	1
4.43152e-14	2.25518	0.465	0.207	1.32946e-10	7	probable ribonuclease ZC3H12D (LOC110522155)	Pcg	2
5.9584e-14	1.52587	0.39	0.124	1.78752e-10	7	B-cell receptor CD22-like (LOC110516537), transcript variant X1	Pcg	1
9.12845e-14	2.34772	0.465	0.125	2.73854e-10	7	nuclear receptor subfamily 4 group A member 3-like (LOC110508134), transcript variant X1	Pcg	2
9.17946e-14	1.57909	0.272	0.101	2.75384e-10	7	SH2B adapter protein 1-like (LOC110521012)	Pcg	1
1.74147e-13	2.65825	0.559	0.304	5.22442e-10	7	serine/arginine-rich splicing factor 6-like (LOC110487881)	Pcg	1
2.40981e-13	0.578105	0.352	0.124	7.22944e-10	7	centromere protein T (cenpt), transcript variant X1	Pcg	1
2.85578e-13	2.15803	0.343	0.105	8.56733e-10	7	interleukin-21 receptor-like (LOC110486324), transcript variant X1	Pcg	1
2.86033e-13	0.55257	0.286	0.082	8.58098e-10	7	uncharacterized LOC110506451 (LOC110506451)	Lnc	1
4.98019e-13	1.29451	0.347	0.121	1.49406e-09	7	microtubule-associated protein RP/EB family member 1-like (LOC110492304), transcript variant X1	Pcg	1
5.55339e-13	1.14839	0.324	0.102	1.66602e-09	7	hippocampus abundant transcript 1 protein-like (LOC110531022)	Pcg	1
1.00403e-12	0.55962	0.282	0.137	3.01209e-09	7	NLR family CARD domain-containing protein 3-like (LOC110517709), transcript variant X1	Pcg	1
1.08815e-12	0.399147	0.671	0.418	3.26444e-09	7	MT-ATP8	Mtc	2
1.19073e-12	2.64026	0.413	0.098	3.57219e-09	7	tumor necrosis factor receptor superfamily member 9-like (LOC110492146)	Pcg	1
1.72248e-12	0.748218	0.3	0.116	5.16743e-09	7	uncharacterized LOC110504927 (LOC110504927)	Pcg	1
2.68162e-12	1.00041	0.31	0.084	8.04487e-09	7	transmembrane emp24 domain-containing protein 5-like (LOC110524510)	Pcg	2
3.14964e-12	2.27158	0.272	0.105	9.44893e-09	7	manganese-transporting ATPase 13A1-like (LOC110486103), transcript variant X1	Pcg	1
3.55274e-12	2.44842	0.305	0.07	1.06582e-08	7	septin-7-like (LOC110494104), transcript variant X1	Pcg	1
4.78976e-12	1.03062	0.366	0.103	1.43693e-08	7	probable G-protein coupled receptor 132 (LOC110529754)	Pcg	1
5.18991e-12	2.01247	0.376	0.117	1.55697e-08	7	P2Y purinoceptor 8-like (LOC110495447), transcript variant X1	Pcg	1
6.93373e-12	2.48739	0.413	0.14	2.08012e-08	7	immediate early response gene 2 protein-like (LOC110486765)	Pcg	1
7.82327e-12	1.48416	0.296	0.107	2.34698e-08	7	ribosomal protein S6 kinase beta-1-like (LOC110533646), transcript variant X1	Rpr	1
1.24822e-11	0.875239	0.352	0.113	3.74465e-08	7	annexin A11-like (LOC110502633), transcript variant X1	Pcg	1
1.39923e-11	0.292559	0.263	0.104	4.19768e-08	7	fibrous sheath CABYR-binding protein-like (LOC110489922)	Pcg	2
2.11229e-11	1.35097	0.329	0.132	6.33687e-08	7	ribosomal protein S6 kinase alpha-4-like (LOC110534004), transcript variant X1	Rpr	1
2.25578e-11	0.363744	0.582	0.356	6.76733e-08	7	uncharacterized LOC110536023 (LOC110536023)	Pcg	1
2.49374e-11	1.13668	0.366	0.166	7.48122e-08	7	piwi like RNA-mediated gene silencing 1 (piwil1), transcript variant X1	Pcg	2
2.57624e-11	0.872277	0.347	0.133	7.72872e-08	7	interleukin 18 (il-18), transcript variant X1	Pcg	1
2.85552e-11	1.68192	0.291	0.142	8.56656e-08	7	tumor protein p53 inducible protein 13 (tp53i13), transcript variant X1	Pcg	1
3.48699e-11	0.801658	0.554	0.309	1.0461e-07	7	ETS domain-containing transcription factor ERF-like (LOC110496209)	Pcg	1
4.53907e-11	2.51048	0.531	0.263	1.36172e-07	7	T-cell activation Rho GTPase-activating protein-like (LOC110522028)	Pcg	1
6.6936e-11	0.56844	0.305	0.129	2.00808e-07	7	kinesin-like protein KIF13B (LOC110498101)	Pcg	1
8.34187e-11	1.00512	0.305	0.13	2.50256e-07	7	cat eye syndrome critical region protein 2 (LOC110498211), transcript variant X1	Pcg	2
9.40172e-11	3.10043	0.362	0.142	2.82052e-07	7	early growth response protein 1-like (LOC110537802)	Pcg	1
1.1681e-10	0.473223	0.338	0.132	3.50429e-07	7	HSPB1-associated protein 1 homolog (LOC110502100)	Pcg	1
1.63972e-10	0.292563	0.366	0.121	4.91915e-07	7	diamine acetyltransferase 1-like (LOC110534087)	Pcg	1
1.77989e-10	0.813455	0.305	0.136	5.33968e-07	7	MAP kinase-activated protein kinase 5 (LOC110535681), transcript variant X1	Pcg	1
2.30168e-10	0.82341	0.319	0.107	6.90505e-07	7	NF-kappa-B inhibitor-interacting Ras-like protein 2 (LOC110486255), transcript variant X1	Pcg	1
2.82529e-10	1.25673	0.446	0.206	8.47586e-07	7	heat shock 70 kDa protein 4-like (LOC110533353)	Pcg	2
3.08733e-10	1.88469	0.371	0.167	9.262e-07	7	protein Wnt-3a (LOC110508578)	Pcg	1
4.17514e-10	0.39681	0.272	0.112	1.25254e-06	7	chaperone protein DnaK-like (LOC110533510), transcript variant X1	Pcg	2
4.50022e-10	0.881351	0.282	0.105	1.35007e-06	7	conserved oligomeric Golgi complex subunit 6-like (LOC110508106)	Pcg	1
4.6989e-10	1.35382	0.371	0.161	1.40967e-06	7	NGFI-A-binding protein 1-like (LOC110527526), transcript variant X1	Pcg	1
5.58497e-10	0.935341	0.362	0.161	1.67549e-06	7	nuclear factor 7, brain-like (LOC110529151)	Pcg	1
6.76571e-10	1.37713	0.272	0.069	2.02971e-06	7	ectonucleoside triphosphate diphosphohydrolase 4-like (LOC110536003), transcript variant X1	Pcg	1
6.9167e-10	2.26763	0.408	0.103	2.07501e-06	7	interferon regulatory factor 8-like (LOC110526480), transcript variant X1	Pcg	1
7.12866e-10	0.275622	0.484	0.286	2.1386e-06	7	interferon regulatory factor 4-like (LOC110521762), transcript variant X1	Pcg	2
7.2035e-10	0.876516	0.296	0.143	2.16105e-06	7	oxysterol-binding protein-related protein 3-like (LOC110487969)	Pcg	1
1.38654e-09	2.4554	0.366	0.115	4.15961e-06	7	solute carrier family 3 member 2 (slc3a2)	Pcg	1
1.48023e-09	0.37946	0.315	0.114	4.4407e-06	7	PHD finger protein 1-like (LOC110515238), transcript variant X1	Pcg	1
1.51205e-09	1.37919	0.315	0.103	4.53615e-06	7	PDZ domain-containing protein GIPC1-like (LOC110538674)	Pcg	1
1.5346e-09	1.03701	0.329	0.148	4.6038e-06	7	zinc finger protein 462-like (LOC110525445)	Pcg	1
1.88512e-09	1.61992	0.258	0.127	5.65536e-06	7	aldo-keto reductase family 1 member A1 (akr1a1), transcript variant X1	Pcg	1
2.02784e-09	2.83924	0.324	0.034	6.08353e-06	7	transcription factor jun-D-like (LOC110492686)	Pcg	1
2.07733e-09	1.12535	0.376	0.17	6.23199e-06	7	uncharacterized LOC110531401 (LOC110531401)	Lnc	1
3.80016e-09	1.07216	0.352	0.154	1.14005e-05	7	coatomer subunit zeta-1-like (LOC110538086), transcript variant X1	Pcg	1
4.42089e-09	0.739147	0.286	0.115	1.32627e-05	7	syntenin-1-like (LOC110492642)	Pcg	1
4.59977e-09	1.83741	0.469	0.246	1.37993e-05	7	chloride intracellular channel protein 2-like (LOC110505170)	Pcg	1
6.69251e-09	1.73568	0.324	0.11	2.00775e-05	7	MARCKS-related protein-like (LOC110496734)	Pcg	1
7.45227e-09	2.10944	0.432	0.112	2.23568e-05	7	uncharacterized LOC110526649 (LOC110526649)	Lnc	1
8.19389e-09	0.767803	0.526	0.365	2.45817e-05	7	protein phosphatase 1 regulatory subunit 15B-like (LOC110492175), transcript variant X1	Pcg	3
8.36819e-09	0.630585	0.324	0.116	2.51046e-05	7	diacylglycerol O-acyltransferase 2-like (LOC110533733)	Pcg	1
9.47164e-09	1.89856	0.39	0.176	2.84149e-05	7	opioid growth factor receptor-like protein 1 (LOC110528682), transcript variant X1	Pcg	1
1.00515e-08	0.988062	0.296	0.132	3.01546e-05	7	RELT-like protein 1 (LOC110500763)	Pcg	1
1.2711e-08	0.556222	0.319	0.134	3.81331e-05	7	SREBF chaperone (scap), transcript variant X1	Pcg	1
1.38966e-08	0.549993	0.272	0.149	4.16897e-05	7	NACHT, LRR and PYD domains-containing protein 1b allele 2-like (LOC110528614)	Pcg	1
1.89697e-08	0.950697	0.324	0.139	5.6909e-05	7	YLP motif containing 1 (ylpm1)	Pcg	1
2.07398e-08	0.672907	0.31	0.128	6.22193e-05	7	PRELI domain containing protein 3B-like (LOC110494766)	Pcg	1
2.11693e-08	0.867724	0.3	0.141	6.35079e-05	7	glycogenin-1-like (LOC110528890)	Pcg	1
2.28866e-08	0.627711	0.324	0.138	6.86598e-05	7	sodium-dependent neutral amino acid transporter B(0)AT2-like (LOC110499724)	Pcg	1
2.3624e-08	2.29391	0.493	0.291	7.08721e-05	7	protein BTG2-like (LOC110494047)	Pcg	1
2.63356e-08	1.40923	0.282	0.151	7.90068e-05	7	vacuolar protein sorting-associated protein 53 homolog (LOC110503864)	Pcg	1
2.94047e-08	0.919692	0.338	0.148	8.82142e-05	7	tumor necrosis factor receptor superfamily member 5-like (LOC110532769), transcript variant X1	Pcg	1
3.29343e-08	0.447849	0.352	0.151	9.8803e-05	7	guanine nucleotide exchange factor VAV3-like (LOC110489549)	Pcg	2
4.65846e-08	0.590176	0.254	0.112	0.000139754	7	neuronal membrane glycoprotein M6-a-like (LOC110534487), transcript variant X1	Pcg	1
4.95587e-08	0.397023	0.282	0.096	0.000148676	7	F-box only protein 34-like (LOC110497666), transcript variant X1	Pcg	1
5.03154e-08	0.394917	0.296	0.143	0.000150946	7	uncharacterized LOC110514558 (LOC110514558)	Lnc	1
6.2779e-08	1.4854	0.333	0.122	0.000188337	7	tumor suppressor candidate 2-like (LOC110527812), transcript variant X1	Pcg	1
6.7298e-08	0.788019	0.268	0.118	0.000201894	7	sentrin-specific protease 1-like (LOC110532682), transcript variant X1	Pcg	1
8.16145e-08	0.962979	0.3	0.151	0.000244843	7	ral guanine nucleotide dissociation stimulator-like (LOC110525507), transcript variant X1	Pcg	1
8.64097e-08	2.04166	0.404	0.13	0.000259229	7	syndecan-4-like (LOC110527669)	Pcg	1
9.37134e-08	1.49615	0.469	0.252	0.00028114	7	fibrinogen like 2 (fgl2)	Pcg	1
9.61158e-08	1.07033	0.315	0.16	0.000288347	7	zinc finger CCCH domain-containing protein 18-like (LOC110519959), transcript variant X1	Pcg	1
1.13135e-07	0.65999	0.333	0.128	0.000339406	7	EH domain-binding protein 1-like protein 1 (LOC110510144), transcript variant X1	Pcg	1
1.35385e-07	0.867065	0.376	0.191	0.000406154	7	diacylglycerol kinase theta-like (LOC110488723), transcript variant X1	Pcg	1
1.48968e-07	0.670089	0.263	0.151	0.000446904	7	NACHT, LRR and PYD domains-containing protein 12-like (LOC110485770)	Pcg	1
1.74336e-07	0.427722	0.286	0.136	0.000523008	7	ankyrin repeat and IBR domain-containing protein 1-like (LOC110496511)	Pcg	1
1.7842e-07	1.02629	0.263	0.135	0.000535259	7	zinc finger protein 135-like (LOC110528919)	Pcg	2
1.96021e-07	0.774315	0.324	0.142	0.000588064	7	ATP-dependent DNA helicase Q1-like (LOC110500271), transcript variant X1	Pcg	1
2.05576e-07	0.497417	0.319	0.179	0.000616727	7	lysine-specific demethylase 4A-like (LOC110508930)	Pcg	1
2.09984e-07	1.65043	0.31	0.101	0.000629953	7	NUAK family SNF1-like kinase 1 (LOC110521416)	Pcg	1
2.32555e-07	0.912619	0.371	0.182	0.000697666	7	zinc finger protein 33A-like (LOC110498660)	Pcg	1
2.48575e-07	0.797035	0.277	0.126	0.000745724	7	cAMP-dependent protein kinase type II-beta regulatory subunit-like (LOC110500209)	Pcg	1
2.81067e-07	1.50879	0.333	0.13	0.000843201	7	ras association domain-containing protein 1-like (LOC110527811), transcript variant X1	Pcg	1
1.03049e-107	4.26982	0.989	0.216	3.09146e-104	8	heat shock protein HSP 90-alpha-like (LOC110529844)	Pcg	1
3.12931e-51	2.90394	0.811	0.312	9.38793e-48	8	polyubiquitin-B (LOC110533627), transcript variant X1	Pcg	1
1.27946e-40	0.966959	0.779	0.346	3.83838e-37	8	heat shock 70 kDa protein-like (LOC110485160)	Pcg	2
5.86901e-30	2.25531	0.668	0.196	1.7607e-26	8	heat shock 70 kDa protein 4-like (LOC110533353)	Pcg	2
3.48104e-29	2.0963	0.389	0.114	1.04431e-25	8	oocyte zinc finger protein XlCOF7.1-like (LOC110495593)	Pcg	1
3.05626e-26	2.30599	0.7	0.318	9.16877e-23	8	ubiquitin B (ubb), transcript variant X1	Pcg	1
2.73776e-25	2.05959	0.605	0.133	8.21327e-22	8	dnaJ homolog subfamily B member 1-like (LOC110485392), transcript variant X1	Pcg	1
2.92301e-24	1.0548	0.332	0.089	8.76904e-21	8	leucine rich repeats and calponin homology domain containing 2 (lrch2)	Pcg	1
5.98306e-24	1.54082	0.342	0.075	1.79492e-20	8	B-cell CLL/lymphoma 6 member B protein-like (LOC110530070)	Pcg	1
1.07059e-23	1.56467	0.384	0.094	3.21178e-20	8	RAC-gamma serine/threonine-protein kinase-like (LOC110493716), transcript variant X1	Pcg	1
5.45957e-23	2.21086	0.584	0.217	1.63787e-19	8	polyubiquitin (LOC110533628)	Pcg	1
1.1554e-22	1.45258	0.389	0.127	3.46619e-19	8	uncharacterized LOC110515532 (LOC110515532)	Lnc	1
3.0472e-22	0.90904	0.437	0.128	9.14161e-19	8	ganglioside-induced differentiation-associated protein 2-like (LOC110520417)	Pcg	1
4.64053e-22	1.00221	0.4	0.124	1.39216e-18	8	uncharacterized LOC110487345 (LOC110487345)	Lnc	1
8.28565e-22	0.985447	0.426	0.159	2.4857e-18	8	serine/threonine-protein phosphatase 4 regulatory subunit 1-like (LOC110535253)	Pcg	1
3.5178e-21	1.02908	0.411	0.134	1.05534e-17	8	uncharacterized LOC110504835 (LOC110504835), transcript variant X1	Pcg	2
4.625e-21	1.97058	0.421	0.101	1.3875e-17	8	mpv17-like protein (LOC110493501)	Pcg	1
2.26158e-19	1.65425	0.358	0.089	6.78475e-16	8	sentrin-specific protease 3-like (LOC110534221)	Pcg	1
4.41144e-19	1.10389	0.295	0.117	1.32343e-15	8	equilibrative nucleoside transporter 1-like (LOC110491277)	Pcg	1
9.45507e-19	2.06247	0.337	0.074	2.83652e-15	8	golgin subfamily A member 6-like protein 22 (LOC110523286)	Pcg	1
1.22548e-18	0.919929	0.295	0.095	3.67643e-15	8	CREB-binding protein-like (LOC110485271)	Pcg	1
1.56979e-18	1.02642	0.395	0.148	4.70936e-15	8	zinc-binding protein A33-like (LOC110492546)	Pcg	1
1.63518e-18	1.06391	0.253	0.084	4.90553e-15	8	BEN domain-containing protein 5-like (LOC110521557), transcript variant X1	Pcg	1
3.44729e-18	2.64456	0.568	0.149	1.03419e-14	8	uncharacterized LOC110485411 (LOC110485411), transcript variant X1	Lnc	1
4.04693e-18	1.09748	0.316	0.089	1.21408e-14	8	acyl-coenzyme A thioesterase THEM4-like (LOC110508333)	Pcg	1
9.3841e-18	1.31069	0.384	0.149	2.81523e-14	8	calcium-binding and coiled-coil domain-containing protein 1-like (LOC110532676), transcript variant X1	Pcg	1
1.88461e-17	1.63736	0.332	0.114	5.65384e-14	8	putative sodium-coupled neutral amino acid transporter 7 (LOC110526454)	Pcg	2
3.09271e-17	1.3116	0.363	0.13	9.27813e-14	8	dnaJ homolog subfamily A member 3, mitochondrial-like (LOC110485562)	Pcg	1
6.20917e-17	1.18238	0.353	0.111	1.86275e-13	8	gastrula zinc finger protein XlCGF57.1-like (LOC110523210), transcript variant X1	Pcg	1
1.09742e-16	1.21344	0.668	0.353	3.29226e-13	8	heat shock 70 kDa protein-like (LOC110486254)	Pcg	2
1.66135e-16	2.84442	0.468	0.121	4.98405e-13	8	heat shock protein HSP 90-alpha (LOC110522488)	Pcg	1
2.21529e-16	0.481141	0.253	0.087	6.64588e-13	8	coiled-coil and C2 domain-containing protein 1A-like (LOC110495043)	Pcg	1
7.53145e-16	0.908712	0.384	0.162	2.25943e-12	8	fucolectin-6-like (LOC110514348), transcript variant X1	Pcg	1
7.96338e-16	1.43853	0.284	0.12	2.38902e-12	8	fem-1 homolog B (fem1b)	Pcg	1
1.01501e-15	1.41746	0.374	0.147	3.04502e-12	8	trifunctional enzyme subunit alpha, mitochondrial-like (LOC110497612)	Pcg	1
1.06986e-15	0.473345	0.342	0.117	3.20957e-12	8	dolichyl-diphosphooligosaccharide--protein glycosyltransferase subunit STT3B-like (LOC110488472)	Pcg	1
1.0826e-15	1.11615	0.316	0.106	3.24779e-12	8	StAR related lipid transfer domain containing 5 (stard5), transcript variant X1	Pcg	1
1.70682e-15	0.860661	0.337	0.119	5.12046e-12	8	DNA replication licensing factor mcm4 (LOC110530465), transcript variant X1	Pcg	1
2.46112e-15	1.99196	0.332	0.11	7.38335e-12	8	chaperone protein DnaK-like (LOC110533510), transcript variant X1	Pcg	2
3.1583e-15	1.20868	0.447	0.197	9.47489e-12	8	uncharacterized LOC110496086 (LOC110496086)	Pcg	1
4.04077e-15	0.328664	0.416	0.172	1.21223e-11	8	TERF2 interacting protein (terf2ip), transcript variant X1	Pcg	1
7.04917e-15	1.83793	0.516	0.264	2.11475e-11	8	sequestosome-1-like (LOC110505107)	Pcg	2
1.02104e-14	1.85148	0.563	0.199	3.06313e-11	8	heat shock protein 70a (hsp70a)	Pcg	1
1.69069e-14	0.697324	0.274	0.101	5.07206e-11	8	zinc finger protein 183 (LOC100136190), transcript variant X1	Pcg	1
2.38496e-14	1.62474	0.358	0.116	7.15488e-11	8	transcription factor Sp4-like (LOC110496853)	Pcg	1
3.12362e-14	1.43936	0.321	0.123	9.37085e-11	8	GTPase IMAP family member 7-like (LOC110528486)	Pcg	3
3.40504e-14	1.43789	0.326	0.1	1.02151e-10	8	kelch-like protein 28 (LOC110497987), transcript variant X1	Pcg	1
7.32244e-14	0.859687	0.321	0.133	2.19673e-10	8	TNF receptor-associated factor 6-like (LOC110506988)	Pcg	2
1.62811e-13	0.726494	0.332	0.112	4.88432e-10	8	coiled-coil domain-containing protein 12-like (LOC110505786)	Pcg	1
4.60035e-13	1.35676	0.316	0.148	1.3801e-09	8	NADP-dependent malic enzyme-like (LOC110520569)	Pcg	2
5.35672e-13	1.00685	0.337	0.142	1.60702e-09	8	bifunctional purine biosynthesis protein PURH-like (LOC110527226)	Pcg	1
5.72891e-13	0.747342	0.289	0.127	1.71867e-09	8	protein kinase C epsilon (prkce)	Pcg	1
9.3297e-13	1.37062	0.316	0.076	2.79891e-09	8	family with sequence similarity 92 member A (fam92a), transcript variant X1	Pcg	1
9.94542e-13	1.27014	0.389	0.165	2.98363e-09	8	ubiquitin-associated domain-containing protein 1-like (LOC110525994), transcript variant X1	Pcg	2
1.0399e-12	0.517527	0.353	0.138	3.11971e-09	8	apoptosis-enhancing nuclease-like (LOC110521249), transcript variant X1	Pcg	1
1.56907e-12	0.799154	0.284	0.124	4.70722e-09	8	POZ-, AT hook-, and zinc finger-containing protein 1-like (LOC110528317), transcript variant X1	Pcg	1
2.63404e-12	0.267253	0.3	0.124	7.90211e-09	8	electron transfer flavoprotein-ubiquinone oxidoreductase, mitochondrial (LOC110505133), transcript variant X1	Pcg	1
9.00691e-12	1.12472	0.153	0.251	2.70207e-08	8	cholinergic receptor nicotinic beta 1 subunit (chrnb1)	Pcg	1
1.01234e-11	2.37662	0.389	0.118	3.03703e-08	8	uncharacterized LOC110525212 (LOC110525212)	Pcg	1
1.23791e-11	0.874539	0.263	0.106	3.71373e-08	8	mucin-5AC-like (LOC110500264)	Pcg	1
1.47721e-11	0.734069	0.311	0.13	4.43163e-08	8	transcription factor Dp-1-like (LOC110519328)	Pcg	1
1.54241e-11	0.395678	0.337	0.128	4.62723e-08	8	TNF receptor superfamily member 5A precursor (tnfrsf5a)	Pcg	1
1.55067e-11	0.730014	0.589	0.363	4.65201e-08	8	protein phosphatase 1 regulatory subunit 15B-like (LOC110492175), transcript variant X1	Pcg	3
1.76476e-11	0.348816	0.263	0.121	5.29428e-08	8	uncharacterized LOC110516668 (LOC110516668)	Lnc	1
1.98079e-11	0.569047	0.279	0.12	5.94236e-08	8	mitoferrin-2-like (LOC110502670)	Pcg	1
2.05263e-11	1.07512	0.263	0.127	6.1579e-08	8	protein kinase C delta type-like (LOC110527955), transcript variant X1	Pcg	1
2.53934e-11	0.700438	0.268	0.145	7.61802e-08	8	uncharacterized LOC110489917 (LOC110489917), transcript variant X1	Pcg	2
2.62806e-11	1.55259	0.284	0.112	7.88419e-08	8	RING finger protein 145-like (LOC110505941)	Pcg	1
2.99322e-11	0.813405	0.358	0.15	8.97967e-08	8	sodium-dependent multivitamin transporter-like (LOC110522277), transcript variant X1	Pcg	1
3.13846e-11	0.353093	0.342	0.127	9.41537e-08	8	histone-lysine N-methyltransferase EHMT1-like (LOC110523494), transcript variant X1	Pcg	1
3.15294e-11	1.86541	0.263	0.101	9.45881e-08	8	serine/threonine-protein kinase greatwall-like (LOC110535193)	Pcg	1
6.13853e-11	1.17752	0.316	0.123	1.84156e-07	8	zinc finger protein 271-like (LOC110508387)	Pcg	1
6.14516e-11	1.41639	0.342	0.144	1.84355e-07	8	topoisomerase (DNA) II binding protein 1 (topbp1)	Pcg	2
6.2604e-11	0.41604	0.295	0.096	1.87812e-07	8	gastrula zinc finger protein XlCGF57.1-like (LOC110534403)	Pcg	1
8.21726e-11	1.31932	0.511	0.256	2.46518e-07	8	Krueppel-like factor 2 (LOC110524203)	Pcg	1
9.21812e-11	0.297094	0.284	0.12	2.76544e-07	8	COMM domain containing 3 (commd3)	Pcg	2
1.07223e-10	1.65437	0.311	0.125	3.2167e-07	8	SID1 transmembrane family member 2-like (LOC110503674), transcript variant X1	Pcg	1
1.09279e-10	1.15381	0.3	0.13	3.27837e-07	8	mdm2-binding protein-like (LOC110510770)	Pcg	1
1.49242e-10	1.0891	0.279	0.131	4.47726e-07	8	RNA-binding motif, single-stranded-interacting protein 1-like (LOC110495863)	Pcg	1
2.53601e-10	1.13699	0.458	0.259	7.60803e-07	8	inhibitor of nuclear factor kappa B alpha (LOC100136058)	Pcg	1
2.58314e-10	1.66264	0.268	0.168	7.74941e-07	8	transmembrane protein 128-like (LOC110528468)	Pcg	1
2.84018e-10	1.13041	0.342	0.084	8.52055e-07	8	transmembrane emp24 domain-containing protein 5-like (LOC110524510)	Pcg	2
3.07568e-10	0.667133	0.374	0.133	9.22704e-07	8	nucleoporin 188 (nup188)	Pcg	1
3.10852e-10	1.52779	0.311	0.15	9.32557e-07	8	coiled-coil domain containing 66 (ccdc66), transcript variant X1	Pcg	1
3.13061e-10	0.867141	0.274	0.141	9.39183e-07	8	nuclear mitotic apparatus protein 1-like (LOC110506517), transcript variant X1	Pcg	1
4.82701e-10	1.25455	0.258	0.114	1.4481e-06	8	uncharacterized LOC110500030 (LOC110500030)	Lnc	1
5.54852e-10	0.943306	0.384	0.145	1.66456e-06	8	jun proto-oncogene (jun)	Pcg	2
5.72443e-10	0.352344	0.332	0.149	1.71733e-06	8	uncharacterized protein C1orf21 homolog (LOC110524354), transcript variant X1	Pcg	2
6.46026e-10	0.476424	0.263	0.111	1.93808e-06	8	gastrula zinc finger protein XlCGF48.2-like (LOC110498513)	Pcg	1
7.98821e-10	0.387249	0.3	0.119	2.39646e-06	8	uncharacterized LOC110495604 (LOC110495604)	Lnc	1
1.25897e-09	1.1951	0.326	0.14	3.77691e-06	8	sodium/hydrogen exchanger 6-like (LOC110488738)	Pcg	1
1.60244e-09	1.18835	0.595	0.395	4.80733e-06	8	C-X-C chemokine receptor type 4-like (LOC110501543)	Pcg	2
1.64433e-09	0.338743	0.305	0.114	4.93299e-06	8	carbohydrate sulfotransferase 10-like (LOC110528836)	Pcg	1
1.72408e-09	1.37756	0.253	0.106	5.17223e-06	8	lens epithelial cell protein LEP503-like (LOC110536166), transcript variant X1	Pcg	2
1.96693e-09	0.578433	0.284	0.097	5.9008e-06	8	zinc finger protein 692-like (LOC110524367), transcript variant X1	Pcg	1
2.03622e-09	1.51129	0.326	0.145	6.10865e-06	8	dual specificity tyrosine-phosphorylation-regulated kinase 1A-like (LOC110537568), transcript variant X1	Pcg	1
2.18893e-09	1.49059	0.316	0.161	6.56678e-06	8	E3 ubiquitin-protein ligase RBBP6-like (LOC110519311)	Pcg	2
2.21075e-09	0.457425	0.279	0.105	6.63225e-06	8	N-lysine methyltransferase SMYD2-A-like (LOC110505966)	Pcg	1
2.50563e-09	0.730538	0.279	0.151	7.5169e-06	8	WD repeat containing, antisense to TP73 (wrap73), transcript variant X1	Pcg	1
2.74563e-09	0.884912	0.279	0.142	8.23688e-06	8	zinc finger MYM-type protein 4-like (LOC110489255), transcript variant X1	Pcg	2
2.84766e-09	0.423231	0.268	0.131	8.54297e-06	8	sphingolipid delta(4)-desaturase DES1-like (LOC110528376)	Pcg	1
3.21218e-09	0.3461	0.368	0.178	9.63655e-06	8	E3 ubiquitin-protein ligase Itchy-like (LOC110532404)	Pcg	1
3.31995e-09	1.19632	0.337	0.14	9.95985e-06	8	uncharacterized LOC110510489 (LOC110510489), transcript variant X1	Pcg	1
3.44472e-09	1.01888	0.311	0.116	1.03342e-05	8	uncharacterized LOC110527168 (LOC110527168)	Lnc	1
4.55707e-09	1.32679	0.411	0.119	1.36712e-05	8	uncharacterized LOC110486650 (LOC110486650)	Pcg	1
4.98154e-09	0.417513	0.558	0.387	1.49446e-05	8	C-X-C chemokine receptor type 4-like (LOC110520024)	Pcg	2
5.45072e-09	0.892174	0.258	0.136	1.63521e-05	8	DDB1 and CUL4 associated factor 17 (dcaf17)	Pcg	1
5.78338e-09	1.50275	0.274	0.148	1.73501e-05	8	HAUS augmin like complex subunit 1 (haus1), transcript variant X1	Pcg	1
6.19527e-09	0.908348	0.295	0.143	1.85858e-05	8	ubiquitin specific peptidase 42 (usp42), transcript variant X1	Pcg	1
6.21684e-09	0.880069	0.384	0.125	1.86505e-05	8	epithelial cell adhesion molecule-like (LOC110497734), transcript variant X1	Pcg	1
7.46199e-09	1.52685	0.353	0.173	2.2386e-05	8	Krueppel-like factor 2 (LOC110508303)	Pcg	1
7.93769e-09	0.980405	0.305	0.144	2.38131e-05	8	zinc finger protein 689-like (LOC110533183)	Pcg	2
9.13142e-09	1.52126	0.4	0.161	2.73942e-05	8	death ligand signal enhancer-like (LOC110488706), transcript variant X1	Pcg	2
1.14973e-08	0.610707	0.295	0.166	3.44918e-05	8	la-related protein 6-like (LOC110506712)	Pcg	1
1.15585e-08	1.79922	0.321	0.073	3.46756e-05	8	transcription factor AP-1-like (LOC110521616), transcript variant X1	Pcg	1
1.35843e-08	0.377957	0.332	0.158	4.0753e-05	8	centrosomal protein of 112 kDa-like (LOC110538761)	Pcg	1
1.80505e-08	0.932268	0.3	0.116	5.41515e-05	8	dipeptidase 2-like (LOC110526618), transcript variant X1	Pcg	1
2.0361e-08	0.990104	0.437	0.28	6.10829e-05	8	angiopoietin-related protein 4-like (LOC110530122)	Pcg	2
2.35762e-08	0.959804	0.268	0.126	7.07287e-05	8	uncharacterized LOC110537694 (LOC110537694), transcript variant X1	Lnc	1
2.57021e-08	2.06481	0.379	0.18	7.71064e-05	8	bifunctional methylenetetrahydrofolate dehydrogenase/cyclohydrolase, mitochondrial-like (LOC110536073)	Pcg	1
2.9775e-08	0.349515	0.268	0.16	8.9325e-05	8	vascular cell adhesion protein 1-like (LOC110495018)	Pcg	1
3.03185e-08	1.48883	0.358	0.167	9.09554e-05	8	centrosomal protein of 192 kDa-like (LOC110515734), transcript variant X1	Pcg	1
3.54084e-08	1.28923	0.3	0.159	0.000106225	8	major histocompatibility complex class I-related gene protein-like (LOC110526705)	Pcg	1
4.70553e-08	0.309697	0.279	0.164	0.000141166	8	Bloom syndrome RecQ like helicase (blm), transcript variant X1	Pcg	1
6.33328e-08	1.54114	0.305	0.114	0.000189998	8	tyrosine-protein phosphatase non-receptor type 4-like (LOC110502147)	Pcg	1
7.68575e-08	0.423189	0.268	0.135	0.000230573	8	zinc finger protein 135-like (LOC110528919)	Pcg	2
1.41182e-07	0.595669	0.258	0.172	0.000423546	8	ADP-ribosylation factor-binding protein GGA3-like (LOC110486867), transcript variant X1	Pcg	1
1.60479e-07	1.40985	0.379	0.182	0.000481436	8	adaptor related protein complex 4 epsilon 1 subunit (ap4e1)	Pcg	1
1.74348e-07	0.828374	0.474	0.374	0.000523045	8	uncharacterized LOC110504686 (LOC110504686)	Lnc	2
1.95062e-07	0.264827	0.6	0.402	0.000585185	8	MT-ND1	Mtc	2
1.95197e-07	1.0446	0.363	0.195	0.000585592	8	mpv17-like protein 2 (LOC110492876)	Pcg	1
2.08995e-07	1.10911	0.3	0.15	0.000626985	8	histone H2A-like (LOC110537639)	Pcg	1
2.5303e-07	1.39577	0.253	0.148	0.00075909	8	RAD51 paralog B (rad51b), transcript variant X1	Pcg	1
2.6742e-07	0.960981	0.368	0.169	0.00080226	8	uncharacterized LOC110538898 (LOC110538898)	Pcg	1
2.6825e-07	0.406115	0.274	0.183	0.000804749	8	histone-lysine N-methyltransferase PRDM9-like (LOC110502959)	Pcg	1
2.91971e-07	0.451418	0.395	0.216	0.000875914	8	protein BTG2-like (LOC110528374)	Pcg	2
3.27142e-07	1.01191	0.295	0.145	0.000981426	8	zinc finger protein 544-like (LOC110530546), transcript variant X1	Pcg	1
1.24881e-67	2.80373	0.916	0.359	3.74643e-64	9	uncharacterized LOC110513619 (LOC110513619)	Lnc	1
6.35936e-44	0.766739	0.56	0.158	1.90781e-40	9	negative elongation factor A-like (LOC110531619)	Pcg	1
4.07395e-41	2.90398	0.801	0.376	1.22218e-37	9	glycine-rich RNA-binding protein-like (LOC110508373), transcript variant X1	Pcg	1
1.92044e-40	0.297621	0.452	0.088	5.76133e-37	9	nuclear receptor subfamily 4 group A member 3-like (LOC110534168)	Pcg	2
8.83519e-38	0.551832	0.494	0.139	2.65056e-34	9	serine/threonine-protein kinase haspin-like (LOC110519436)	Pcg	1
2.01278e-36	1.71694	0.47	0.125	6.03834e-33	9	fragile X mental retardation syndrome-related protein 1-like (LOC110521544), transcript variant X1	Pcg	1
4.21698e-36	0.312909	0.38	0.107	1.26509e-32	9	malonyl-CoA decarboxylase, mitochondrial-like (LOC110520029)	Pcg	1
5.44525e-36	0.36264	0.512	0.167	1.63357e-32	9	N-alpha-acetyltransferase 25, NatB auxiliary subunit-like (LOC110523829), transcript variant X1	Pcg	1
1.83225e-35	0.723679	0.53	0.1	5.49676e-32	9	non-syndromic hearing impairment protein 5 homolog (LOC110535163)	Pcg	1
1.04705e-34	1.29633	0.06	0.253	3.14114e-31	9	C-C motif chemokine 13-like (LOC110514657)	Pcg	3
3.38906e-34	0.519219	0.434	0.111	1.01672e-30	9	uncharacterized LOC110488460 (LOC110488460)	Lnc	1
7.71618e-33	0.984841	0.367	0.135	2.31485e-29	9	beta-1,4-N-acetyl-galactosaminyltransferase 4 (b4galnt4)	Pcg	1
7.94496e-29	0.713157	0.404	0.127	2.38349e-25	9	histone H1.0-B-like (LOC110498860)	Pcg	1
2.09592e-27	0.285838	0.44	0.129	6.28777e-24	9	solute carrier family 29 member 4 (slc29a4)	Pcg	1
1.37007e-22	1.10249	0.452	0.114	4.11021e-19	9	metal regulatory transcription factor 1-like (LOC110489178)	Pcg	1
1.33555e-21	1.12097	0.494	0.075	4.00665e-18	9	zinc finger protein 510-like (LOC110495845)	Pcg	1
2.46108e-21	0.929766	0.331	0.175	7.38324e-18	9	F-box only protein 31-like (LOC110497588), transcript variant X1	Pcg	2
9.60508e-21	0.973111	0.452	0.119	2.88152e-17	9	glycosaminoglycan xylosylkinase (LOC110524497)	Pcg	1
1.82683e-20	0.660793	0.41	0.128	5.48048e-17	9	embryonal Fyn-associated substrate-like (LOC110500489), transcript variant X1	Pcg	1
1.31058e-19	0.563639	0.337	0.121	3.93173e-16	9	zinc finger and SCAN domain-containing protein 2-like (LOC110507805), transcript variant X1	Pcg	1
1.09409e-16	0.572379	0.313	0.158	3.28227e-13	9	zinc finger protein 239-like (LOC110527630)	Pcg	1
8.56464e-15	0.651666	0.355	0.129	2.56939e-11	9	uncharacterized LOC110518377 (LOC110518377)	Lnc	1
1.24592e-13	0.261582	0.349	0.135	3.73775e-10	9	zinc finger and BTB domain containing 24 (zbtb24), transcript variant X1	Pcg	1
2.77344e-12	0.874728	0.518	0.112	8.32031e-09	9	CDK2-associated and cullin domain-containing protein 1-like (LOC110526250), transcript variant X1	Pcg	1
1.33462e-11	0.834094	0.452	0.107	4.00386e-08	9	probable E3 ubiquitin-protein ligase HERC1 (LOC110536778)	Pcg	2
2.26275e-11	1.04575	0.536	0.108	6.78826e-08	9	arf-GAP with Rho-GAP domain, ANK repeat and PH domain-containing protein 1-like (LOC110507948), transcript variant X1	Pcg	1
2.54089e-11	1.05836	0.488	0.12	7.62267e-08	9	transmembrane protein 184B-like (LOC110486303), transcript variant X1	Pcg	1
3.71079e-11	0.610591	0.488	0.105	1.11324e-07	9	G protein-coupled receptor 157 (gpr157)	Pcg	1
4.26268e-11	0.705598	0.494	0.076	1.2788e-07	9	kinetochore protein Nuf2-like (LOC110510456)	Pcg	1
5.41282e-11	0.274054	0.108	0.264	1.62385e-07	9	protein phosphatase 1 regulatory subunit 13B (ppp1r13b), transcript variant X1	Pcg	2
1.05497e-10	0.632179	0.289	0.08	3.16491e-07	9	very-long-chain 3-oxoacyl-CoA reductase-B-like (LOC110506981)	Pcg	1
1.86321e-10	1.23044	0.524	0.122	5.58963e-07	9	uncharacterized LOC110536045 (LOC110536045), transcript variant X1	Lnc	1
2.86265e-10	1.28616	0.253	0.151	8.58795e-07	9	MTSS1-like protein (LOC110493867)	Pcg	1
4.06306e-10	0.353673	0.331	0.156	1.21892e-06	9	RNA exonuclease 4-like (LOC110523377)	Pcg	1
4.71975e-10	1.67781	0.512	0.158	1.41593e-06	9	casein kinase I-like (LOC110506973)	Pcg	1
7.58907e-10	0.949419	0.494	0.144	2.27672e-06	9	NEDD8-activating enzyme E1 regulatory subunit (LOC110526285)	Pcg	1
9.93702e-10	0.323549	0.464	0.094	2.98111e-06	9	promethin-A-like (LOC110538743)	Pcg	1
1.4096e-09	0.818914	0.458	0.118	4.22881e-06	9	GTPase IMAP family member 7-like (LOC110528486)	Pcg	3
1.45652e-09	0.893373	0.482	0.112	4.36956e-06	9	glutamine-rich protein 1-like (LOC110494957)	Pcg	1
1.58817e-09	0.943896	0.494	0.104	4.76452e-06	9	cullin-associated NEDD8-dissociated protein 1-like (LOC110513018)	Pcg	1
1.86724e-09	0.597903	0.373	0.168	5.60171e-06	9	feline leukemia virus subgroup C receptor-related protein 2-like (LOC110529278)	Pcg	1
2.04052e-09	0.868303	0.524	0.145	6.12156e-06	9	transmembrane protein 135 (tmem135)	Pcg	1
2.48309e-09	0.884188	0.253	0.177	7.44927e-06	9	putative Polycomb group protein ASXL2 (LOC110505839), transcript variant X1	Pcg	1
4.38723e-09	1.1747	0.518	0.16	1.31617e-05	9	methyltransferase-like protein 25 (LOC110501003)	Pcg	1
4.6e-09	0.44844	0.434	0.133	1.38e-05	9	coagulation factor XIII A chain-like (LOC110500457)	Pcg	1
7.24814e-09	0.499349	0.5	0.133	2.17444e-05	9	uncharacterized LOC110523132 (LOC110523132)	Lnc	1
1.01046e-08	1.26821	0.301	0.105	3.03139e-05	9	fibrous sheath CABYR-binding protein-like (LOC110489922)	Pcg	2
1.14607e-08	0.867122	0.476	0.088	3.4382e-05	9	prolyl endopeptidase-like (prepl)	Pcg	1
1.73304e-08	0.638773	0.482	0.091	5.19911e-05	9	mitochondrial inner membrane protein COX18 (LOC110505058), transcript variant X1	Pcg	1
3.17664e-08	0.398137	0.277	0.148	9.52993e-05	9	TBC1 domain family member 31-like (LOC110507172)	Pcg	1
4.62013e-08	0.646896	0.47	0.141	0.000138604	9	3-hydroxyisobutyrate dehydrogenase, mitochondrial-like (LOC110487958)	Pcg	2
5.77251e-08	1.31084	0.482	0.139	0.000173175	9	protein-glutamine gamma-glutamyltransferase 2-like (LOC110493959)	Pcg	1
7.64171e-08	0.821414	0.506	0.129	0.000229251	9	DnaJ heat shock protein family (Hsp40) member C10 (dnajc10), transcript variant X1	Pcg	1
2.07543e-07	0.441443	0.464	0.118	0.000622629	9	uncharacterized LOC110531923 (LOC110531923), transcript variant X1	Pcg	1
2.43447e-07	1.05963	0.494	0.111	0.000730341	9	BCL2 like 12 (bcl2l12)	Pcg	1
