# Supplementary material for: Diversity of Rainbow Trout Blood B Cells Revealed by Single Cell RNA Sequencing
Source: Biology (Basel). 2021 Jun 9;10(6):511. doi: 10.3390/biology10060511 (PMC8227096; doi:10.3390/biology10060511)
Supplement: Supplementary file 1 [file biology-10-00511-s001.zip › Supplementary_Table_2.xlsx]

## Sheet: Functional Enrichment p<0.05
Supplementary Table S2. Results from GO term single enrichment analysis. GO terms significantly enriched (adjusted p < 0.05) within markers from each cell cluster for each Gene Ontology category (Biological process, Molecular function and Cellular component). Different clusters are represented by different colors.
Cluster	Trend	GO level	Go term	Description	Category	Genes	Pvalue	Genes in test	Genes in reference	Annotated genes in test	Annotated genes in reference	Total genes in test	Total genes in reference	% in test	% in reference
CLUSTER 0	OVER	6	GO:1990868	response to chemokine	BIOLOGICAL_PROCESS	XM_021600122.1, XM_021590079.1, XM_021594980.1, XM_021622409.1, XM_021613840.1, NM_001124342.2, XM_021579192.1, NM_001124610.2, XM_021611785.1, XM_021600305.1, NM_001124489.2, XM_021593949.1, XM_021568818.1	0.001049222228719349	3	2	39	806	42	808	7.14286	0.247525
CLUSTER 0	OVER	7	GO:1990869	cellular response to chemokine	BIOLOGICAL_PROCESS	XM_021600122.1, XM_021590079.1, XM_021594980.1, XM_021622409.1, XM_021613840.1, NM_001124342.2, XM_021579192.1, NM_001124610.2, XM_021611785.1, XM_021600305.1, NM_001124489.2, XM_021593949.1, XM_021568818.1	0.001049222228719349	3	2	39	806	42	808	7.14286	0.247525
CLUSTER 0	OVER	5	GO:0036296	response to increased oxygen levels	BIOLOGICAL_PROCESS	XM_021591121.1, XM_021615717.1	0.0023861982955750024	2	0	40	808	42	808	4.7619	0
CLUSTER 0	OVER	6	GO:0036295	cellular response to increased oxygen levels	BIOLOGICAL_PROCESS	XM_021591121.1, XM_021615717.1	0.0023861982955750024	2	0	40	808	42	808	4.7619	0
CLUSTER 0	OVER	4	GO:0060760	positive regulation of response to cytokine stimulus	BIOLOGICAL_PROCESS	XM_021579192.1, XM_021559480.1, XM_021624162.1, XM_021605835.1, XM_021594980.1, XM_021613840.1, NM_001124342.2	0.0034239246764196547	3	4	39	804	42	808	7.14286	0.49505
CLUSTER 0	OVER	5	GO:0048883	neuromast primordium migration	BIOLOGICAL_PROCESS	XM_021579192.1, XM_021586459.1, XM_021594980.1, XM_021622730.1, XM_021616281.1, XM_021613840.1, NM_001124342.2	0.0034239246764196547	3	4	39	804	42	808	7.14286	0.49505
CLUSTER 0	OVER	5	GO:0001961	positive regulation of cytokine-mediated signaling pathway	BIOLOGICAL_PROCESS	XM_021579192.1, XM_021559480.1, XM_021624162.1, XM_021594980.1, XM_021605835.1, XM_021613840.1, NM_001124342.2	0.0034239246764196547	3	4	39	804	42	808	7.14286	0.49505
CLUSTER 0	OVER	6	GO:0048920	posterior lateral line neuromast primordium migration	BIOLOGICAL_PROCESS	XM_021579192.1, XM_021586459.1, XM_021594980.1, XM_021622730.1, XM_021616281.1, XM_021613840.1, NM_001124342.2	0.0034239246764196547	3	4	39	804	42	808	7.14286	0.49505
CLUSTER 0	OVER	6	GO:0031290	retinal ganglion cell axon guidance	BIOLOGICAL_PROCESS	XM_021579192.1, XM_021586459.1, XM_021594980.1, XM_021622730.1, XM_021613840.1, XM_021589534.1, NM_001124342.2	0.0034239246764196547	3	4	39	804	42	808	7.14286	0.49505
CLUSTER 0	OVER	5	GO:0048882	lateral line development	BIOLOGICAL_PROCESS	XM_021579192.1, XM_021586459.1, XM_021582779.1, XM_021594980.1, XM_021622730.1, XM_021616281.1, XM_021613840.1, NM_001124342.2	0.00529022412529626	3	5	39	803	42	808	7.14286	0.618812
CLUSTER 0	OVER	6	GO:0048916	posterior lateral line development	BIOLOGICAL_PROCESS	XM_021579192.1, XM_021586459.1, XM_021582779.1, XM_021594980.1, XM_021622730.1, XM_021616281.1, XM_021613840.1, NM_001124342.2	0.00529022412529626	3	5	39	803	42	808	7.14286	0.618812
CLUSTER 0	OVER	7	GO:0048881	mechanosensory lateral line system development	BIOLOGICAL_PROCESS	XM_021579192.1, XM_021586459.1, XM_021582779.1, XM_021594980.1, XM_021622730.1, XM_021616281.1, XM_021613840.1, NM_001124342.2	0.00529022412529626	3	5	39	803	42	808	7.14286	0.618812
CLUSTER 0	OVER	7	GO:0048915	posterior lateral line system development	BIOLOGICAL_PROCESS	XM_021579192.1, XM_021586459.1, XM_021582779.1, XM_021594980.1, XM_021622730.1, XM_021616281.1, XM_021613840.1, NM_001124342.2	0.00529022412529626	3	5	39	803	42	808	7.14286	0.618812
CLUSTER 0	OVER	4	GO:0071013	catalytic step 2 spliceosome	CELLULAR_COMPONENT	XM_021623046.1, XM_021610678.1, XM_021594542.1	0.006933481839964371	2	1	40	807	42	808	4.7619	0.123762
CLUSTER 0	OVER	6	GO:0033572	transferrin transport	BIOLOGICAL_PROCESS	XM_021591121.1, XM_021562386.1, XM_021620327.1	0.006933481839964371	2	1	40	807	42	808	4.7619	0.123762
CLUSTER 0	OVER	7	GO:0072512	trivalent inorganic cation transport	BIOLOGICAL_PROCESS	XM_021576378.1, NM_001124730.1, XM_021618932.1, XM_021562510.1, XM_021556226.1, XM_021597523.1, XM_021594980.1, XM_021612782.1, XM_021584197.1, XM_021579192.1, XM_021617788.1, XM_021587763.1, XM_021589179.1, XM_021576996.1, XM_021587787.1, XM_021622788.1, NM_001124489.2, XM_021619365.1, XM_021593949.1, XM_021571618.1, XM_021589656.1, XM_021568818.1	0.006933481839964371	2	1	40	807	42	808	4.7619	0.123762
CLUSTER 0	OVER	7	GO:0015682	ferric iron transport	BIOLOGICAL_PROCESS	XM_021565116.1, XM_021591121.1, XM_021570469.1, XM_021576786.1, NM_001124325.1, XM_021568131.1, XM_021560510.1, XM_021610721.1, XM_021570233.1, XM_021607446.1, XM_021581676.1, XM_021576378.1, XM_021600122.1, NM_001124730.1, XM_021606270.1, XM_021591925.1, XM_021561074.1, XM_021582885.1, XM_021601941.1, NM_001165062.2, XM_021573700.1, XM_021616942.1, XM_021576996.1, XM_021600538.1, XM_021625637.1,…	0.006933481839964371	2	1	40	807	42	808	4.7619	0.123762
CLUSTER 0	OVER	5	GO:0061387	regulation of extent of cell growth	BIOLOGICAL_PROCESS	XM_021579192.1, XM_021586459.1, XM_021589179.1, XM_021610461.1, XM_021619962.1, XM_021564067.1, XM_021594980.1, XM_021613840.1, NM_001124342.2	0.0076633649922022975	3	6	39	802	42	808	7.14286	0.742574
CLUSTER 0	OVER	5	GO:0048880	sensory system development	BIOLOGICAL_PROCESS	XM_021557807.1, XM_021606904.1, XM_021556461.1, XM_021617551.1, NM_001124745.1, XM_021557703.1, NM_001124342.2, XM_021584197.1, XM_021600086.1, XM_021624196.1, XM_021570800.1, NM_001124411.1, XM_021582779.1, XM_021556226.1, XM_021589347.1, XM_021599297.1, XM_021610860.1, XM_021616652.1, XM_021616281.1, XM_021589534.1, XM_021589179.1, XM_021622788.1, XM_021589802.1, XM_021575305.1, XM_021584674.1,…	0.0076633649922022975	3	6	39	802	42	808	7.14286	0.742574
CLUSTER 0	OVER	5	GO:0030516	regulation of axon extension	BIOLOGICAL_PROCESS	XM_021579192.1, XM_021586459.1, XM_021589179.1, XM_021610461.1, XM_021619962.1, XM_021564067.1, XM_021594980.1, XM_021613840.1, NM_001124342.2	0.0076633649922022975	3	6	39	802	42	808	7.14286	0.742574
CLUSTER 0	OVER	6	GO:0048925	lateral line system development	BIOLOGICAL_PROCESS	XM_021579192.1, XM_021586459.1, XM_021582779.1, XM_021594980.1, XM_021617551.1, XM_021622730.1, XM_021616281.1, XM_021613840.1, NM_001124342.2	0.0076633649922022975	3	6	39	802	42	808	7.14286	0.742574
CLUSTER 0	OVER	4	GO:0036464	cytoplasmic ribonucleoprotein granule	CELLULAR_COMPONENT	XM_021588942.1, XM_021606597.1, XM_021595779.1, XM_021589737.1, XM_021605835.1, XM_021574136.1, XM_021594542.1, XM_021603435.1, XM_021592608.1, XM_021611785.1, XM_021600305.1, XM_021588864.1, XM_021615674.1, XM_021622142.1, NM_001124235.1, XM_021570861.1, XM_021620857.1, XM_021599148.1	0.009522012600024922	4	14	38	794	42	808	9.52381	1.73267
CLUSTER 0	OVER	4	GO:0035770	ribonucleoprotein granule	CELLULAR_COMPONENT	XM_021588942.1, XM_021606597.1, XM_021595779.1, XM_021589737.1, XM_021605835.1, XM_021574136.1, XM_021594542.1, XM_021603435.1, XM_021592608.1, XM_021611785.1, XM_021600305.1, XM_021588864.1, XM_021615674.1, XM_021622142.1, NM_001124235.1, XM_021570861.1, XM_021620857.1, XM_021599148.1	0.009522012600024922	4	14	38	794	42	808	9.52381	1.73267
CLUSTER 0	OVER	6	GO:0009066	aspartate family amino acid metabolic process	BIOLOGICAL_PROCESS	XM_021581306.1, XM_021573843.1, XM_021563243.1, XM_021608186.1, XM_021590716.1, XM_021602233.1, XM_021607058.1, XM_021608706.1, XM_021590755.1, XM_021615717.1	0.010573052571155688	3	7	39	801	42	808	7.14286	0.866337
CLUSTER 0	OVER	7	GO:0003730	mRNA 3'-UTR binding	MOLECULAR_FUNCTION	XM_021611785.1, XM_021606597.1, XM_021606904.1, XM_021600305.1, XM_021588864.1, XM_021622142.1, XM_021589737.1, XM_021594542.1, XM_021603435.1, XM_021599148.1	0.010573052571155688	3	7	39	801	42	808	7.14286	0.866337
CLUSTER 0	OVER	3	GO:0014823	response to activity	BIOLOGICAL_PROCESS	XM_021579192.1, XM_021617915.1, XM_021617096.1, XM_021615717.1	0.01343228553591766	2	2	40	806	42	808	4.7619	0.247525
CLUSTER 0	OVER	4	GO:0044803	multi-organism membrane organization	BIOLOGICAL_PROCESS	XM_021579192.1, XM_021594980.1, XM_021613840.1, NM_001124342.2	0.01343228553591766	2	2	40	806	42	808	4.7619	0.247525
CLUSTER 0	OVER	4	GO:0048857	neural nucleus development	BIOLOGICAL_PROCESS	XM_021579192.1, XM_021594980.1, XM_021613840.1, NM_001124342.2	0.01343228553591766	2	2	40	806	42	808	4.7619	0.247525
CLUSTER 0	OVER	4	GO:0015026	coreceptor activity	MOLECULAR_FUNCTION	XM_021579192.1, XM_021594980.1, XM_021613840.1, NM_001124342.2	0.01343228553591766	2	2	40	806	42	808	4.7619	0.247525
CLUSTER 0	OVER	4	GO:0002686	negative regulation of leukocyte migration	BIOLOGICAL_PROCESS	XM_021579192.1, XM_021594980.1, XM_021613840.1, NM_001124342.2	0.01343228553591766	2	2	40	806	42	808	4.7619	0.247525
CLUSTER 0	OVER	5	GO:0048485	sympathetic nervous system development	BIOLOGICAL_PROCESS	XM_021579192.1, XM_021594980.1, XM_021613840.1, NM_001124342.2	0.01343228553591766	2	2	40	806	42	808	4.7619	0.247525
CLUSTER 0	OVER	5	GO:0048483	autonomic nervous system development	BIOLOGICAL_PROCESS	XM_021579192.1, XM_021594980.1, XM_021613840.1, NM_001124342.2	0.01343228553591766	2	2	40	806	42	808	4.7619	0.247525
CLUSTER 0	OVER	5	GO:0044800	multi-organism membrane fusion	BIOLOGICAL_PROCESS	XM_021579192.1, XM_021594980.1, XM_021613840.1, NM_001124342.2	0.01343228553591766	2	2	40	806	42	808	4.7619	0.247525
CLUSTER 0	OVER	5	GO:0050918	positive chemotaxis	BIOLOGICAL_PROCESS	XM_021579192.1, XM_021594980.1, XM_021613840.1, NM_001124342.2	0.01343228553591766	2	2	40	806	42	808	4.7619	0.247525
CLUSTER 0	OVER	5	GO:0050926	regulation of positive chemotaxis	BIOLOGICAL_PROCESS	XM_021579192.1, XM_021594980.1, XM_021613840.1, NM_001124342.2	0.01343228553591766	2	2	40	806	42	808	4.7619	0.247525
CLUSTER 0	OVER	5	GO:0050927	positive regulation of positive chemotaxis	BIOLOGICAL_PROCESS	XM_021579192.1, XM_021594980.1, XM_021613840.1, NM_001124342.2	0.01343228553591766	2	2	40	806	42	808	4.7619	0.247525
CLUSTER 0	OVER	5	GO:1902622	regulation of neutrophil migration	BIOLOGICAL_PROCESS	XM_021579192.1, XM_021594980.1, XM_021613840.1, NM_001124342.2	0.01343228553591766	2	2	40	806	42	808	4.7619	0.247525
CLUSTER 0	OVER	5	GO:1902623	negative regulation of neutrophil migration	BIOLOGICAL_PROCESS	XM_021579192.1, XM_021594980.1, XM_021613840.1, NM_001124342.2	0.01343228553591766	2	2	40	806	42	808	4.7619	0.247525
CLUSTER 0	OVER	5	GO:0002689	negative regulation of leukocyte chemotaxis	BIOLOGICAL_PROCESS	XM_021579192.1, XM_021594980.1, XM_021613840.1, NM_001124342.2	0.01343228553591766	2	2	40	806	42	808	4.7619	0.247525
CLUSTER 0	OVER	5	GO:0021730	trigeminal sensory nucleus development	BIOLOGICAL_PROCESS	XM_021579192.1, XM_021594980.1, XM_021613840.1, NM_001124342.2	0.01343228553591766	2	2	40	806	42	808	4.7619	0.247525
CLUSTER 0	OVER	6	GO:1901166	neural crest cell migration involved in autonomic nervous system development	BIOLOGICAL_PROCESS	XM_021579192.1, XM_021594980.1, XM_021613840.1, NM_001124342.2	0.01343228553591766	2	2	40	806	42	808	4.7619	0.247525
CLUSTER 0	OVER	6	GO:0090024	negative regulation of neutrophil chemotaxis	BIOLOGICAL_PROCESS	XM_021579192.1, XM_021594980.1, XM_021613840.1, NM_001124342.2	0.01343228553591766	2	2	40	806	42	808	4.7619	0.247525
CLUSTER 0	OVER	6	GO:0090022	regulation of neutrophil chemotaxis	BIOLOGICAL_PROCESS	XM_021579192.1, XM_021594980.1, XM_021613840.1, NM_001124342.2	0.01343228553591766	2	2	40	806	42	808	4.7619	0.247525
CLUSTER 0	OVER	6	GO:2000448	positive regulation of macrophage migration inhibitory factor signaling pathway	BIOLOGICAL_PROCESS	XM_021579192.1, XM_021594980.1, XM_021613840.1, NM_001124342.2	0.01343228553591766	2	2	40	806	42	808	4.7619	0.247525
CLUSTER 0	OVER	6	GO:2000446	regulation of macrophage migration inhibitory factor signaling pathway	BIOLOGICAL_PROCESS	XM_021579192.1, XM_021594980.1, XM_021613840.1, NM_001124342.2	0.01343228553591766	2	2	40	806	42	808	4.7619	0.247525
CLUSTER 0	OVER	6	GO:0035691	macrophage migration inhibitory factor signaling pathway	BIOLOGICAL_PROCESS	XM_021579192.1, XM_021594980.1, XM_021613840.1, NM_001124342.2	0.01343228553591766	2	2	40	806	42	808	4.7619	0.247525
CLUSTER 0	OVER	6	GO:0050930	induction of positive chemotaxis	BIOLOGICAL_PROCESS	XM_021579192.1, XM_021594980.1, XM_021613840.1, NM_001124342.2	0.01343228553591766	2	2	40	806	42	808	4.7619	0.247525
CLUSTER 0	OVER	6	GO:0032027	myosin light chain binding	MOLECULAR_FUNCTION	XM_021579192.1, XM_021594980.1, XM_021613840.1, NM_001124342.2	0.01343228553591766	2	2	40	806	42	808	4.7619	0.247525
CLUSTER 0	OVER	6	GO:0071622	regulation of granulocyte chemotaxis	BIOLOGICAL_PROCESS	XM_021579192.1, XM_021594980.1, XM_021613840.1, NM_001124342.2	0.01343228553591766	2	2	40	806	42	808	4.7619	0.247525
CLUSTER 0	OVER	6	GO:0071623	negative regulation of granulocyte chemotaxis	BIOLOGICAL_PROCESS	XM_021579192.1, XM_021594980.1, XM_021613840.1, NM_001124342.2	0.01343228553591766	2	2	40	806	42	808	4.7619	0.247525
CLUSTER 0	OVER	6	GO:0039663	membrane fusion involved in viral entry into host cell	BIOLOGICAL_PROCESS	XM_021579192.1, XM_021594980.1, XM_021613840.1, NM_001124342.2	0.01343228553591766	2	2	40	806	42	808	4.7619	0.247525
CLUSTER 0	OVER	6	GO:1903045	neural crest cell migration involved in sympathetic nervous system development	BIOLOGICAL_PROCESS	XM_021579192.1, XM_021594980.1, XM_021613840.1, NM_001124342.2	0.01343228553591766	2	2	40	806	42	808	4.7619	0.247525
CLUSTER 0	OVER	7	GO:0016494	C-X-C chemokine receptor activity	MOLECULAR_FUNCTION	XM_021579192.1, XM_021594980.1, XM_021613840.1, NM_001124342.2	0.01343228553591766	2	2	40	806	42	808	4.7619	0.247525
CLUSTER 0	OVER	7	GO:0071384	cellular response to corticosteroid stimulus	BIOLOGICAL_PROCESS	NM_001124730.1, XM_021612851.1, XM_021624162.1, XM_021615717.1	0.01343228553591766	2	2	40	806	42	808	4.7619	0.247525
CLUSTER 0	OVER	7	GO:0019064	fusion of virus membrane with host plasma membrane	BIOLOGICAL_PROCESS	XM_021579192.1, XM_021594980.1, XM_021613840.1, NM_001124342.2	0.01343228553591766	2	2	40	806	42	808	4.7619	0.247525
CLUSTER 0	OVER	7	GO:0038159	C-X-C chemokine receptor CXCR4 signaling pathway	BIOLOGICAL_PROCESS	XM_021579192.1, XM_021594980.1, XM_021613840.1, NM_001124342.2	0.01343228553591766	2	2	40	806	42	808	4.7619	0.247525
CLUSTER 0	OVER	7	GO:0038146	chemokine (C-X-C motif) ligand 12 signaling pathway	BIOLOGICAL_PROCESS	XM_021579192.1, XM_021594980.1, XM_021613840.1, NM_001124342.2	0.01343228553591766	2	2	40	806	42	808	4.7619	0.247525
CLUSTER 0	OVER	8	GO:0071385	cellular response to glucocorticoid stimulus	BIOLOGICAL_PROCESS	NM_001124730.1, XM_021612851.1, XM_021624162.1, XM_021615717.1	0.01343228553591766	2	2	40	806	42	808	4.7619	0.247525
CLUSTER 0	OVER	8	GO:0038147	C-X-C motif chemokine 12 receptor activity	MOLECULAR_FUNCTION	XM_021579192.1, XM_021594980.1, XM_021613840.1, NM_001124342.2	0.01343228553591766	2	2	40	806	42	808	4.7619	0.247525
CLUSTER 0	OVER	8	GO:0038160	CXCL12-activated CXCR4 signaling pathway	BIOLOGICAL_PROCESS	XM_021579192.1, XM_021594980.1, XM_021613840.1, NM_001124342.2	0.01343228553591766	2	2	40	806	42	808	4.7619	0.247525
CLUSTER 0	OVER	7	GO:0008380	RNA splicing	BIOLOGICAL_PROCESS	XM_021615232.1, XM_021604911.1, XM_021589021.1, NM_001160523.1, XM_021623046.1, XM_021606597.1, XM_021587392.1, XM_021606904.1, XM_021622409.1, XM_021594542.1, XM_021623707.1, XM_021559798.1, XM_021617788.1, XM_021608459.1, XM_021588864.1, XM_021622142.1, XM_021624162.1, XM_021610678.1, XM_021599148.1, XM_021614518.1	0.014023158836461888	4	16	38	792	42	808	9.52381	1.9802
CLUSTER 0	OVER	4	GO:0005681	spliceosomal complex	CELLULAR_COMPONENT	XM_021617788.1, XM_021585225.1, XM_021623046.1, XM_021587392.1, XM_021606597.1, XM_021588864.1, XM_021622142.1, XM_021610678.1, XM_021622409.1, XM_021594542.1, XM_021622708.1	0.014041296247795702	3	8	39	800	42	808	7.14286	0.990099
CLUSTER 0	OVER	4	GO:0070482	response to oxygen levels	BIOLOGICAL_PROCESS	XM_021576378.1, XM_021617915.1, XM_021616599.1, XM_021591121.1, XM_021560853.1, XM_021593941.1, XM_021594980.1, XM_021574136.1, XM_021567075.1, XM_021615717.1, XM_021613840.1, XM_021601941.1, XM_021593837.1, NM_001124342.2, XM_021617535.1, XM_021579192.1, XM_021613247.1, XM_021570233.1, XM_021588546.1, XM_021624196.1, XM_021573602.1	0.01670742705640933	4	17	38	791	42	808	9.52381	2.10396
CLUSTER 0	OVER	3	GO:1990904	ribonucleoprotein complex	CELLULAR_COMPONENT	XM_021604911.1, XM_021585225.1, XM_021606597.1, XM_021606904.1, XM_021578965.1, XM_021622409.1, XM_021594542.1, XM_021623707.1, XM_021588864.1, XM_021622142.1, XM_021586529.1, NM_001124246.1, XM_021601989.1, XM_021615232.1, XM_021623046.1, XM_021587392.1, XM_021567371.1, XM_021582885.1, XM_021603643.1, XM_021571358.1, XM_021617788.1, XM_021603690.1, XM_021610461.1, XM_021558275.1, XM_021610678.1,…	0.017411101825844426	6	38	36	770	42	808	14.2857	4.70297
CLUSTER 0	OVER	6	GO:0048675	axon extension	BIOLOGICAL_PROCESS	XM_021579192.1, XM_021586459.1, XM_021600916.1, XM_021589179.1, XM_021610461.1, XM_021619962.1, XM_021564067.1, XM_021594980.1, XM_021561074.1, XM_021611214.1, XM_021613840.1, NM_001124342.2	0.018083217100012677	3	9	39	799	42	808	7.14286	1.11386
CLUSTER 0	OVER	7	GO:0050770	regulation of axonogenesis	BIOLOGICAL_PROCESS	XM_021579192.1, XM_021586459.1, XM_021574687.1, XM_021589179.1, XM_021557807.1, XM_021610461.1, XM_021619962.1, XM_021564067.1, XM_021594980.1, XM_021622021.1, XM_021613840.1, NM_001124342.2	0.018083217100012677	3	9	39	799	42	808	7.14286	1.11386
CLUSTER 0	OVER	5	GO:0019058	viral life cycle	BIOLOGICAL_PROCESS	XM_021600916.1, XM_021613083.1, XM_021623571.1, XM_021594980.1, XM_021574136.1, XM_021611214.1, XM_021598693.1, XM_021583236.1, XM_021594542.1, XM_021604915.1, XM_021613840.1, XM_021572245.1, XM_021616281.1, XM_021601941.1, NM_001124342.2, XM_021579192.1, XM_021557351.1, XM_021617788.1, XM_021611785.1, XM_021600305.1, NM_001124613.1, XM_021568444.1	0.019695523786174025	4	18	38	790	42	808	9.52381	2.22772
CLUSTER 0	OVER	3	GO:0044764	multi-organism cellular process	BIOLOGICAL_PROCESS	XM_021579192.1, XM_021594980.1, XM_021613840.1, NM_001124342.2	0.021687661074066365	2	3	40	805	42	808	4.7619	0.371287
CLUSTER 0	OVER	4	GO:0050906	detection of stimulus involved in sensory perception	BIOLOGICAL_PROCESS	XM_021579192.1, XM_021594980.1, XM_021613840.1, XM_021589534.1, NM_001124342.2	0.021687661074066365	2	3	40	805	42	808	4.7619	0.371287
CLUSTER 0	OVER	4	GO:0050922	negative regulation of chemotaxis	BIOLOGICAL_PROCESS	XM_021579192.1, XM_021589179.1, XM_021594980.1, XM_021613840.1, NM_001124342.2	0.021687661074066365	2	3	40	805	42	808	4.7619	0.371287
CLUSTER 0	OVER	4	GO:0008354	germ cell migration	BIOLOGICAL_PROCESS	XM_021579192.1, XM_021594980.1, XM_021560888.1, XM_021613840.1, NM_001124342.2	0.021687661074066365	2	3	40	805	42	808	4.7619	0.371287
CLUSTER 0	OVER	4	GO:1901863	positive regulation of muscle tissue development	BIOLOGICAL_PROCESS	XM_021579192.1, XM_021566991.1, XM_021589179.1, XM_021566630.1, NM_001124342.2	0.021687661074066365	2	3	40	805	42	808	4.7619	0.371287
CLUSTER 0	OVER	4	GO:0009581	detection of external stimulus	BIOLOGICAL_PROCESS	XM_021579192.1, XM_021594980.1, XM_021613840.1, XM_021589534.1, NM_001124342.2	0.021687661074066365	2	3	40	805	42	808	4.7619	0.371287
CLUSTER 0	OVER	4	GO:0009582	detection of abiotic stimulus	BIOLOGICAL_PROCESS	XM_021579192.1, XM_021594980.1, XM_021613840.1, XM_021589534.1, NM_001124342.2	0.021687661074066365	2	3	40	805	42	808	4.7619	0.371287
CLUSTER 0	OVER	5	GO:0002407	dendritic cell chemotaxis	BIOLOGICAL_PROCESS	XM_021579192.1, XM_021576996.1, XM_021594980.1, XM_021613840.1, NM_001124342.2	0.021687661074066365	2	3	40	805	42	808	4.7619	0.371287
CLUSTER 0	OVER	6	GO:0042074	cell migration involved in gastrulation	BIOLOGICAL_PROCESS	XM_021579192.1, XM_021594980.1, XM_021574136.1, XM_021613840.1, NM_001124342.2	0.021687661074066365	2	3	40	805	42	808	4.7619	0.371287
CLUSTER 0	OVER	6	GO:0031960	response to corticosteroid	BIOLOGICAL_PROCESS	NM_001124730.1, XM_021612851.1, XM_021624162.1, XM_021604403.1, XM_021615717.1	0.021687661074066365	2	3	40	805	42	808	4.7619	0.371287
CLUSTER 0	OVER	6	GO:0043217	myelin maintenance	BIOLOGICAL_PROCESS	XM_021579192.1, XM_021594980.1, XM_021613840.1, XM_021610399.1, NM_001124342.2	0.021687661074066365	2	3	40	805	42	808	4.7619	0.371287
CLUSTER 0	OVER	6	GO:0019233	sensory perception of pain	BIOLOGICAL_PROCESS	XM_021579192.1, XM_021616942.1, XM_021594980.1, XM_021613840.1, NM_001124342.2	0.021687661074066365	2	3	40	805	42	808	4.7619	0.371287
CLUSTER 0	OVER	7	GO:0051384	response to glucocorticoid	BIOLOGICAL_PROCESS	NM_001124730.1, XM_021612851.1, XM_021624162.1, XM_021604403.1, XM_021615717.1	0.021687661074066365	2	3	40	805	42	808	4.7619	0.371287
CLUSTER 0	OVER	9	GO:0006879	cellular iron ion homeostasis	BIOLOGICAL_PROCESS	NM_001160521.1, XM_021591121.1, XM_021562386.1, XM_021620327.1, XM_021593092.1	0.021687661074066365	2	3	40	805	42	808	4.7619	0.371287
CLUSTER 0	OVER	6	GO:0003158	endothelium development	BIOLOGICAL_PROCESS	XM_021582779.1, NM_001124525.1, XM_021568732.1, XM_021594980.1, XM_021610395.1, XM_021574136.1, XM_021624081.1, XM_021613840.1, XM_021584197.1, NM_001124342.2, XM_021579192.1, XM_021617096.1, XM_021622633.1	0.022707791936582688	3	10	39	798	42	808	7.14286	1.23762
CLUSTER 0	OVER	9	GO:0051453	regulation of intracellular pH	BIOLOGICAL_PROCESS	XM_021562510.1, XM_021591121.1, XM_021594980.1, XM_021561074.1, NM_001124325.1, XM_021620774.1, XM_021613840.1, XM_021578741.1, XM_021584197.1, NM_001124342.2, XM_021579192.1, XM_021625637.1, XM_021605245.1	0.022707791936582688	3	10	39	798	42	808	7.14286	1.23762
CLUSTER 0	OVER	7	GO:0006397	mRNA processing	BIOLOGICAL_PROCESS	XM_021615232.1, XM_021604911.1, XM_021589021.1, NM_001160523.1, XM_021623046.1, XM_021556226.1, XM_021606597.1, XM_021587392.1, XM_021606904.1, XM_021586005.1, XM_021596459.1, XM_021622409.1, XM_021594542.1, XM_021623707.1, XM_021619404.1, XM_021559798.1, XM_021617788.1, XM_021608459.1, XM_021588864.1, XM_021622142.1, XM_021624162.1, XM_021610678.1, XM_021599148.1, XM_021614518.1	0.026618482182205767	4	20	38	788	42	808	9.52381	2.47525
CLUSTER 0	OVER	7	GO:0016071	mRNA metabolic process	BIOLOGICAL_PROCESS	XM_021589021.1, XM_021604911.1, XM_021606597.1, XM_021606904.1, XM_021589737.1, XM_021610395.1, XM_021586005.1, XM_021558601.1, XM_021596459.1, XM_021622409.1, XM_021594542.1, XM_021623707.1, XM_021559798.1, XM_021574629.1, XM_021608459.1, XM_021570233.1, XM_021588864.1, XM_021615674.1, XM_021622142.1, XM_021581653.1, XM_021615232.1, NM_001160523.1, XM_021623046.1, XM_021556226.1, XM_021587392.1,…	0.0278216505771928	5	31	37	777	42	808	11.9048	3.83663
CLUSTER 0	OVER	4	GO:0051701	interaction with host	BIOLOGICAL_PROCESS	XM_021613083.1, XM_021594980.1, XM_021583236.1, XM_021613840.1, XM_021616281.1, XM_021601941.1, NM_001124342.2, XM_021579192.1, XM_021557351.1, NM_001124246.1, NM_001124613.1, XM_021568444.1	0.02791853803794119	3	11	39	797	42	808	7.14286	1.36139
CLUSTER 0	OVER	5	GO:1990138	neuron projection extension	BIOLOGICAL_PROCESS	XM_021600916.1, XM_021608991.1, XM_021619962.1, XM_021564067.1, XM_021594980.1, XM_021561074.1, XM_021611214.1, XM_021613840.1, NM_001124342.2, XM_021579192.1, XM_021586459.1, XM_021578100.1, XM_021589179.1, XM_021610461.1	0.02791853803794119	3	11	39	797	42	808	7.14286	1.36139
CLUSTER 0	OVER	7	GO:0030004	cellular monovalent inorganic cation homeostasis	BIOLOGICAL_PROCESS	XM_021557789.1, XM_021562510.1, XM_021591121.1, XM_021594980.1, XM_021561074.1, NM_001124325.1, XM_021620774.1, XM_021613840.1, XM_021578741.1, NM_001124342.2, XM_021584197.1, XM_021579192.1, XM_021625637.1, XM_021605245.1	0.02791853803794119	3	11	39	797	42	808	7.14286	1.36139
CLUSTER 0	OVER	8	GO:0030641	regulation of cellular pH	BIOLOGICAL_PROCESS	XM_021557789.1, XM_021562510.1, XM_021591121.1, XM_021594980.1, XM_021561074.1, NM_001124325.1, XM_021620774.1, XM_021613840.1, XM_021578741.1, NM_001124342.2, XM_021584197.1, XM_021579192.1, XM_021625637.1, XM_021605245.1	0.02791853803794119	3	11	39	797	42	808	7.14286	1.36139
CLUSTER 0	OVER	9	GO:0006885	regulation of pH	BIOLOGICAL_PROCESS	XM_021557789.1, XM_021562510.1, XM_021591121.1, XM_021594980.1, XM_021561074.1, NM_001124325.1, XM_021620774.1, XM_021613840.1, XM_021578741.1, NM_001124342.2, XM_021584197.1, XM_021579192.1, XM_021625637.1, XM_021605245.1	0.02791853803794119	3	11	39	797	42	808	7.14286	1.36139
CLUSTER 0	OVER	6	GO:0006396	RNA processing	BIOLOGICAL_PROCESS	XM_021589021.1, XM_021604911.1, XM_021606597.1, XM_021606904.1, XM_021569147.1, XM_021586005.1, XM_021596459.1, XM_021578965.1, XM_021622409.1, XM_021594542.1, XM_021623707.1, XM_021559798.1, XM_021600086.1, XM_021608459.1, XM_021588864.1, XM_021622142.1, XM_021586529.1, XM_021602038.1, XM_021586897.1, XM_021615232.1, NM_001160523.1, XM_021623046.1, XM_021556226.1, XM_021618945.1, XM_021587392.1,…	0.031005020822565347	5	32	37	776	42	808	11.9048	3.9604
CLUSTER 0	OVER	3	GO:0051606	detection of stimulus	BIOLOGICAL_PROCESS	XM_021579192.1, XM_021594980.1, XM_021573640.1, XM_021613840.1, NM_001124342.2, XM_021589534.1	0.0315183967371582	2	4	40	804	42	808	4.7619	0.49505
CLUSTER 0	OVER	4	GO:0036336	dendritic cell migration	BIOLOGICAL_PROCESS	XM_021579192.1, XM_021616942.1, XM_021576996.1, XM_021594980.1, XM_021613840.1, NM_001124342.2	0.0315183967371582	2	4	40	804	42	808	4.7619	0.49505
CLUSTER 0	OVER	4	GO:0036303	lymph vessel morphogenesis	BIOLOGICAL_PROCESS	XM_021579192.1, XM_021608991.1, XM_021625637.1, XM_021594980.1, XM_021613840.1, NM_001124342.2	0.0315183967371582	2	4	40	804	42	808	4.7619	0.49505
CLUSTER 0	OVER	4	GO:0001946	lymphangiogenesis	BIOLOGICAL_PROCESS	XM_021579192.1, XM_021608991.1, XM_021625637.1, XM_021594980.1, XM_021613840.1, NM_001124342.2	0.0315183967371582	2	4	40	804	42	808	4.7619	0.49505
CLUSTER 0	OVER	4	GO:1901861	regulation of muscle tissue development	BIOLOGICAL_PROCESS	XM_021579192.1, XM_021566991.1, XM_021589179.1, XM_021615560.1, XM_021566630.1, NM_001124342.2	0.0315183967371582	2	4	40	804	42	808	4.7619	0.49505
CLUSTER 0	OVER	4	GO:0043021	ribonucleoprotein complex binding	MOLECULAR_FUNCTION	XM_021566991.1, XM_021611785.1, XM_021600305.1, XM_021605835.1, XM_021610678.1, XM_021616281.1	0.0315183967371582	2	4	40	804	42	808	4.7619	0.49505
CLUSTER 0	OVER	5	GO:0014812	muscle cell migration	BIOLOGICAL_PROCESS	XM_021618878.1, XM_021579192.1, XM_021588576.1, XM_021624196.1, XM_021566630.1, NM_001124342.2	0.0315183967371582	2	4	40	804	42	808	4.7619	0.49505
CLUSTER 0	OVER	5	GO:0001570	vasculogenesis	BIOLOGICAL_PROCESS	XM_021579192.1, XM_021608459.1, XM_021594980.1, NM_001124520.1, XM_021613840.1, NM_001124342.2	0.0315183967371582	2	4	40	804	42	808	4.7619	0.49505
CLUSTER 0	OVER	5	GO:0000932	P-body	CELLULAR_COMPONENT	XM_021588942.1, XM_021611785.1, XM_021600305.1, XM_021615674.1, XM_021589737.1, XM_021603435.1	0.0315183967371582	2	4	40	804	42	808	4.7619	0.49505
CLUSTER 0	OVER	5	GO:0072347	response to anesthetic	BIOLOGICAL_PROCESS	XM_021614379.1	0.0315183967371582	2	4	40	804	42	808	4.7619	0.49505
CLUSTER 0	OVER	5	GO:0090594	inflammatory response to wounding	BIOLOGICAL_PROCESS	XM_021579192.1, NM_001124350.1, XM_021616942.1, XM_021594980.1, XM_021613840.1, NM_001124342.2	0.0315183967371582	2	4	40	804	42	808	4.7619	0.49505
CLUSTER 0	OVER	5	GO:0017022	myosin binding	MOLECULAR_FUNCTION	XM_021579192.1, XM_021625637.1, XM_021594980.1, XM_021586529.1, XM_021613840.1, NM_001124342.2	0.0315183967371582	2	4	40	804	42	808	4.7619	0.49505
CLUSTER 0	OVER	6	GO:0019957	C-C chemokine binding	MOLECULAR_FUNCTION	XM_021579192.1, NM_001124610.2, XM_021590079.1, XM_021594980.1, XM_021613840.1, NM_001124342.2	0.0315183967371582	2	4	40	804	42	808	4.7619	0.49505
CLUSTER 0	OVER	6	GO:0106014	regulation of inflammatory response to wounding	BIOLOGICAL_PROCESS	XM_021579192.1, NM_001124350.1, XM_021616942.1, XM_021594980.1, XM_021613840.1, NM_001124342.2	0.0315183967371582	2	4	40	804	42	808	4.7619	0.49505
CLUSTER 0	OVER	6	GO:0060231	mesenchymal to epithelial transition	BIOLOGICAL_PROCESS	XM_021579192.1, XM_021596979.1, XM_021594980.1, XM_021613840.1, XM_021608855.1, NM_001124342.2	0.0315183967371582	2	4	40	804	42	808	4.7619	0.49505
CLUSTER 0	OVER	6	GO:0001637	G-protein coupled chemoattractant receptor activity	MOLECULAR_FUNCTION	XM_021579192.1, NM_001124610.2, XM_021590079.1, XM_021594980.1, XM_021613840.1, NM_001124342.2	0.0315183967371582	2	4	40	804	42	808	4.7619	0.49505
CLUSTER 0	OVER	6	GO:0004950	chemokine receptor activity	MOLECULAR_FUNCTION	XM_021579192.1, NM_001124610.2, XM_021590079.1, XM_021594980.1, XM_021613840.1, NM_001124342.2	0.0315183967371582	2	4	40	804	42	808	4.7619	0.49505
CLUSTER 0	OVER	6	GO:0014015	positive regulation of gliogenesis	BIOLOGICAL_PROCESS	XM_021579192.1, XM_021608459.1, XM_021594980.1, XM_021614379.1, XM_021613840.1, NM_001124342.2	0.0315183967371582	2	4	40	804	42	808	4.7619	0.49505
CLUSTER 0	OVER	6	GO:0045687	positive regulation of glial cell differentiation	BIOLOGICAL_PROCESS	XM_021579192.1, XM_021608459.1, XM_021594980.1, XM_021614379.1, XM_021613840.1, NM_001124342.2	0.0315183967371582	2	4	40	804	42	808	4.7619	0.49505
CLUSTER 0	OVER	7	GO:0016493	C-C chemokine receptor activity	MOLECULAR_FUNCTION	XM_021579192.1, NM_001124610.2, XM_021590079.1, XM_021594980.1, XM_021613840.1, NM_001124342.2	0.0315183967371582	2	4	40	804	42	808	4.7619	0.49505
CLUSTER 0	OVER	7	GO:0048713	regulation of oligodendrocyte differentiation	BIOLOGICAL_PROCESS	XM_021579192.1, XM_021608459.1, XM_021594980.1, XM_021614379.1, XM_021613840.1, NM_001124342.2	0.0315183967371582	2	4	40	804	42	808	4.7619	0.49505
CLUSTER 0	OVER	7	GO:0048714	positive regulation of oligodendrocyte differentiation	BIOLOGICAL_PROCESS	XM_021579192.1, XM_021608459.1, XM_021594980.1, XM_021614379.1, XM_021613840.1, NM_001124342.2	0.0315183967371582	2	4	40	804	42	808	4.7619	0.49505
CLUSTER 0	OVER	8	GO:0000041	transition metal ion transport	BIOLOGICAL_PROCESS	NM_001160521.1, XM_021591121.1, XM_021580895.1, XM_021562386.1, XM_021620327.1, XM_021611394.1, XM_021607446.1	0.0315183967371582	2	4	40	804	42	808	4.7619	0.49505
CLUSTER 0	OVER	8	GO:0046916	cellular transition metal ion homeostasis	BIOLOGICAL_PROCESS	NM_001160521.1, XM_021601139.1, XM_021591121.1, XM_021562386.1, XM_021620327.1, XM_021593092.1	0.0315183967371582	2	4	40	804	42	808	4.7619	0.49505
CLUSTER 0	OVER	9	GO:0006826	iron ion transport	BIOLOGICAL_PROCESS	NM_001160521.1, XM_021591121.1, XM_021580895.1, XM_021562386.1, XM_021620327.1, XM_021611394.1, XM_021607446.1	0.0315183967371582	2	4	40	804	42	808	4.7619	0.49505
CLUSTER 0	OVER	10	GO:0055072	iron ion homeostasis	BIOLOGICAL_PROCESS	NM_001160521.1, XM_021591121.1, XM_021580895.1, XM_021562386.1, XM_021620327.1, XM_021593092.1	0.0315183967371582	2	4	40	804	42	808	4.7619	0.49505
CLUSTER 0	OVER	4	GO:0060560	developmental growth involved in morphogenesis	BIOLOGICAL_PROCESS	XM_021600916.1, XM_021608991.1, XM_021619962.1, XM_021564067.1, XM_021594980.1, XM_021561074.1, XM_021611214.1, XM_021613840.1, NM_001124342.2, XM_021579192.1, XM_021586459.1, XM_021578100.1, XM_021589179.1, XM_021610461.1, XM_021622788.1	0.033714142603205044	3	12	39	796	42	808	7.14286	1.48515
CLUSTER 0	OVER	4	GO:0032102	negative regulation of response to external stimulus	BIOLOGICAL_PROCESS	NM_001124525.1, NM_001124713.1, XM_021594980.1, XM_021556658.1, XM_021613840.1, XM_021616281.1, NM_001124342.2, XM_021615386.1, XM_021579192.1, XM_021616942.1, XM_021611785.1, XM_021609956.1, XM_021589179.1, XM_021608186.1, XM_021600305.1, XM_021614379.1	0.033714142603205044	3	12	39	796	42	808	7.14286	1.48515
CLUSTER 0	OVER	6	GO:1903313	positive regulation of mRNA metabolic process	BIOLOGICAL_PROCESS	XM_021606597.1, XM_021568732.1, XM_021606904.1, XM_021589737.1, XM_021610395.1, XM_021574136.1, XM_021558601.1, XM_021594542.1, XM_021603435.1, XM_021617788.1, XM_021611785.1, XM_021600305.1, XM_021608459.1, XM_021588864.1, XM_021622142.1	0.033714142603205044	3	12	39	796	42	808	7.14286	1.48515
CLUSTER 0	OVER	6	GO:0006417	regulation of translation	BIOLOGICAL_PROCESS	XM_021606597.1, XM_021589737.1, XM_021605835.1, XM_021610395.1, XM_021558601.1, XM_021561863.1, XM_021594542.1, XM_021608459.1, XM_021570233.1, XM_021588864.1, XM_021622142.1, XM_021620842.1, XM_021586529.1, NM_001124246.1, XM_021568732.1, XM_021567371.1, XM_021574136.1, XM_021603435.1, XM_021625804.1, XM_021611785.1, XM_021589179.1, XM_021625805.1, XM_021600305.1, XM_021566259.1, XM_021614919.1,…	0.03484792146001682	4	22	38	786	42	808	9.52381	2.72277
CLUSTER 0	OVER	4	GO:0097485	neuron projection guidance	BIOLOGICAL_PROCESS	XM_021614870.1, XM_021594980.1, XM_021622021.1, XM_021622730.1, XM_021613840.1, XM_021589534.1, NM_001124342.2, XM_021618878.1, XM_021579192.1, XM_021586459.1, XM_021588576.1, XM_021589179.1, XM_021613243.1, XM_021615618.1, XM_021575305.1, XM_021581676.1	0.04008904066952793	3	13	39	795	42	808	7.14286	1.60891
CLUSTER 0	OVER	4	GO:0048588	developmental cell growth	BIOLOGICAL_PROCESS	XM_021600916.1, XM_021608991.1, XM_021606904.1, XM_021619962.1, XM_021564067.1, XM_021594980.1, XM_021561074.1, XM_021611214.1, XM_021613840.1, NM_001124342.2, XM_021579192.1, XM_021586459.1, XM_021578100.1, XM_021589179.1, XM_021610461.1, XM_021565865.1	0.04008904066952793	3	13	39	795	42	808	7.14286	1.60891
CLUSTER 0	OVER	5	GO:0007411	axon guidance	BIOLOGICAL_PROCESS	XM_021614870.1, XM_021594980.1, XM_021622021.1, XM_021622730.1, XM_021613840.1, XM_021589534.1, NM_001124342.2, XM_021579192.1, XM_021618878.1, XM_021586459.1, XM_021588576.1, XM_021589179.1, XM_021613243.1, XM_021615618.1, XM_021575305.1, XM_021581676.1	0.04008904066952793	3	13	39	795	42	808	7.14286	1.60891
CLUSTER 0	OVER	5	GO:0010494	cytoplasmic stress granule	CELLULAR_COMPONENT	XM_021606597.1, XM_021588864.1, XM_021622142.1, XM_021589737.1, XM_021620857.1, XM_021594542.1, XM_021603435.1	0.04275618556141951	2	5	40	803	42	808	4.7619	0.618812
CLUSTER 0	OVER	5	GO:0043130	ubiquitin binding	MOLECULAR_FUNCTION	XM_021579192.1, XM_021578100.1, XM_021558696.1, XM_021593941.1, XM_021594980.1, XM_021613840.1, NM_001124342.2	0.04275618556141951	2	5	40	803	42	808	4.7619	0.618812
CLUSTER 0	OVER	6	GO:0001755	neural crest cell migration	BIOLOGICAL_PROCESS	XM_021579192.1, XM_021594980.1, XM_021617551.1, XM_021613840.1, XM_021576708.1, NM_001124342.2, XM_021589656.1	0.04275618556141951	2	5	40	803	42	808	4.7619	0.618812
CLUSTER 0	OVER	6	GO:1902369	negative regulation of RNA catabolic process	BIOLOGICAL_PROCESS	XM_021606597.1, XM_021588864.1, XM_021608459.1, XM_021622142.1, XM_021558601.1, XM_021594542.1, XM_021581653.1	0.04275618556141951	2	5	40	803	42	808	4.7619	0.618812
CLUSTER 0	OVER	6	GO:1902373	negative regulation of mRNA catabolic process	BIOLOGICAL_PROCESS	XM_021606597.1, XM_021588864.1, XM_021608459.1, XM_021622142.1, XM_021558601.1, XM_021594542.1, XM_021581653.1	0.04275618556141951	2	5	40	803	42	808	4.7619	0.618812
CLUSTER 0	OVER	6	GO:0048709	oligodendrocyte differentiation	BIOLOGICAL_PROCESS	XM_021579192.1, XM_021608459.1, XM_021594980.1, XM_021614379.1, XM_021613840.1, XM_021576708.1, NM_001124342.2	0.04275618556141951	2	5	40	803	42	808	4.7619	0.618812
CLUSTER 0	OVER	6	GO:0043279	response to alkaloid	BIOLOGICAL_PROCESS	XM_021579192.1, XM_021576378.1, XM_021600916.1, XM_021612439.1, XM_021571388.1, XM_021611214.1, XM_021615717.1	0.04275618556141951	2	5	40	803	42	808	4.7619	0.618812
CLUSTER 0	OVER	6	GO:0045685	regulation of glial cell differentiation	BIOLOGICAL_PROCESS	XM_021579192.1, XM_021608459.1, XM_021594980.1, XM_021614379.1, XM_021613840.1, XM_021589847.1, NM_001124342.2	0.04275618556141951	2	5	40	803	42	808	4.7619	0.618812
CLUSTER 0	OVER	5	GO:0010720	positive regulation of cell development	BIOLOGICAL_PROCESS	XM_021569646.1, XM_021619962.1, XM_021564067.1, XM_021594980.1, NM_001124342.2, XM_021609591.1, XM_021578100.1, XM_021612863.1, XM_021573729.1, XM_021608459.1, XM_021620842.1, XM_021596956.1, XM_021591316.1, XM_021608706.1, XM_021614379.1, XM_021577882.1, XM_021573777.1, XM_021576708.1, XM_021613840.1, XM_021615717.1, NM_001160488.1, XM_021572202.1, XM_021579192.1, XM_021589179.1, XM_021610461.1,…	0.04441673093185901	4	24	38	784	42	808	9.52381	2.9703
CLUSTER 0	OVER	5	GO:0032535	regulation of cellular component size	BIOLOGICAL_PROCESS	XM_021619962.1, XM_021564067.1, XM_021594980.1, XM_021611214.1, XM_021568131.1, NM_001124342.2, XM_021586459.1, NM_001165157.1, XM_021596956.1, XM_021582099.1, XM_021576378.1, XM_021600916.1, XM_021562271.1, XM_021591618.1, XM_021602134.1, XM_021613840.1, XM_021611054.1, XM_021579192.1, NM_001124350.1, XM_021609956.1, XM_021589179.1, XM_021576996.1, XM_021610461.1, XM_021612439.1, XM_021622633.1,…	0.04441673093185901	4	24	38	784	42	808	9.52381	2.9703
CLUSTER 0	OVER	5	GO:0001959	regulation of cytokine-mediated signaling pathway	BIOLOGICAL_PROCESS	XM_021600916.1, XM_021593941.1, XM_021605835.1, XM_021594980.1, XM_021611214.1, XM_021622409.1, XM_021556658.1, XM_021613840.1, XM_021572245.1, XM_021608855.1, NM_001124342.2, XM_021579192.1, XM_021559480.1, XM_021596979.1, XM_021624162.1, XM_021588906.1, XM_021614379.1	0.047033945037523096	3	14	39	794	42	808	7.14286	1.73267
CLUSTER 0	OVER	6	GO:0061013	regulation of mRNA catabolic process	BIOLOGICAL_PROCESS	XM_021556226.1, XM_021606597.1, XM_021568732.1, XM_021606904.1, XM_021589737.1, XM_021610395.1, XM_021574136.1, XM_021558601.1, XM_021594542.1, XM_021603435.1, XM_021611785.1, XM_021600305.1, XM_021608459.1, XM_021588864.1, XM_021622142.1, XM_021581653.1, XM_021599148.1	0.047033945037523096	3	14	39	794	42	808	7.14286	1.73267
CLUSTER 0	OVER	8	GO:0055067	monovalent inorganic cation homeostasis	BIOLOGICAL_PROCESS	XM_021557789.1, NM_001124730.1, XM_021562510.1, XM_021591121.1, XM_021570469.1, XM_021594980.1, XM_021561074.1, NM_001124325.1, XM_021620774.1, XM_021613840.1, XM_021578741.1, NM_001124342.2, XM_021584197.1, XM_021579192.1, XM_021625637.1, XM_021605245.1, XM_021557129.1	0.047033945037523096	3	14	39	794	42	808	7.14286	1.73267
CLUSTER 0	OVER	5	GO:0034248	regulation of cellular amide metabolic process	BIOLOGICAL_PROCESS	XM_021606597.1, XM_021589737.1, XM_021605835.1, XM_021610395.1, XM_021558601.1, XM_021561863.1, XM_021594542.1, XM_021570233.1, XM_021588864.1, XM_021608459.1, XM_021622142.1, XM_021620842.1, XM_021586529.1, NM_001124246.1, XM_021568732.1, XM_021567371.1, XM_021574136.1, XM_021603435.1, XM_021625804.1, XM_021558696.1, XM_021609956.1, XM_021611785.1, XM_021589179.1, XM_021625805.1, XM_021600305.1,…	0.04970765473975993	4	25	38	783	42	808	9.52381	3.09406
CLUSTER 1	OVER	6	GO:0060216	definitive hemopoiesis	BIOLOGICAL_PROCESS	XM_021569646.1, XM_021557710.1, XM_021598434.1, XM_021617915.1, XM_021556226.1, XM_021589347.1, XM_021566630.1, NM_001124745.1, XM_021557703.1, XM_021609591.1, NM_001124228.1, XM_021592992.1, XM_021616774.1, XM_021562861.1	2.602643735324038E-4	10	4	199	637	209	641	4.78469	0.624025
CLUSTER 1	OVER	4	GO:0050778	positive regulation of immune response	BIOLOGICAL_PROCESS	XM_021569646.1, XM_021604703.1, XM_021562510.1, XM_021570136.1, XM_021604707.1, XM_021574413.1, XM_021575565.1, XM_021605835.1, XM_021612228.1, XM_021589737.1, XM_021612782.1, XM_021611214.1, XM_021609591.1, XM_021601139.1, XM_021588576.1, XM_021616910.1, XM_021583090.1, XM_021570861.1, XM_021624191.1, NM_001124435.1, XM_021576378.1, XM_021600122.1, XM_021562271.1, XM_021603088.1, NM_001124564.1,…	3.640441359054938E-4	22	24	187	617	209	641	10.5263	3.74415
CLUSTER 1	OVER	6	GO:0005509	calcium ion binding	MOLECULAR_FUNCTION	XM_021562793.1, NM_001165171.1, XM_021580823.1, XM_021617915.1, XM_021583806.1, XM_021574413.1, XM_021589573.1, XM_021575042.1, XM_021568586.1, NM_001160488.1, XM_021573952.1, XM_021598338.1, XM_021602650.1, XM_021600749.1, XM_021596956.1, XM_021591185.1, XM_021591316.1, XM_021594308.1, XM_021571618.1	6.848484290986421E-4	12	8	197	633	209	641	5.74163	1.24805
CLUSTER 1	OVER	6	GO:0060319	primitive erythrocyte differentiation	BIOLOGICAL_PROCESS	XM_021569646.1, XM_021617096.1, XM_021560599.1, XM_021609591.1, XM_021589656.1	8.66612215396076E-4	5	0	204	641	209	641	2.39234	0
CLUSTER 1	OVER	7	GO:0060215	primitive hemopoiesis	BIOLOGICAL_PROCESS	XM_021569646.1, XM_021617096.1, XM_021560599.1, XM_021589656.1, XM_021609591.1	8.66612215396076E-4	5	0	204	641	209	641	2.39234	0
CLUSTER 1	OVER	3	GO:0002684	positive regulation of immune system process	BIOLOGICAL_PROCESS	XM_021569646.1, XM_021589021.1, XM_021604703.1, XM_021562510.1, XM_021570136.1, XM_021604707.1, XM_021574413.1, XM_021620327.1, XM_021589737.1, XM_021605835.1, XM_021611214.1, XM_021609591.1, XM_021608855.1, XM_021588576.1, XM_021596979.1, XM_021624196.1, NM_001124411.1, XM_021570861.1, XM_021600122.1, XM_021562271.1, XM_021599297.1, XM_021603088.1, XM_021571388.1, XM_021585293.1, XM_021616281.1,…	9.286784082734734E-4	28	39	181	602	209	641	13.3971	6.08424
CLUSTER 1	OVER	3	GO:0030054	cell junction	CELLULAR_COMPONENT	XM_021561048.1, XM_021557807.1, XM_021615953.1, XM_021576786.1, XM_021556461.1, XM_021594542.1, XM_021584197.1, XM_021581828.1, XM_021566511.1, XM_021610721.1, XM_021596956.1, NM_001165157.1, XM_021625493.1, XM_021567319.1, XM_021581676.1, XM_021556226.1, XM_021577425.1, XM_021566090.1, XM_021587310.1, XM_021590297.1, XM_021609100.1, XM_021589595.1, XM_021574136.1, XM_021567075.1, XM_021617788.1,…	0.0010952927288303683	21	25	188	616	209	641	10.0478	3.90016
CLUSTER 1	OVER	4	GO:0001726	ruffle	CELLULAR_COMPONENT	XM_021611054.1, XM_021587763.1, XM_021596956.1, XM_021622730.1, XM_021558158.1, XM_021598452.1, XM_021572202.1	0.0011625955624133938	6	1	203	640	209	641	2.87081	0.156006
CLUSTER 1	OVER	4	GO:0008092	cytoskeletal protein binding	MOLECULAR_FUNCTION	XM_021574687.1, XM_021579532.1, XM_021615953.1, XM_021557705.1, XM_021618557.1, XM_021611214.1, NM_001124342.2, XM_021598338.1, XM_021568178.1, XM_021591986.1, XM_021566511.1, XM_021568420.1, XM_021587546.1, XM_021596956.1, NM_001165157.1, XM_021586529.1, NM_001124246.1, XM_021581676.1, XM_021600916.1, XM_021556226.1, XM_021567075.1, XM_021603252.1, XM_021602134.1, XM_021580010.1, XM_021617788.1,…	0.0018868792054534548	25	35	184	606	209	641	11.9617	5.46022
CLUSTER 1	OVER	6	GO:0035162	embryonic hemopoiesis	BIOLOGICAL_PROCESS	XM_021569646.1, XM_021598434.1, XM_021589347.1, XM_021617096.1, XM_021580895.1, XM_021562386.1, XM_021620327.1, XM_021622788.1, XM_021560599.1, XM_021590119.1, XM_021589656.1, XM_021609591.1	0.00230818613239094	8	4	201	637	209	641	3.82775	0.624025
CLUSTER 1	OVER	3	GO:0031252	cell leading edge	CELLULAR_COMPONENT	XM_021559639.1, XM_021595779.1, XM_021594980.1, XM_021622730.1, XM_021558158.1, XM_021594542.1, XM_021598452.1, XM_021613840.1, XM_021602134.1, XM_021572202.1, NM_001124342.2, XM_021611054.1, XM_021579192.1, XM_021587763.1, XM_021610220.1, XM_021583402.1, XM_021570233.1, XM_021596956.1, NM_001124235.1, XM_021560289.1	0.003068465363019121	11	9	198	632	209	641	5.26316	1.40406
CLUSTER 1	OVER	2	GO:0023052	signaling	BIOLOGICAL_PROCESS	XM_021582998.1, XM_021569646.1, XM_021598948.1, XM_021610375.1, XM_021609133.1, XM_021604707.1, XM_021620327.1, XM_021605835.1, XM_021586005.1, XM_021557705.1, XM_021622409.1, XM_021610220.1, NM_001165157.1, NM_001165059.1, XM_021608706.1, XM_021615618.1, NM_001124411.1, XM_021572164.1, XM_021581643.1, XM_021582779.1, XM_021562271.1, XM_021600916.1, XM_021566090.1, XM_021618029.1, XM_021589347.1,…	0.003339661354322271	94	219	115	422	209	641	44.9761	34.1654
CLUSTER 1	OVER	3	GO:0007154	cell communication	BIOLOGICAL_PROCESS	XM_021582998.1, XM_021569646.1, XM_021598948.1, XM_021610375.1, XM_021609133.1, XM_021604707.1, XM_021620327.1, XM_021605835.1, XM_021586005.1, XM_021557705.1, XM_021622409.1, XM_021610220.1, NM_001165157.1, NM_001165059.1, XM_021608706.1, XM_021615618.1, NM_001124411.1, XM_021572164.1, XM_021581643.1, XM_021582779.1, XM_021562271.1, XM_021600916.1, XM_021566090.1, XM_021618029.1, XM_021589347.1,…	0.003339661354322271	94	219	115	422	209	641	44.9761	34.1654
CLUSTER 1	OVER	4	GO:0050776	regulation of immune response	BIOLOGICAL_PROCESS	XM_021569646.1, XM_021604703.1, XM_021562510.1, XM_021570136.1, XM_021604707.1, XM_021574413.1, XM_021575565.1, XM_021589737.1, XM_021605835.1, XM_021612228.1, XM_021612782.1, XM_021611214.1, XM_021556658.1, XM_021609591.1, XM_021608855.1, XM_021601139.1, XM_021612863.1, XM_021588576.1, XM_021616910.1, XM_021596979.1, XM_021583090.1, XM_021570861.1, XM_021624191.1, NM_001124411.1, NM_001124435.1,…	0.0034547849129983395	24	35	185	606	209	641	11.4833	5.46022
CLUSTER 1	OVER	3	GO:0007586	digestion	BIOLOGICAL_PROCESS	XM_021600122.1, XM_021596956.1, XM_021564065.1, XM_021589656.1	0.0035763606547502547	4	0	205	641	209	641	1.91388	0
CLUSTER 1	OVER	4	GO:0050839	cell adhesion molecule binding	MOLECULAR_FUNCTION	XM_021608991.1, XM_021622730.1, XM_021558158.1, NM_001124435.1	0.0035763606547502547	4	0	205	641	209	641	1.91388	0
CLUSTER 1	OVER	4	GO:0035019	somatic stem cell population maintenance	BIOLOGICAL_PROCESS	XM_021569646.1, XM_021598434.1, XM_021589347.1, XM_021609591.1	0.0035763606547502547	4	0	205	641	209	641	1.91388	0
CLUSTER 1	OVER	4	GO:0032587	ruffle membrane	CELLULAR_COMPONENT	XM_021611054.1, XM_021587763.1, XM_021622730.1, XM_021572202.1	0.0035763606547502547	4	0	205	641	209	641	1.91388	0
CLUSTER 1	OVER	5	GO:0045648	positive regulation of erythrocyte differentiation	BIOLOGICAL_PROCESS	XM_021569646.1, XM_021596979.1, XM_021609591.1, XM_021608855.1	0.0035763606547502547	4	0	205	641	209	641	1.91388	0
CLUSTER 1	OVER	6	GO:0007221	positive regulation of transcription of Notch receptor target	BIOLOGICAL_PROCESS	XM_021598434.1, XM_021589347.1, XM_021596979.1, XM_021608855.1	0.0035763606547502547	4	0	205	641	209	641	1.91388	0
CLUSTER 1	OVER	7	GO:0072577	endothelial cell apoptotic process	BIOLOGICAL_PROCESS	XM_021569646.1, XM_021576996.1, XM_021608991.1, XM_021609591.1	0.0035763606547502547	4	0	205	641	209	641	1.91388	0
CLUSTER 1	OVER	7	GO:1904035	regulation of epithelial cell apoptotic process	BIOLOGICAL_PROCESS	XM_021569646.1, XM_021576996.1, XM_021608991.1, XM_021609591.1	0.0035763606547502547	4	0	205	641	209	641	1.91388	0
CLUSTER 1	OVER	8	GO:2000351	regulation of endothelial cell apoptotic process	BIOLOGICAL_PROCESS	XM_021569646.1, XM_021576996.1, XM_021608991.1, XM_021609591.1	0.0035763606547502547	4	0	205	641	209	641	1.91388	0
CLUSTER 1	OVER	5	GO:0006911	phagocytosis, engulfment	BIOLOGICAL_PROCESS	XM_021606341.1, XM_021569646.1, XM_021576996.1, XM_021558158.1, XM_021614379.1, XM_021609591.1	0.0036958892551080197	6	2	203	639	209	641	2.87081	0.312012
CLUSTER 1	OVER	6	GO:0010324	membrane invagination	BIOLOGICAL_PROCESS	XM_021606341.1, XM_021569646.1, XM_021576996.1, XM_021558158.1, XM_021614379.1, XM_021609591.1	0.0036958892551080197	6	2	203	639	209	641	2.87081	0.312012
CLUSTER 1	OVER	7	GO:0046488	phosphatidylinositol metabolic process	BIOLOGICAL_PROCESS	XM_021611054.1, XM_021610375.1, XM_021608186.1, XM_021600749.1, XM_021559639.1, XM_021605105.1, XM_021557261.1, XM_021625864.1	0.0036958892551080197	6	2	203	639	209	641	2.87081	0.312012
CLUSTER 1	OVER	7	GO:0099024	plasma membrane invagination	BIOLOGICAL_PROCESS	XM_021606341.1, XM_021569646.1, XM_021576996.1, XM_021558158.1, XM_021614379.1, XM_021609591.1	0.0036958892551080197	6	2	203	639	209	641	2.87081	0.312012
CLUSTER 1	OVER	2	GO:0044421	extracellular region part	CELLULAR_COMPONENT	XM_021613543.1, XM_021623571.1, XM_021561863.1, XM_021583236.1, XM_021594542.1, XM_021575065.1, XM_021607480.1, XM_021617588.1, XM_021596979.1, XM_021596956.1, NM_001124246.1, NM_001124411.1, NM_001124525.1, XM_021600916.1, XM_021599297.1, XM_021593941.1, XM_021609042.1, XM_021565711.1, XM_021614016.1, XM_021574136.1, XM_021601900.1, XM_021560577.1, XM_021617788.1, XM_021600305.1, XM_021585187.1,…	0.0038058599040484836	22	31	187	610	209	641	10.5263	4.83619
CLUSTER 1	OVER	6	GO:0016239	positive regulation of macroautophagy	BIOLOGICAL_PROCESS	XM_021573700.1, XM_021616599.1, XM_021623293.1, XM_021612564.1, XM_021600702.1, XM_021603384.1	0.0041535851743865326	5	1	204	640	209	641	2.39234	0.156006
CLUSTER 1	OVER	5	GO:0030055	cell-substrate junction	CELLULAR_COMPONENT	XM_021617915.1, XM_021609100.1, XM_021615173.1, XM_021571144.1, XM_021595779.1, XM_021558158.1, XM_021566511.1, XM_021596956.1, XM_021567319.1, XM_021582099.1, NM_001124235.1, XM_021616774.1, NM_001124435.1	0.004740986386190689	8	5	201	636	209	641	3.82775	0.780031
CLUSTER 1	OVER	6	GO:0005925	focal adhesion	CELLULAR_COMPONENT	XM_021617915.1, XM_021609100.1, XM_021615173.1, XM_021571144.1, XM_021595779.1, XM_021558158.1, XM_021566511.1, XM_021596956.1, XM_021567319.1, XM_021582099.1, NM_001124235.1, XM_021616774.1, NM_001124435.1	0.004740986386190689	8	5	201	636	209	641	3.82775	0.780031
CLUSTER 1	OVER	7	GO:0005924	cell-substrate adherens junction	CELLULAR_COMPONENT	XM_021625493.1, XM_021604403.1, XM_021622730.1, XM_021568444.1, XM_021622198.1	0.004740986386190689	8	5	201	636	209	641	3.82775	0.780031
CLUSTER 1	OVER	4	GO:0005102	signaling receptor binding	MOLECULAR_FUNCTION	XM_021570136.1, XM_021579532.1, XM_021557807.1, XM_021605835.1, XM_021558601.1, XM_021611214.1, XM_021557703.1, XM_021608855.1, XM_021598338.1, XM_021620881.1, XM_021588576.1, XM_021587546.1, XM_021596979.1, XM_021584084.1, XM_021611508.1, XM_021615618.1, XM_021581643.1, XM_021580823.1, XM_021562271.1, XM_021600916.1, XM_021556226.1, XM_021604235.1, XM_021602820.1, XM_021567075.1, XM_021565541.1,…	0.005162174654574373	29	48	180	593	209	641	13.8756	7.4883
CLUSTER 1	OVER	4	GO:0048736	appendage development	BIOLOGICAL_PROCESS	XM_021586459.1, XM_021598434.1, XM_021589179.1, XM_021589347.1, XM_021585437.1, XM_021622788.1, XM_021603088.1, XM_021572802.1, XM_021622730.1, XM_021560289.1, XM_021589656.1	0.006513397792226884	7	4	202	637	209	641	3.34928	0.624025
CLUSTER 1	OVER	3	GO:0007165	signal transduction	BIOLOGICAL_PROCESS	XM_021582998.1, XM_021569646.1, XM_021598948.1, XM_021610375.1, XM_021609133.1, XM_021604707.1, XM_021620327.1, XM_021605835.1, XM_021586005.1, XM_021557705.1, XM_021622409.1, XM_021610220.1, NM_001165059.1, XM_021608706.1, XM_021615618.1, NM_001124411.1, XM_021572164.1, XM_021581643.1, XM_021582779.1, XM_021562271.1, XM_021600916.1, XM_021566090.1, XM_021618029.1, XM_021589347.1, XM_021610860.1,…	0.00826798226335085	89	212	120	429	209	641	42.5837	33.0733
CLUSTER 1	OVER	4	GO:0050878	regulation of body fluid levels	BIOLOGICAL_PROCESS	XM_021557789.1, XM_021569646.1, XM_021561048.1, XM_021612305.1, XM_021570469.1, XM_021603240.1, XM_021609591.1, XM_021621539.1, XM_021591316.1, XM_021580906.1, XM_021604403.1, XM_021560289.1, XM_021615618.1, XM_021624191.1, XM_021576378.1, XM_021600122.1, XM_021577425.1, XM_021562271.1, XM_021570541.1, XM_021577842.1, XM_021611054.1, XM_021609956.1, XM_021589179.1, XM_021576996.1, XM_021600749.1,…	0.008664107622082655	13	15	196	626	209	641	6.2201	2.34009
CLUSTER 1	OVER	4	GO:0006458	'de novo' protein folding	BIOLOGICAL_PROCESS	XM_021557710.1, XM_021617788.1, XM_021556226.1, XM_021624088.1, NM_001124228.1, XM_021556461.1, XM_021592992.1, NM_001124745.1, XM_021557703.1	0.008822649887374641	6	3	203	638	209	641	2.87081	0.468019
CLUSTER 1	OVER	4	GO:0061077	chaperone-mediated protein folding	BIOLOGICAL_PROCESS	XM_021557710.1, XM_021617788.1, XM_021556226.1, XM_021624088.1, NM_001124228.1, XM_021556461.1, XM_021592992.1, NM_001124745.1, XM_021557703.1	0.008822649887374641	6	3	203	638	209	641	2.87081	0.468019
CLUSTER 1	OVER	5	GO:0007219	Notch signaling pathway	BIOLOGICAL_PROCESS	XM_021612863.1, XM_021569646.1, XM_021598434.1, XM_021589347.1, XM_021596979.1, NM_001124368.1, XM_021616281.1, XM_021609591.1, XM_021608855.1	0.008822649887374641	6	3	203	638	209	641	2.87081	0.468019
CLUSTER 1	OVER	5	GO:0051084	'de novo' posttranslational protein folding	BIOLOGICAL_PROCESS	XM_021557710.1, XM_021617788.1, XM_021556226.1, XM_021624088.1, NM_001124228.1, XM_021556461.1, XM_021592992.1, NM_001124745.1, XM_021557703.1	0.008822649887374641	6	3	203	638	209	641	2.87081	0.468019
CLUSTER 1	OVER	5	GO:0051085	chaperone cofactor-dependent protein refolding	BIOLOGICAL_PROCESS	XM_021557710.1, XM_021617788.1, XM_021556226.1, XM_021624088.1, NM_001124228.1, XM_021556461.1, XM_021592992.1, NM_001124745.1, XM_021557703.1	0.008822649887374641	6	3	203	638	209	641	2.87081	0.468019
CLUSTER 1	OVER	2	GO:0002376	immune system process	BIOLOGICAL_PROCESS	XM_021569646.1, XM_021604703.1, XM_021574687.1, XM_021623036.1, XM_021604707.1, XM_021591121.1, XM_021620327.1, XM_021605835.1, XM_021618557.1, XM_021575065.1, XM_021588204.1, XM_021607480.1, XM_021596979.1, NM_001165059.1, NM_001124246.1, NM_001124411.1, XM_021570861.1, NM_001124495.1, XM_021581643.1, NM_001124525.1, XM_021562271.1, XM_021600916.1, XM_021623293.1, XM_021589347.1, XM_021599297.1,…	0.009791869106115172	58	126	151	515	209	641	27.7512	19.6568
CLUSTER 1	OVER	3	GO:0043167	ion binding	MOLECULAR_FUNCTION	XM_021569646.1, XM_021610375.1, XM_021598948.1, XM_021609133.1, XM_021621455.1, XM_021605835.1, XM_021557705.1, XM_021586005.1, XM_021615704.1, XM_021622409.1, XM_021610220.1, XM_021577746.1, NM_001165059.1, XM_021615618.1, XM_021600916.1, XM_021562271.1, XM_021587352.1, XM_021577843.1, XM_021574136.1, XM_021601900.1, XM_021585293.1, XM_021611285.1, XM_021611054.1, XM_021618878.1, NM_001165062.2,…	0.009883763506552085	77	179	132	462	209	641	36.8421	27.9251
CLUSTER 1	OVER	4	GO:0043270	positive regulation of ion transport	BIOLOGICAL_PROCESS	XM_021600122.1, XM_021556226.1, XM_021570469.1, XM_021594980.1, XM_021568131.1, XM_021579192.1, XM_021617788.1, NM_001124447.1, XM_021609956.1, XM_021616942.1, XM_021576996.1, XM_021570233.1, XM_021557129.1, NM_001124489.2, XM_021593949.1, XM_021571618.1, XM_021568818.1	0.010343849274816038	9	8	200	633	209	641	4.30622	1.24805
CLUSTER 1	OVER	3	GO:0006955	immune response	BIOLOGICAL_PROCESS	XM_021569646.1, XM_021604703.1, XM_021604707.1, XM_021591121.1, XM_021605835.1, XM_021607480.1, XM_021596979.1, NM_001165059.1, NM_001124246.1, NM_001124495.1, XM_021570861.1, NM_001124411.1, XM_021581643.1, NM_001124525.1, XM_021600916.1, XM_021623293.1, XM_021562271.1, XM_021599297.1, XM_021609042.1, XM_021565711.1, XM_021567075.1, XM_021593837.1, NM_001165062.2, XM_021618878.1, XM_021617788.1,…	0.010774196965550086	40	79	169	562	209	641	19.1388	12.3245
CLUSTER 1	OVER	4	GO:0030036	actin cytoskeleton organization	BIOLOGICAL_PROCESS	XM_021568829.1, XM_021606341.1, XM_021615953.1, XM_021595779.1, XM_021585437.1, XM_021559639.1, XM_021594980.1, XM_021609428.1, XM_021567255.1, NM_001124342.2, XM_021577816.1, XM_021612863.1, XM_021596956.1, NM_001165157.1, XM_021591316.1, XM_021582099.1, XM_021561502.1, XM_021576378.1, XM_021581643.1, XM_021577882.1, XM_021609100.1, XM_021574136.1, XM_021597360.1, XM_021558158.1, XM_021566630.1,…	0.011046858107472064	17	24	192	617	209	641	8.13397	3.74415
CLUSTER 1	OVER	6	GO:0002573	myeloid leukocyte differentiation	BIOLOGICAL_PROCESS	XM_021569646.1, XM_021589021.1, XM_021598434.1, XM_021589347.1, XM_021599297.1, XM_021613083.1, XM_021558601.1, XM_021558158.1, NM_001124520.1, XM_021585293.1, XM_021609591.1, XM_021604510.1, XM_021588585.1, NM_001124447.1, XM_021607480.1, XM_021599599.1, XM_021586866.1, XM_021589802.1, NM_001124411.1, XM_021614379.1	0.011395553264830572	10	10	199	631	209	641	4.78469	1.56006
CLUSTER 1	OVER	3	GO:0008037	cell recognition	BIOLOGICAL_PROCESS	XM_021579192.1, XM_021557710.1, NM_001124228.1, XM_021592992.1, NM_001124745.1	0.011631059204303393	5	2	204	639	209	641	2.39234	0.312012
CLUSTER 1	OVER	4	GO:0001892	embryonic placenta development	BIOLOGICAL_PROCESS	XM_021571979.1, XM_021569646.1, NM_001124447.1, XM_021608991.1, NM_001124520.1, NM_001124734.1, XM_021609591.1	0.011631059204303393	5	2	204	639	209	641	2.39234	0.312012
CLUSTER 1	OVER	5	GO:0060173	limb development	BIOLOGICAL_PROCESS	XM_021586459.1, XM_021598434.1, XM_021589179.1, XM_021589347.1, XM_021572802.1, XM_021603088.1, XM_021622730.1, XM_021560289.1, XM_021589656.1	0.011631059204303393	5	2	204	639	209	641	2.39234	0.312012
CLUSTER 1	OVER	5	GO:0048536	spleen development	BIOLOGICAL_PROCESS	XM_021598434.1, XM_021589347.1, XM_021609042.1, XM_021589737.1, XM_021622788.1, XM_021603088.1, XM_021603435.1	0.011631059204303393	5	2	204	639	209	641	2.39234	0.312012
CLUSTER 1	OVER	5	GO:0045576	mast cell activation	BIOLOGICAL_PROCESS	XM_021618878.1, XM_021569646.1, XM_021617915.1, XM_021588576.1, XM_021574413.1, XM_021624191.1, XM_021609591.1	0.011631059204303393	5	2	204	639	209	641	2.39234	0.312012
CLUSTER 1	OVER	6	GO:1904019	epithelial cell apoptotic process	BIOLOGICAL_PROCESS	XM_021569646.1, XM_021576996.1, XM_021608991.1, XM_021568581.1, XM_021565731.1, NM_001124734.1, XM_021609591.1	0.011631059204303393	5	2	204	639	209	641	2.39234	0.312012
CLUSTER 1	OVER	3	GO:0002253	activation of immune response	BIOLOGICAL_PROCESS	XM_021576378.1, XM_021604703.1, XM_021600122.1, XM_021562510.1, XM_021562271.1, XM_021570136.1, XM_021575565.1, XM_021612228.1, XM_021589737.1, XM_021603088.1, XM_021612782.1, XM_021611214.1, XM_021603435.1, XM_021601139.1, XM_021618878.1, XM_021611785.1, XM_021588576.1, XM_021600305.1, XM_021586866.1, XM_021570861.1, XM_021624191.1	0.011885917978281525	15	20	194	621	209	641	7.17703	3.12012
CLUSTER 1	OVER	4	GO:0002757	immune response-activating signal transduction	BIOLOGICAL_PROCESS	XM_021576378.1, XM_021604703.1, XM_021600122.1, XM_021562510.1, XM_021562271.1, XM_021570136.1, XM_021575565.1, XM_021612228.1, XM_021589737.1, XM_021603088.1, XM_021612782.1, XM_021611214.1, XM_021603435.1, XM_021601139.1, XM_021618878.1, XM_021611785.1, XM_021588576.1, XM_021600305.1, XM_021586866.1, XM_021570861.1, XM_021624191.1	0.011885917978281525	15	20	194	621	209	641	7.17703	3.12012
CLUSTER 1	OVER	5	GO:0046486	glycerolipid metabolic process	BIOLOGICAL_PROCESS	XM_021573843.1, XM_021561048.1, XM_021610375.1, XM_021559639.1, XM_021605105.1, XM_021588204.1, XM_021599636.1, XM_021621539.1, XM_021597955.1, XM_021596956.1, XM_021577746.1, XM_021618214.1, XM_021582932.1, NM_001124525.1, XM_021623293.1, NM_001124713.1, XM_021611054.1, XM_021592323.1, XM_021590716.1, XM_021608186.1, XM_021600749.1, XM_021585396.1, XM_021557261.1, XM_021608735.1, XM_021622708.1,…	0.01229674199826623	12	14	197	627	209	641	5.74163	2.18409
CLUSTER 1	OVER	5	GO:0003779	actin binding	MOLECULAR_FUNCTION	NM_001165171.1, XM_021579532.1, XM_021615953.1, XM_021575565.1, XM_021564067.1, XM_021612228.1, XM_021594980.1, XM_021609428.1, XM_021623707.1, NM_001124342.2, XM_021598338.1, XM_021568420.1, XM_021596956.1, NM_001165157.1, XM_021582099.1, XM_021581676.1, XM_021576378.1, XM_021558158.1, XM_021591618.1, XM_021613840.1, XM_021602134.1, XM_021579192.1, NM_001124350.1, XM_021587763.1, XM_021622633.1,…	0.01229674199826623	12	14	197	627	209	641	5.74163	2.18409
CLUSTER 1	OVER	4	GO:0120161	regulation of cold-induced thermogenesis	BIOLOGICAL_PROCESS	XM_021594980.1, XM_021622730.1, XM_021613840.1, XM_021604510.1, NM_001124342.2, XM_021588585.1, XM_021579192.1, XM_021620881.1, NM_001124447.1, XM_021617096.1, XM_021570233.1, XM_021599599.1	0.012400694116033593	7	5	202	636	209	641	3.34928	0.780031
CLUSTER 1	OVER	4	GO:0106106	cold-induced thermogenesis	BIOLOGICAL_PROCESS	XM_021594980.1, XM_021622730.1, XM_021613840.1, XM_021604510.1, NM_001124342.2, XM_021588585.1, XM_021579192.1, XM_021620881.1, NM_001124447.1, XM_021617096.1, XM_021570233.1, XM_021599599.1	0.012400694116033593	7	5	202	636	209	641	3.34928	0.780031
CLUSTER 1	OVER	5	GO:0002521	leukocyte differentiation	BIOLOGICAL_PROCESS	XM_021569646.1, XM_021589021.1, XM_021562510.1, XM_021563872.1, XM_021590079.1, XM_021604707.1, XM_021574413.1, XM_021589737.1, XM_021558601.1, XM_021609591.1, XM_021607480.1, XM_021624196.1, NM_001124411.1, XM_021570861.1, XM_021589347.1, XM_021599297.1, XM_021603088.1, XM_021571388.1, XM_021585293.1, XM_021615386.1, NM_001124610.2, XM_021600305.1, XM_021622788.1, XM_021589802.1, XM_021560853.1,…	0.01298675373255653	19	29	190	612	209	641	9.09091	4.52418
CLUSTER 1	OVER	3	GO:0019814	immunoglobulin complex	CELLULAR_COMPONENT	XM_021558595.1, XM_021622788.1, XM_021558653.1	0.014415354412203743	4	1	205	640	209	641	1.91388	0.156006
CLUSTER 1	OVER	3	GO:0031256	leading edge membrane	CELLULAR_COMPONENT	XM_021611054.1, XM_021587763.1, XM_021570233.1, XM_021622730.1, XM_021572202.1	0.014415354412203743	4	1	205	640	209	641	1.91388	0.156006
CLUSTER 1	OVER	4	GO:0072028	nephron morphogenesis	BIOLOGICAL_PROCESS	XM_021598434.1, XM_021589347.1, XM_021596979.1, XM_021616652.1, XM_021608855.1	0.014415354412203743	4	1	205	640	209	641	1.91388	0.156006
CLUSTER 1	OVER	4	GO:0008360	regulation of cell shape	BIOLOGICAL_PROCESS	XM_021609133.1, XM_021596956.1, XM_021588371.1, XM_021558158.1, XM_021593949.1	0.014415354412203743	4	1	205	640	209	641	1.91388	0.156006
CLUSTER 1	OVER	5	GO:0072088	nephron epithelium morphogenesis	BIOLOGICAL_PROCESS	XM_021598434.1, XM_021589347.1, XM_021596979.1, XM_021616652.1, XM_021608855.1	0.014415354412203743	4	1	205	640	209	641	1.91388	0.156006
CLUSTER 1	OVER	6	GO:0072080	nephron tubule development	BIOLOGICAL_PROCESS	XM_021598434.1, XM_021589347.1, XM_021596979.1, XM_021616652.1, XM_021608855.1	0.014415354412203743	4	1	205	640	209	641	1.91388	0.156006
CLUSTER 1	OVER	6	GO:0035904	aorta development	BIOLOGICAL_PROCESS	XM_021579192.1, XM_021569646.1, XM_021594980.1, XM_021589656.1, XM_021609591.1	0.014415354412203743	4	1	205	640	209	641	1.91388	0.156006
CLUSTER 1	OVER	7	GO:0030851	granulocyte differentiation	BIOLOGICAL_PROCESS	XM_021569646.1, XM_021598434.1, XM_021589347.1, XM_021607480.1, XM_021609591.1	0.014415354412203743	4	1	205	640	209	641	1.91388	0.156006
CLUSTER 1	OVER	3	GO:0098636	protein complex involved in cell adhesion	CELLULAR_COMPONENT	XM_021608991.1, XM_021558158.1, NM_001124435.1	0.01470474502221895	3	0	206	641	209	641	1.43541	0
CLUSTER 1	OVER	3	GO:0060384	innervation	BIOLOGICAL_PROCESS	XM_021583174.1, XM_021608991.1, XM_021589656.1	0.01470474502221895	3	0	206	641	209	641	1.43541	0
CLUSTER 1	OVER	3	GO:1900048	positive regulation of hemostasis	BIOLOGICAL_PROCESS	XM_021611054.1, XM_021576996.1, XM_021603305.1	0.01470474502221895	3	0	206	641	209	641	1.43541	0
CLUSTER 1	OVER	3	GO:0003823	antigen binding	MOLECULAR_FUNCTION	XM_021608991.1	0.01470474502221895	3	0	206	641	209	641	1.43541	0
CLUSTER 1	OVER	4	GO:0050820	positive regulation of coagulation	BIOLOGICAL_PROCESS	XM_021611054.1, XM_021576996.1, XM_021603305.1	0.01470474502221895	3	0	206	641	209	641	1.43541	0
CLUSTER 1	OVER	4	GO:0030194	positive regulation of blood coagulation	BIOLOGICAL_PROCESS	XM_021611054.1, XM_021576996.1, XM_021603305.1	0.01470474502221895	3	0	206	641	209	641	1.43541	0
CLUSTER 1	OVER	4	GO:0001974	blood vessel remodeling	BIOLOGICAL_PROCESS	XM_021608991.1, XM_021622788.1, XM_021589656.1	0.01470474502221895	3	0	206	641	209	641	1.43541	0
CLUSTER 1	OVER	4	GO:0022600	digestive system process	BIOLOGICAL_PROCESS	XM_021600122.1, XM_021596956.1, XM_021589656.1	0.01470474502221895	3	0	206	641	209	641	1.43541	0
CLUSTER 1	OVER	4	GO:0008305	integrin complex	CELLULAR_COMPONENT	XM_021608991.1, XM_021558158.1, NM_001124435.1	0.01470474502221895	3	0	206	641	209	641	1.43541	0
CLUSTER 1	OVER	4	GO:0070849	response to epidermal growth factor	BIOLOGICAL_PROCESS	XM_021617915.1, XM_021566090.1, XM_021596956.1	0.01470474502221895	3	0	206	641	209	641	1.43541	0
CLUSTER 1	OVER	5	GO:0043300	regulation of leukocyte degranulation	BIOLOGICAL_PROCESS	XM_021569646.1, NM_001124435.1, XM_021609591.1	0.01470474502221895	3	0	206	641	209	641	1.43541	0
CLUSTER 1	OVER	5	GO:0043302	positive regulation of leukocyte degranulation	BIOLOGICAL_PROCESS	XM_021569646.1, NM_001124435.1, XM_021609591.1	0.01470474502221895	3	0	206	641	209	641	1.43541	0
CLUSTER 1	OVER	5	GO:0071364	cellular response to epidermal growth factor stimulus	BIOLOGICAL_PROCESS	XM_021617915.1, XM_021566090.1, XM_021596956.1	0.01470474502221895	3	0	206	641	209	641	1.43541	0
CLUSTER 1	OVER	5	GO:0048794	swim bladder development	BIOLOGICAL_PROCESS	XM_021598434.1, XM_021589347.1, XM_021589656.1	0.01470474502221895	3	0	206	641	209	641	1.43541	0
CLUSTER 1	OVER	5	GO:0035809	regulation of urine volume	BIOLOGICAL_PROCESS	XM_021570469.1, XM_021557129.1, XM_021615618.1	0.01470474502221895	3	0	206	641	209	641	1.43541	0
CLUSTER 1	OVER	6	GO:0002886	regulation of myeloid leukocyte mediated immunity	BIOLOGICAL_PROCESS	XM_021569646.1, NM_001124435.1, XM_021609591.1	0.01470474502221895	3	0	206	641	209	641	1.43541	0
CLUSTER 1	OVER	6	GO:0002888	positive regulation of myeloid leukocyte mediated immunity	BIOLOGICAL_PROCESS	XM_021569646.1, NM_001124435.1, XM_021609591.1	0.01470474502221895	3	0	206	641	209	641	1.43541	0
CLUSTER 1	OVER	6	GO:0014037	Schwann cell differentiation	BIOLOGICAL_PROCESS	XM_021610171.1, XM_021615618.1, XM_021589656.1	0.01470474502221895	3	0	206	641	209	641	1.43541	0
CLUSTER 1	OVER	6	GO:0035811	negative regulation of urine volume	BIOLOGICAL_PROCESS	XM_021570469.1, XM_021557129.1, XM_021615618.1	0.01470474502221895	3	0	206	641	209	641	1.43541	0
CLUSTER 1	OVER	6	GO:1903307	positive regulation of regulated secretory pathway	BIOLOGICAL_PROCESS	XM_021569646.1, NM_001124435.1, XM_021609591.1	0.01470474502221895	3	0	206	641	209	641	1.43541	0
CLUSTER 1	OVER	7	GO:0031529	ruffle organization	BIOLOGICAL_PROCESS	XM_021611054.1, NM_001165157.1, XM_021559639.1	0.01470474502221895	3	0	206	641	209	641	1.43541	0
CLUSTER 1	OVER	7	GO:1904262	negative regulation of TORC1 signaling	BIOLOGICAL_PROCESS	XM_021624088.1, XM_021612564.1, XM_021600702.1	0.01470474502221895	3	0	206	641	209	641	1.43541	0
CLUSTER 1	OVER	7	GO:0035909	aorta morphogenesis	BIOLOGICAL_PROCESS	XM_021569646.1, XM_021609591.1, XM_021589656.1	0.01470474502221895	3	0	206	641	209	641	1.43541	0
CLUSTER 1	OVER	4	GO:0070161	anchoring junction	CELLULAR_COMPONENT	XM_021575565.1, XM_021595779.1, XM_021571144.1, XM_021594980.1, XM_021622730.1, XM_021584197.1, XM_021566511.1, XM_021618806.1, XM_021596956.1, XM_021625493.1, XM_021567319.1, XM_021604403.1, XM_021582099.1, XM_021624191.1, XM_021568444.1, NM_001124435.1, XM_021581676.1, XM_021617915.1, XM_021608991.1, XM_021609100.1, XM_021615173.1, NM_001124713.1, XM_021589595.1, XM_021558158.1, NM_001124734.1,…	0.016337022532834748	9	9	200	632	209	641	4.30622	1.40406
CLUSTER 1	OVER	6	GO:0006650	glycerophospholipid metabolic process	BIOLOGICAL_PROCESS	XM_021573843.1, XM_021561048.1, XM_021610375.1, XM_021559639.1, XM_021605105.1, XM_021611054.1, XM_021592323.1, XM_021621539.1, XM_021597955.1, XM_021590716.1, XM_021608186.1, XM_021600749.1, XM_021577746.1, XM_021585396.1, XM_021557261.1, XM_021608735.1, XM_021625864.1, XM_021582932.1	0.016337022532834748	9	9	200	632	209	641	4.30622	1.40406
CLUSTER 1	OVER	6	GO:0050851	antigen receptor-mediated signaling pathway	BIOLOGICAL_PROCESS	XM_021604703.1, XM_021600122.1, XM_021562510.1, XM_021562271.1, XM_021570136.1, XM_021589737.1, XM_021612228.1, XM_021603088.1, XM_021612782.1, XM_021603435.1, XM_021601139.1, XM_021611785.1, XM_021600305.1, XM_021586866.1, XM_021570861.1, XM_021624191.1	0.016337022532834748	9	9	200	632	209	641	4.30622	1.40406
CLUSTER 1	OVER	6	GO:0005912	adherens junction	CELLULAR_COMPONENT	XM_021622633.1, XM_021625493.1, XM_021622730.1, XM_021567075.1, XM_021581676.1	0.016337022532834748	9	9	200	632	209	641	4.30622	1.40406
CLUSTER 1	OVER	3	GO:0051050	positive regulation of transport	BIOLOGICAL_PROCESS	XM_021569646.1, XM_021574413.1, XM_021611214.1, NM_001124745.1, XM_021609591.1, XM_021588576.1, NM_001124246.1, XM_021562793.1, XM_021600122.1, XM_021600916.1, XM_021556226.1, XM_021614016.1, XM_021567075.1, XM_021599419.1, XM_021618878.1, XM_021617788.1, XM_021609956.1, XM_021589179.1, XM_021612439.1, XM_021600305.1, XM_021624162.1, XM_021557129.1, XM_021593949.1, XM_021622198.1, XM_021571618.1,…	0.016839882766325844	22	37	187	604	209	641	10.5263	5.77223
CLUSTER 1	OVER	5	GO:0042803	protein homodimerization activity	MOLECULAR_FUNCTION	XM_021605250.1, XM_021562510.1, XM_021557807.1, XM_021571144.1, XM_021612228.1, XM_021562361.1, XM_021611214.1, XM_021611071.1, XM_021608855.1, XM_021598338.1, XM_021586459.1, XM_021610220.1, XM_021608388.1, XM_021596979.1, XM_021596956.1, XM_021568444.1, XM_021618214.1, NM_001124222.1, XM_021600916.1, XM_021571388.1, XM_021558158.1, XM_021572458.1, XM_021611054.1, NM_001124447.1, XM_021593909.1,…	0.017088788395286537	13	17	196	624	209	641	6.2201	2.65211
CLUSTER 1	OVER	4	GO:0031349	positive regulation of defense response	BIOLOGICAL_PROCESS	XM_021592323.1, NM_001124447.1, XM_021618932.1, XM_021574413.1, XM_021587433.1, XM_021586866.1, NM_001124368.1, XM_021570861.1, XM_021583236.1	0.01715063811260945	10	11	199	630	209	641	4.78469	1.71607
CLUSTER 1	OVER	3	GO:0048583	regulation of response to stimulus	BIOLOGICAL_PROCESS	XM_021569646.1, XM_021598948.1, XM_021609133.1, XM_021604707.1, XM_021605835.1, XM_021586005.1, XM_021622409.1, XM_021608706.1, NM_001124411.1, XM_021618214.1, XM_021581643.1, XM_021582779.1, XM_021562271.1, XM_021600916.1, XM_021566090.1, XM_021618029.1, XM_021610860.1, XM_021574136.1, XM_021565541.1, XM_021585293.1, XM_021618878.1, XM_021611054.1, XM_021589179.1, XM_021610461.1, XM_021603305.1,…	0.017494234384948633	65	150	144	491	209	641	31.1005	23.4009
CLUSTER 1	OVER	3	GO:0008180	COP9 signalosome	CELLULAR_COMPONENT	XM_021557710.1, XM_021617788.1, XM_021600916.1, XM_021570136.1, XM_021556226.1, NM_001124228.1, XM_021592992.1, XM_021611214.1, NM_001124745.1, XM_021557703.1	0.017573499932095383	6	4	203	637	209	641	2.87081	0.624025
CLUSTER 1	OVER	4	GO:0120162	positive regulation of cold-induced thermogenesis	BIOLOGICAL_PROCESS	XM_021588585.1, XM_021579192.1, NM_001124447.1, XM_021617096.1, XM_021599599.1, XM_021594980.1, XM_021622730.1, XM_021613840.1, XM_021604510.1, NM_001124342.2	0.017573499932095383	6	4	203	637	209	641	2.87081	0.624025
CLUSTER 1	OVER	4	GO:0045087	innate immune response	BIOLOGICAL_PROCESS	XM_021567900.1, XM_021625447.1, XM_021560853.1, XM_021574413.1, XM_021618999.1, XM_021612228.1, XM_021611214.1, XM_021556658.1, XM_021608855.1, XM_021604510.1, XM_021566950.1, XM_021607480.1, XM_021596979.1, XM_021599599.1, NM_001124246.1, XM_021624196.1, XM_021614379.1, XM_021623828.1, XM_021600916.1, XM_021609042.1, XM_021565711.1, XM_021557351.1, XM_021588585.1, XM_021617535.1, XM_021617512.1,…	0.018829325400769013	17	26	192	615	209	641	8.13397	4.05616
CLUSTER 1	OVER	4	GO:0048534	hematopoietic or lymphoid organ development	BIOLOGICAL_PROCESS	XM_021569646.1, XM_021589021.1, XM_021562510.1, XM_021563872.1, XM_021590079.1, XM_021623036.1, XM_021604707.1, XM_021574413.1, XM_021620327.1, XM_021589737.1, XM_021558601.1, NM_001124745.1, XM_021557703.1, XM_021588204.1, XM_021609591.1, XM_021608855.1, XM_021588576.1, XM_021617096.1, XM_021607480.1, XM_021580895.1, XM_021596979.1, NM_001165059.1, XM_021624196.1, NM_001124411.1, XM_021570861.1,…	0.02040517330151244	31	60	178	581	209	641	14.8325	9.36037
CLUSTER 1	OVER	3	GO:1990845	adaptive thermogenesis	BIOLOGICAL_PROCESS	XM_021594980.1, XM_021622730.1, XM_021613840.1, XM_021604510.1, NM_001124342.2, XM_021588585.1, XM_021579192.1, XM_021620881.1, NM_001124447.1, XM_021617096.1, XM_021570233.1, XM_021599599.1, XM_021614379.1	0.021337019800757483	7	6	202	635	209	641	3.34928	0.936037
CLUSTER 1	OVER	4	GO:0002699	positive regulation of immune effector process	BIOLOGICAL_PROCESS	XM_021569646.1, XM_021604707.1, XM_021574413.1, XM_021605835.1, XM_021609591.1, XM_021618878.1, XM_021588576.1, XM_021616910.1, XM_021608186.1, XM_021583090.1, XM_021586866.1, XM_021570861.1, NM_001124435.1	0.021337019800757483	7	6	202	635	209	641	3.34928	0.936037
CLUSTER 1	OVER	6	GO:0061041	regulation of wound healing	BIOLOGICAL_PROCESS	XM_021579192.1, XM_021611054.1, XM_021576378.1, XM_021559798.1, XM_021609956.1, XM_021616942.1, XM_021576996.1, XM_021595779.1, XM_021596956.1, XM_021594980.1, XM_021603305.1, NM_001124235.1	0.021337019800757483	7	6	202	635	209	641	3.34928	0.936037
CLUSTER 1	OVER	5	GO:0072358	cardiovascular system development	BIOLOGICAL_PROCESS	XM_021569646.1, XM_021618749.1, XM_021611214.1, NM_001124745.1, XM_021557703.1, XM_021608855.1, XM_021584197.1, NM_001124342.2, XM_021609591.1, XM_021598338.1, XM_021596979.1, XM_021624196.1, NM_001124411.1, NM_001124495.1, XM_021600122.1, NM_001124525.1, XM_021582779.1, XM_021562271.1, XM_021556226.1, XM_021600916.1, XM_021589347.1, XM_021599297.1, XM_021568732.1, XM_021609042.1, XM_021611931.1,…	0.02163412020192202	24	43	185	598	209	641	11.4833	6.70827
CLUSTER 1	OVER	5	GO:0001944	vasculature development	BIOLOGICAL_PROCESS	XM_021569646.1, XM_021618749.1, XM_021611214.1, NM_001124745.1, XM_021557703.1, XM_021608855.1, XM_021584197.1, NM_001124342.2, XM_021609591.1, XM_021598338.1, XM_021596979.1, XM_021624196.1, NM_001124411.1, NM_001124495.1, XM_021600122.1, NM_001124525.1, XM_021582779.1, XM_021562271.1, XM_021556226.1, XM_021600916.1, XM_021589347.1, XM_021599297.1, XM_021568732.1, XM_021609042.1, XM_021611931.1,…	0.02163412020192202	24	43	185	598	209	641	11.4833	6.70827
CLUSTER 1	OVER	5	GO:0043005	neuron projection	CELLULAR_COMPONENT	XM_021574687.1, XM_021615953.1, XM_021556461.1, XM_021622021.1, XM_021611214.1, XM_021594542.1, XM_021608855.1, XM_021598338.1, XM_021581828.1, XM_021563243.1, XM_021610721.1, XM_021596979.1, NM_001165157.1, XM_021596956.1, XM_021567319.1, XM_021570800.1, NM_001124495.1, XM_021615618.1, XM_021581676.1, XM_021580096.1, XM_021556226.1, XM_021577425.1, XM_021600916.1, XM_021618029.1, XM_021590297.1,…	0.02163412020192202	24	43	185	598	209	641	11.4833	6.70827
CLUSTER 1	OVER	3	GO:0002682	regulation of immune system process	BIOLOGICAL_PROCESS	XM_021569646.1, XM_021604703.1, XM_021589021.1, XM_021570136.1, XM_021562510.1, XM_021604707.1, XM_021574413.1, XM_021620327.1, XM_021589737.1, XM_021605835.1, XM_021558601.1, XM_021611214.1, XM_021575065.1, XM_021609591.1, NM_001124342.2, XM_021608855.1, XM_021588576.1, XM_021607480.1, XM_021596979.1, XM_021624196.1, XM_021570861.1, NM_001124411.1, NM_001124525.1, XM_021600122.1, NM_001124500.1,…	0.02202306572778998	32	63	177	578	209	641	15.311	9.82839
CLUSTER 1	OVER	2	GO:0048518	positive regulation of biological process	BIOLOGICAL_PROCESS	XM_021596470.1, XM_021557789.1, XM_021569646.1, XM_021604707.1, XM_021620327.1, XM_021605835.1, XM_021586005.1, NM_001124325.1, XM_021594542.1, XM_021615704.1, XM_021604323.1, XM_021566511.1, XM_021610220.1, XM_021588864.1, NM_001165157.1, XM_021597643.1, NM_001165059.1, XM_021567319.1, XM_021608706.1, NM_001124411.1, NM_001124495.1, XM_021615618.1, XM_021618214.1, XM_021581643.1, XM_021582779.1,…	0.022170551607286166	95	239	114	402	209	641	45.4545	37.2855
CLUSTER 1	OVER	5	GO:0030097	hemopoiesis	BIOLOGICAL_PROCESS	XM_021569646.1, XM_021589021.1, XM_021562510.1, XM_021563872.1, XM_021590079.1, XM_021623036.1, XM_021604707.1, XM_021574413.1, XM_021620327.1, XM_021589737.1, XM_021558601.1, NM_001124745.1, XM_021557703.1, XM_021588204.1, XM_021609591.1, XM_021608855.1, XM_021588576.1, XM_021617096.1, XM_021607480.1, XM_021580895.1, XM_021596979.1, NM_001165059.1, XM_021624196.1, NM_001124411.1, XM_021570861.1,…	0.022259712200890992	30	58	179	583	209	641	14.3541	9.04836
CLUSTER 1	OVER	5	GO:0051960	regulation of nervous system development	BIOLOGICAL_PROCESS	XM_021569646.1, XM_021574687.1, XM_021557807.1, XM_021614672.1, XM_021619962.1, XM_021559639.1, XM_021564067.1, XM_021594980.1, XM_021622021.1, NM_001124342.2, XM_021609591.1, XM_021578100.1, XM_021586459.1, XM_021612863.1, XM_021573729.1, XM_021608459.1, XM_021613243.1, XM_021620842.1, XM_021596956.1, XM_021567319.1, XM_021591316.1, XM_021608706.1, XM_021615618.1, NM_001124495.1, XM_021614379.1,…	0.02246850112011886	18	29	191	612	209	641	8.61244	4.52418
CLUSTER 1	OVER	3	GO:0002520	immune system development	BIOLOGICAL_PROCESS	XM_021569646.1, XM_021589021.1, XM_021562510.1, XM_021563872.1, XM_021590079.1, XM_021623036.1, XM_021604707.1, XM_021574413.1, XM_021620327.1, XM_021589737.1, XM_021558601.1, NM_001124745.1, XM_021557703.1, XM_021588204.1, XM_021609591.1, XM_021608855.1, XM_021588576.1, XM_021617096.1, XM_021607480.1, XM_021580895.1, XM_021596979.1, NM_001165059.1, XM_021624196.1, NM_001124411.1, XM_021570861.1,…	0.02403787592967754	31	61	178	580	209	641	14.8325	9.51638
CLUSTER 1	OVER	4	GO:0042026	protein refolding	BIOLOGICAL_PROCESS	XM_021617788.1, XM_021557710.1, XM_021556226.1, XM_021612439.1, NM_001124228.1, XM_021592992.1, NM_001124745.1, XM_021557703.1	0.0248563424529195	5	3	204	638	209	641	2.39234	0.468019
CLUSTER 1	OVER	4	GO:1903036	positive regulation of response to wounding	BIOLOGICAL_PROCESS	XM_021576378.1, XM_021579192.1, XM_021611054.1, XM_021576996.1, XM_021595779.1, XM_021594980.1, XM_021603305.1, NM_001124235.1	0.0248563424529195	5	3	204	638	209	641	2.39234	0.468019
CLUSTER 1	OVER	4	GO:0045807	positive regulation of endocytosis	BIOLOGICAL_PROCESS	XM_021569646.1, XM_021617915.1, XM_021576996.1, XM_021589179.1, XM_021614379.1, XM_021609591.1	0.0248563424529195	5	3	204	638	209	641	2.39234	0.468019
CLUSTER 1	OVER	4	GO:0051787	misfolded protein binding	MOLECULAR_FUNCTION	XM_021557710.1, XM_021617788.1, XM_021556226.1, NM_001124228.1, XM_021592992.1, NM_001124745.1, XM_021579518.1, XM_021557703.1	0.0248563424529195	5	3	204	638	209	641	2.39234	0.468019
CLUSTER 1	OVER	5	GO:0090303	positive regulation of wound healing	BIOLOGICAL_PROCESS	XM_021579192.1, XM_021611054.1, XM_021576378.1, XM_021576996.1, XM_021595779.1, XM_021594980.1, XM_021603305.1, NM_001124235.1	0.0248563424529195	5	3	204	638	209	641	2.39234	0.468019
CLUSTER 1	OVER	5	GO:0060993	kidney morphogenesis	BIOLOGICAL_PROCESS	XM_021568829.1, XM_021598434.1, XM_021589347.1, XM_021596979.1, XM_021567885.1, XM_021622788.1, XM_021616652.1, XM_021608855.1	0.0248563424529195	5	3	204	638	209	641	2.39234	0.468019
CLUSTER 1	OVER	5	GO:0002703	regulation of leukocyte mediated immunity	BIOLOGICAL_PROCESS	XM_021569646.1, XM_021612863.1, XM_021604707.1, XM_021574413.1, XM_021583090.1, XM_021586866.1, NM_001124435.1, XM_021609591.1	0.0248563424529195	5	3	204	638	209	641	2.39234	0.468019
CLUSTER 1	OVER	3	GO:0005615	extracellular space	CELLULAR_COMPONENT	XM_021612951.1, XM_021617467.1, XM_021618999.1, XM_021568977.1, XM_021564065.1, XM_021590119.1, XM_021557703.1, XM_021610167.1, XM_021593092.1, XM_021578100.1, XM_021573729.1, XM_021613243.1, XM_021591185.1, NM_001124495.1, XM_021623828.1, XM_021580823.1, XM_021557710.1, XM_021617915.1, XM_021556226.1, XM_021608991.1, NM_001124713.1, XM_021570541.1, XM_021564623.1, XM_021557332.1, XM_021567075.1,…	0.025665452708375038	16	25	193	616	209	641	7.6555	3.90016
CLUSTER 1	OVER	4	GO:0002764	immune response-regulating signaling pathway	BIOLOGICAL_PROCESS	XM_021604703.1, XM_021562510.1, XM_021570136.1, XM_021575565.1, XM_021612228.1, XM_021589737.1, XM_021612782.1, XM_021611214.1, XM_021601139.1, XM_021588576.1, XM_021624191.1, NM_001124411.1, XM_021570861.1, XM_021576378.1, XM_021600122.1, XM_021562271.1, XM_021599297.1, XM_021603088.1, XM_021603435.1, XM_021618878.1, XM_021611785.1, XM_021600305.1, XM_021586866.1, XM_021589802.1	0.027321507007160104	15	23	194	618	209	641	7.17703	3.58814
CLUSTER 1	OVER	4	GO:0006810	transport	BIOLOGICAL_PROCESS	XM_021569646.1, XM_021565116.1, XM_021620327.1, NM_001124325.1, XM_021597229.1, NM_001165157.1, XM_021597643.1, XM_021584006.1, NM_001124495.1, XM_021611394.1, XM_021562271.1, XM_021600916.1, XM_021618029.1, XM_021559898.1, XM_021602820.1, XM_021618878.1, NM_001165062.2, XM_021611054.1, XM_021617788.1, XM_021589179.1, XM_021613162.1, XM_021614301.1, XM_021614460.1, XM_021610461.1, XM_021557454.1,…	0.02747005185375765	72	174	137	467	209	641	34.4498	27.1451
CLUSTER 1	OVER	3	GO:0042995	cell projection	CELLULAR_COMPONENT	XM_021574687.1, XM_021615953.1, XM_021589106.1, XM_021559639.1, XM_021556461.1, XM_021576786.1, XM_021622021.1, XM_021611214.1, XM_021594542.1, XM_021608855.1, XM_021584197.1, XM_021598338.1, XM_021581828.1, XM_021566511.1, XM_021563243.1, XM_021610721.1, XM_021587546.1, XM_021596979.1, XM_021596956.1, NM_001165157.1, XM_021567319.1, NM_001124246.1, XM_021570800.1, NM_001124495.1, XM_021615618.1,…	0.028162503817994004	31	62	178	579	209	641	14.8325	9.67239
CLUSTER 1	OVER	3	GO:0030029	actin filament-based process	BIOLOGICAL_PROCESS	XM_021568829.1, XM_021606341.1, XM_021575565.1, XM_021615953.1, XM_021595779.1, XM_021585437.1, XM_021559639.1, XM_021594980.1, XM_021612782.1, XM_021609428.1, XM_021567255.1, NM_001124342.2, XM_021577816.1, XM_021612863.1, XM_021558171.1, XM_021596956.1, NM_001165157.1, XM_021591316.1, XM_021582099.1, XM_021561502.1, XM_021576378.1, XM_021581643.1, XM_021577882.1, XM_021609100.1, XM_021574136.1,…	0.030282198850957325	17	28	192	613	209	641	8.13397	4.36817
CLUSTER 1	OVER	5	GO:0042110	T cell activation	BIOLOGICAL_PROCESS	XM_021574687.1, XM_021562510.1, XM_021590079.1, XM_021604707.1, XM_021560853.1, XM_021614672.1, XM_021574413.1, XM_021605835.1, XM_021589737.1, XM_021594980.1, XM_021590119.1, XM_021556658.1, XM_021621480.1, XM_021604510.1, XM_021601139.1, XM_021612863.1, XM_021616910.1, XM_021599599.1, NM_001281323.1, XM_021586898.1, XM_021624196.1, XM_021570861.1, NM_001124500.1, XM_021558595.1, XM_021603088.1,…	0.030282198850957325	17	28	192	613	209	641	8.13397	4.36817
CLUSTER 1	OVER	6	GO:0050767	regulation of neurogenesis	BIOLOGICAL_PROCESS	XM_021569646.1, XM_021574687.1, XM_021557807.1, XM_021614672.1, XM_021619962.1, XM_021559639.1, XM_021564067.1, XM_021594980.1, XM_021622021.1, NM_001124342.2, XM_021609591.1, XM_021578100.1, XM_021586459.1, XM_021612863.1, XM_021573729.1, XM_021608459.1, XM_021613243.1, XM_021620842.1, XM_021596956.1, XM_021567319.1, XM_021591316.1, XM_021608706.1, XM_021615618.1, NM_001124495.1, XM_021614379.1,…	0.030282198850957325	17	28	192	613	209	641	8.13397	4.36817
CLUSTER 1	OVER	3	GO:0001775	cell activation	BIOLOGICAL_PROCESS	XM_021569646.1, XM_021574687.1, XM_021561048.1, XM_021562510.1, XM_021563872.1, XM_021590079.1, XM_021604707.1, XM_021574413.1, XM_021620327.1, XM_021589737.1, XM_021605835.1, XM_021611214.1, XM_021611071.1, XM_021609591.1, XM_021588576.1, XM_021624196.1, NM_001124411.1, NM_001124495.1, XM_021570861.1, NM_001124500.1, XM_021600916.1, XM_021623293.1, XM_021562271.1, XM_021599297.1, XM_021609042.1,…	0.03073057688561226	30	60	179	581	209	641	14.3541	9.36037
CLUSTER 1	OVER	4	GO:0120025	plasma membrane bounded cell projection	CELLULAR_COMPONENT	XM_021574687.1, XM_021615953.1, XM_021589106.1, XM_021559639.1, XM_021556461.1, XM_021622021.1, XM_021611214.1, XM_021594542.1, XM_021608855.1, XM_021584197.1, XM_021598338.1, XM_021581828.1, XM_021566511.1, XM_021563243.1, XM_021610721.1, XM_021587546.1, XM_021596979.1, XM_021596956.1, NM_001165157.1, XM_021567319.1, NM_001124246.1, XM_021570800.1, NM_001124495.1, XM_021615618.1, XM_021615829.1,…	0.03073057688561226	30	60	179	581	209	641	14.3541	9.36037
CLUSTER 1	OVER	3	GO:0051716	cellular response to stimulus	BIOLOGICAL_PROCESS	XM_021582998.1, XM_021569646.1, XM_021610375.1, XM_021598948.1, XM_021609133.1, XM_021604707.1, XM_021620327.1, XM_021556461.1, XM_021605835.1, XM_021586005.1, XM_021557705.1, XM_021622409.1, XM_021610220.1, XM_021577746.1, NM_001165059.1, XM_021608706.1, NM_001124411.1, XM_021615618.1, XM_021618214.1, XM_021572164.1, XM_021581643.1, XM_021582779.1, XM_021562271.1, XM_021600916.1, XM_021618029.1,…	0.03232981522294448	102	264	107	377	209	641	48.8038	41.1856
CLUSTER 1	OVER	6	GO:0016311	dephosphorylation	BIOLOGICAL_PROCESS	XM_021598948.1, XM_021604707.1, XM_021613918.1, XM_021620056.1, XM_021559639.1, XM_021605105.1, XM_021584321.1, XM_021594523.1, XM_021611214.1, XM_021601139.1, XM_021585843.1, XM_021608706.1, XM_021582099.1, XM_021600122.1, XM_021566090.1, XM_021600916.1, XM_021574136.1, XM_021591618.1, XM_021580010.1, XM_021611054.1, XM_021609956.1, XM_021561116.1, XM_021605613.1, XM_021622788.1, XM_021566259.1,…	0.03354663001135211	11	15	198	626	209	641	5.26316	2.34009
CLUSTER 1	OVER	5	GO:0034765	regulation of ion transmembrane transport	BIOLOGICAL_PROCESS	XM_021576378.1, XM_021600122.1, XM_021556226.1, XM_021612782.1, XM_021622053.1, XM_021582885.1, XM_021601941.1, XM_021584197.1, XM_021617788.1, XM_021616942.1, XM_021576996.1, XM_021622788.1, XM_021571618.1, XM_021589656.1	0.03392779783940032	7	7	202	634	209	641	3.34928	1.09204
CLUSTER 1	OVER	6	GO:0016791	phosphatase activity	MOLECULAR_FUNCTION	XM_021566090.1, XM_021604707.1, XM_021613918.1, XM_021559639.1, XM_021605105.1, XM_021584321.1, XM_021591618.1, XM_021580010.1, XM_021601139.1, XM_021585843.1, XM_021561116.1, XM_021608706.1, XM_021582099.1, XM_021622708.1	0.03392779783940032	7	7	202	634	209	641	3.34928	1.09204
CLUSTER 1	OVER	6	GO:0010959	regulation of metal ion transport	BIOLOGICAL_PROCESS	XM_021576378.1, XM_021600122.1, XM_021618932.1, XM_021562510.1, XM_021556226.1, XM_021570469.1, XM_021597523.1, XM_021594980.1, XM_021612782.1, XM_021568131.1, XM_021584197.1, XM_021579192.1, XM_021617788.1, XM_021576996.1, XM_021570233.1, XM_021622788.1, XM_021557129.1, NM_001124489.2, XM_021593949.1, XM_021571618.1, XM_021589656.1, XM_021568818.1, XM_021581676.1	0.034643969507414524	10	13	199	628	209	641	4.78469	2.02808
CLUSTER 1	OVER	4	GO:0098590	plasma membrane region	CELLULAR_COMPONENT	XM_021577937.1, XM_021620056.1, XM_021564065.1, XM_021622730.1, NM_001124325.1, XM_021611214.1, XM_021593221.1, XM_021624081.1, XM_021556658.1, XM_021599636.1, XM_021566511.1, XM_021610721.1, XM_021570233.1, XM_021591316.1, XM_021624191.1, XM_021619365.1, XM_021615275.1, XM_021617915.1, XM_021600916.1, XM_021556226.1, XM_021608991.1, XM_021606270.1, XM_021583972.1, XM_021558158.1, NM_001124734.1,…	0.03484756216605296	15	24	194	617	209	641	7.17703	3.74415
CLUSTER 1	OVER	3	GO:0098727	maintenance of cell number	BIOLOGICAL_PROCESS	XM_021569646.1, XM_021598434.1, XM_021589347.1, XM_021594308.1, XM_021603643.1, XM_021609591.1	0.034938892887793054	4	2	205	639	209	641	1.91388	0.312012
CLUSTER 1	OVER	3	GO:0050880	regulation of blood vessel size	BIOLOGICAL_PROCESS	XM_021575565.1, XM_021612439.1	0.034938892887793054	4	2	205	639	209	641	1.91388	0.312012
CLUSTER 1	OVER	3	GO:0019827	stem cell population maintenance	BIOLOGICAL_PROCESS	XM_021569646.1, XM_021598434.1, XM_021589347.1, XM_021594308.1, XM_021603643.1, XM_021609591.1	0.034938892887793054	4	2	205	639	209	641	1.91388	0.312012
CLUSTER 1	OVER	4	GO:0050766	positive regulation of phagocytosis	BIOLOGICAL_PROCESS	XM_021569646.1, XM_021617788.1, XM_021576996.1, XM_021614379.1, XM_021609591.1	0.034938892887793054	4	2	205	639	209	641	1.91388	0.312012
CLUSTER 1	OVER	4	GO:0030027	lamellipodium	CELLULAR_COMPONENT	XM_021596956.1, XM_021559639.1, XM_021595779.1, XM_021622730.1, NM_001124235.1, XM_021594542.1	0.034938892887793054	4	2	205	639	209	641	1.91388	0.312012
CLUSTER 1	OVER	4	GO:0016528	sarcoplasm	CELLULAR_COMPONENT	XM_021598338.1, XM_021575883.1, XM_021569931.1, XM_021605105.1, NM_001124713.1, XM_021571618.1	0.034938892887793054	4	2	205	639	209	641	1.91388	0.312012
CLUSTER 1	OVER	4	GO:0005539	glycosaminoglycan binding	MOLECULAR_FUNCTION	XM_021587763.1, XM_021586855.1, XM_021615618.1, XM_021557786.1	0.034938892887793054	4	2	205	639	209	641	1.91388	0.312012
CLUSTER 1	OVER	4	GO:0008201	heparin binding	MOLECULAR_FUNCTION	XM_021587763.1, XM_021586855.1, XM_021615618.1, XM_021557786.1	0.034938892887793054	4	2	205	639	209	641	1.91388	0.312012
CLUSTER 1	OVER	4	GO:0008217	regulation of blood pressure	BIOLOGICAL_PROCESS	XM_021600122.1, NM_001124447.1, XM_021622788.1, XM_021603305.1, NM_001124495.1, XM_021614379.1	0.034938892887793054	4	2	205	639	209	641	1.91388	0.312012
CLUSTER 1	OVER	4	GO:0045646	regulation of erythrocyte differentiation	BIOLOGICAL_PROCESS	XM_021569646.1, XM_021612851.1, XM_021596979.1, XM_021616774.1, XM_021609591.1, XM_021608855.1	0.034938892887793054	4	2	205	639	209	641	1.91388	0.312012
CLUSTER 1	OVER	5	GO:0035150	regulation of tube size	BIOLOGICAL_PROCESS	NM_001124447.1, XM_021616942.1, XM_021622788.1, XM_021574136.1, XM_021603305.1, XM_021615618.1	0.034938892887793054	4	2	205	639	209	641	1.91388	0.312012
CLUSTER 1	OVER	5	GO:0050764	regulation of phagocytosis	BIOLOGICAL_PROCESS	XM_021569646.1, XM_021617788.1, XM_021576996.1, XM_021614379.1, XM_021609591.1	0.034938892887793054	4	2	205	639	209	641	1.91388	0.312012
CLUSTER 1	OVER	5	GO:0035113	embryonic appendage morphogenesis	BIOLOGICAL_PROCESS	XM_021586459.1, XM_021598434.1, XM_021589179.1, XM_021589347.1, XM_021622730.1, XM_021589656.1	0.034938892887793054	4	2	205	639	209	641	1.91388	0.312012
CLUSTER 1	OVER	5	GO:0048565	digestive tract development	BIOLOGICAL_PROCESS	XM_021606904.1, XM_021609568.1, XM_021622730.1, XM_021604652.1, XM_021575305.1, XM_021589656.1	0.034938892887793054	4	2	205	639	209	641	1.91388	0.312012
CLUSTER 1	OVER	5	GO:0043303	mast cell degranulation	BIOLOGICAL_PROCESS	XM_021618878.1, XM_021569646.1, XM_021617915.1, XM_021588576.1, XM_021574413.1, XM_021609591.1	0.034938892887793054	4	2	205	639	209	641	1.91388	0.312012
CLUSTER 1	OVER	5	GO:0061326	renal tubule development	BIOLOGICAL_PROCESS	XM_021598434.1, XM_021589347.1, XM_021596979.1, XM_021575305.1, XM_021616652.1, XM_021608855.1	0.034938892887793054	4	2	205	639	209	641	1.91388	0.312012
CLUSTER 1	OVER	5	GO:0034767	positive regulation of ion transmembrane transport	BIOLOGICAL_PROCESS	XM_021600122.1, XM_021617788.1, XM_021556226.1, XM_021616942.1, XM_021576996.1, XM_021571618.1	0.034938892887793054	4	2	205	639	209	641	1.91388	0.312012
CLUSTER 1	OVER	5	GO:0032418	lysosome localization	BIOLOGICAL_PROCESS	XM_021618878.1, XM_021569646.1, XM_021617915.1, XM_021588576.1, XM_021574413.1, XM_021609591.1	0.034938892887793054	4	2	205	639	209	641	1.91388	0.312012
CLUSTER 1	OVER	5	GO:0055123	digestive system development	BIOLOGICAL_PROCESS	XM_021606904.1, XM_021609568.1, XM_021622730.1, XM_021604652.1, XM_021575305.1, XM_021589656.1	0.034938892887793054	4	2	205	639	209	641	1.91388	0.312012
CLUSTER 1	OVER	5	GO:0002705	positive regulation of leukocyte mediated immunity	BIOLOGICAL_PROCESS	XM_021569646.1, XM_021574413.1, XM_021583090.1, XM_021586866.1, NM_001124435.1, XM_021609591.1	0.034938892887793054	4	2	205	639	209	641	1.91388	0.312012
CLUSTER 1	OVER	6	GO:0035296	regulation of tube diameter	BIOLOGICAL_PROCESS	NM_001124447.1, XM_021616942.1, XM_021622788.1, XM_021574136.1, XM_021603305.1, XM_021615618.1	0.034938892887793054	4	2	205	639	209	641	1.91388	0.312012
CLUSTER 1	OVER	6	GO:1903672	positive regulation of sprouting angiogenesis	BIOLOGICAL_PROCESS	XM_021569646.1, XM_021598338.1, XM_021603643.1, XM_021568131.1, XM_021571618.1, XM_021609591.1	0.034938892887793054	4	2	205	639	209	641	1.91388	0.312012
CLUSTER 1	OVER	6	GO:0097746	regulation of blood vessel diameter	BIOLOGICAL_PROCESS	NM_001124447.1, XM_021616942.1, XM_021622788.1, XM_021603305.1, XM_021574136.1, XM_021615618.1	0.034938892887793054	4	2	205	639	209	641	1.91388	0.312012
CLUSTER 1	OVER	6	GO:0035456	response to interferon-beta	BIOLOGICAL_PROCESS	XM_021617512.1, XM_021557351.1, XM_021596979.1, XM_021612228.1, NM_001124613.1, XM_021608855.1	0.034938892887793054	4	2	205	639	209	641	1.91388	0.312012
CLUSTER 1	OVER	6	GO:0002279	mast cell activation involved in immune response	BIOLOGICAL_PROCESS	XM_021618878.1, XM_021569646.1, XM_021617915.1, XM_021588576.1, XM_021574413.1, XM_021609591.1	0.034938892887793054	4	2	205	639	209	641	1.91388	0.312012
CLUSTER 1	OVER	6	GO:0032007	negative regulation of TOR signaling	BIOLOGICAL_PROCESS	XM_021558410.1, XM_021624088.1, XM_021612564.1, XM_021620842.1, XM_021622053.1, XM_021600702.1	0.034938892887793054	4	2	205	639	209	641	1.91388	0.312012
CLUSTER 1	OVER	6	GO:1904064	positive regulation of cation transmembrane transport	BIOLOGICAL_PROCESS	XM_021600122.1, XM_021617788.1, XM_021616942.1, XM_021556226.1, XM_021576996.1, XM_021571618.1	0.034938892887793054	4	2	205	639	209	641	1.91388	0.312012
CLUSTER 1	OVER	6	GO:0002448	mast cell mediated immunity	BIOLOGICAL_PROCESS	XM_021618878.1, XM_021569646.1, XM_021617915.1, XM_021588576.1, XM_021574413.1, XM_021609591.1	0.034938892887793054	4	2	205	639	209	641	1.91388	0.312012
CLUSTER 1	OVER	7	GO:1903533	regulation of protein targeting	BIOLOGICAL_PROCESS	XM_021557710.1, XM_021616599.1, XM_021610461.1, NM_001124228.1, XM_021592992.1, NM_001124745.1	0.034938892887793054	4	2	205	639	209	641	1.91388	0.312012
CLUSTER 1	OVER	7	GO:0001046	core promoter sequence-specific DNA binding	MOLECULAR_FUNCTION	NM_001124447.1, XM_021596979.1, XM_021622788.1, XM_021614345.1, XM_021624196.1, XM_021608855.1	0.034938892887793054	4	2	205	639	209	641	1.91388	0.312012
CLUSTER 1	OVER	7	GO:0001047	core promoter binding	MOLECULAR_FUNCTION	NM_001124447.1, XM_021596979.1, XM_021622788.1, XM_021614345.1, XM_021624196.1, XM_021608855.1	0.034938892887793054	4	2	205	639	209	641	1.91388	0.312012
CLUSTER 1	OVER	3	GO:0031012	extracellular matrix	CELLULAR_COMPONENT	XM_021557710.1, XM_021556226.1, XM_021570541.1, XM_021597360.1, XM_021557332.1, XM_021557703.1, XM_021615386.1, XM_021589534.1, XM_021617788.1, XM_021589179.1, XM_021612439.1, XM_021600749.1, XM_021613243.1, XM_021620417.1, XM_021586855.1	0.03518122899592994	8	9	201	632	209	641	3.82775	1.40406
CLUSTER 1	OVER	4	GO:0043168	anion binding	MOLECULAR_FUNCTION	XM_021604703.1, XM_021574687.1, XM_021610375.1, XM_021598948.1, XM_021613543.1, XM_021609133.1, XM_021620056.1, XM_021617467.1, XM_021621455.1, XM_021557705.1, XM_021586005.1, XM_021618557.1, XM_021615704.1, XM_021624081.1, XM_021610220.1, XM_021596956.1, XM_021615618.1, XM_021600916.1, XM_021567910.1, XM_021577425.1, XM_021587310.1, XM_021577843.1, XM_021597360.1, XM_021574136.1, XM_021567075.1,…	0.037104709857165415	42	93	167	548	209	641	20.0957	14.5086
CLUSTER 1	OVER	3	GO:0005576	extracellular region	CELLULAR_COMPONENT	XM_021617467.1, XM_021611214.1, XM_021557703.1, XM_021611071.1, XM_021586855.1, NM_001124495.1, XM_021570800.1, XM_021580823.1, XM_021556226.1, XM_021600916.1, XM_021623293.1, XM_021565711.1, XM_021570541.1, XM_021597360.1, XM_021564623.1, XM_021567075.1, XM_021615386.1, XM_021589534.1, NM_001124395.1, NM_001165062.2, XM_021617788.1, XM_021589179.1, XM_021602650.1, Igkappa_G1, XM_021612439.1, XM_…	0.037273677197920775	24	46	185	595	209	641	11.4833	7.17629
CLUSTER 1	OVER	4	GO:0090066	regulation of anatomical structure size	BIOLOGICAL_PROCESS	XM_021619962.1, XM_021564067.1, XM_021594980.1, XM_021611214.1, XM_021568131.1, NM_001124342.2, XM_021586459.1, NM_001165157.1, XM_021596956.1, XM_021582099.1, XM_021615618.1, XM_021576378.1, XM_021600916.1, XM_021562271.1, XM_021574136.1, XM_021591618.1, XM_021602134.1, XM_021613840.1, XM_021611054.1, XM_021579192.1, NM_001124350.1, XM_021609956.1, NM_001124447.1, XM_021616942.1, XM_021589179.1,…	0.03973246234842779	13	20	196	621	209	641	6.2201	3.12012
CLUSTER 1	OVER	3	GO:0051234	establishment of localization	BIOLOGICAL_PROCESS	XM_021569646.1, XM_021565116.1, XM_021620327.1, NM_001124325.1, XM_021597229.1, NM_001165157.1, XM_021597643.1, XM_021584006.1, NM_001124495.1, XM_021611394.1, XM_021562271.1, XM_021600916.1, XM_021618029.1, XM_021559898.1, XM_021602820.1, XM_021618878.1, NM_001165062.2, XM_021611054.1, XM_021617788.1, XM_021589179.1, XM_021613162.1, XM_021614301.1, XM_021614460.1, XM_021610461.1, XM_021557454.1,…	0.04074349112122243	72	178	137	463	209	641	34.4498	27.7691
CLUSTER 1	OVER	5	GO:0043269	regulation of ion transport	BIOLOGICAL_PROCESS	XM_021618932.1, XM_021562510.1, XM_021570469.1, XM_021597523.1, XM_021594980.1, XM_021612782.1, XM_021568131.1, XM_021584197.1, XM_021570233.1, XM_021581676.1, XM_021582932.1, XM_021576378.1, XM_021600122.1, XM_021556226.1, XM_021622053.1, XM_021582885.1, XM_021601941.1, XM_021579192.1, XM_021617788.1, NM_001124447.1, XM_021616942.1, XM_021609956.1, XM_021576996.1, XM_021622788.1, XM_021557129.1,…	0.042215586345813315	12	18	197	623	209	641	5.74163	2.80811
CLUSTER 1	OVER	5	GO:0048568	embryonic organ development	BIOLOGICAL_PROCESS	XM_021569646.1, XM_021557807.1, XM_021595949.1, XM_021606904.1, XM_021620327.1, XM_021617551.1, XM_021604208.1, XM_021596459.1, XM_021609591.1, NM_001124342.2, XM_021588576.1, XM_021580895.1, XM_021617096.1, XM_021583528.1, XM_021624196.1, XM_021589347.1, XM_021620029.1, XM_021616652.1, XM_021585293.1, XM_021589534.1, XM_021618878.1, XM_021617788.1, XM_021589179.1, XM_021602650.1, XM_021622788.1,…	0.04269434314485335	18	32	191	609	209	641	8.61244	4.9922
CLUSTER 1	OVER	5	GO:0030099	myeloid cell differentiation	BIOLOGICAL_PROCESS	XM_021569646.1, XM_021589021.1, XM_021613083.1, XM_021562386.1, XM_021620327.1, XM_021624660.1, NM_001124368.1, XM_021558601.1, XM_021604510.1, XM_021609591.1, XM_021608855.1, XM_021612863.1, XM_021588576.1, XM_021617096.1, XM_021607480.1, XM_021580895.1, XM_021565865.1, XM_021599599.1, XM_021596979.1, NM_001124411.1, XM_021614379.1, XM_021598434.1, XM_021616599.1, XM_021589347.1, XM_021599297.1,…	0.04377971828378076	15	25	194	616	209	641	7.17703	3.90016
CLUSTER 1	OVER	8	GO:0016887	ATPase activity	MOLECULAR_FUNCTION	XM_021574687.1, XM_021612305.1, XM_021613543.1, XM_021575565.1, XM_021613187.1, XM_021618557.1, XM_021611214.1, NM_001124745.1, XM_021615704.1, XM_021557703.1, NM_001124228.1, NM_001165157.1, XM_021581653.1, XM_021599118.1, XM_021557710.1, XM_021556226.1, XM_021600916.1, XM_021571388.1, XM_021558158.1, XM_021603252.1, XM_021604903.1, XM_021592608.1, XM_021617788.1, XM_021601602.1, XM_021568249.1,…	0.044645441362944585	11	16	198	625	209	641	5.26316	2.4961
CLUSTER 1	OVER	3	GO:0048522	positive regulation of cellular process	BIOLOGICAL_PROCESS	XM_021596470.1, XM_021557789.1, XM_021569646.1, XM_021604707.1, XM_021620327.1, XM_021605835.1, XM_021586005.1, NM_001124325.1, XM_021615704.1, XM_021594542.1, XM_021604323.1, XM_021566511.1, XM_021610220.1, XM_021588864.1, XM_021597643.1, NM_001165157.1, NM_001165059.1, XM_021567319.1, XM_021608706.1, NM_001124411.1, NM_001124495.1, XM_021615618.1, XM_021618214.1, XM_021581643.1, XM_021582779.1,…	0.044748396634652715	85	217	124	424	209	641	40.6699	33.8534
CLUSTER 1	OVER	4	GO:0043230	extracellular organelle	CELLULAR_COMPONENT	XM_021578100.1, XM_021556226.1, XM_021589179.1, XM_021608991.1, XM_021617467.1, XM_021612228.1, XM_021567075.1	0.04489845815993589	5	4	204	637	209	641	2.39234	0.624025
CLUSTER 1	OVER	5	GO:0035270	endocrine system development	BIOLOGICAL_PROCESS	XM_021568829.1, NM_001124730.1, XM_021569646.1, XM_021598434.1, XM_021612851.1, XM_021589347.1, XM_021622730.1, XM_021582118.1, XM_021609591.1	0.04489845815993589	5	4	204	637	209	641	2.39234	0.624025
CLUSTER 1	OVER	5	GO:0010508	positive regulation of autophagy	BIOLOGICAL_PROCESS	XM_021573700.1, XM_021616599.1, XM_021623293.1, XM_021613247.1, XM_021611785.1, XM_021600305.1, XM_021612564.1, XM_021600702.1, XM_021603384.1	0.04489845815993589	5	4	204	637	209	641	2.39234	0.624025
CLUSTER 1	OVER	6	GO:1903670	regulation of sprouting angiogenesis	BIOLOGICAL_PROCESS	XM_021569646.1, XM_021598338.1, XM_021616942.1, XM_021603305.1, XM_021603643.1, XM_021568131.1, XM_021571618.1, XM_021609591.1, XM_021588718.1	0.04489845815993589	5	4	204	637	209	641	2.39234	0.624025
CLUSTER 1	OVER	6	GO:0016241	regulation of macroautophagy	BIOLOGICAL_PROCESS	XM_021573700.1, XM_021616599.1, XM_021623293.1, XM_021576171.1, XM_021591121.1, XM_021612564.1, NM_001165250.1, XM_021600702.1, XM_021603384.1	0.04489845815993589	5	4	204	637	209	641	2.39234	0.624025
CLUSTER 1	OVER	6	GO:1901981	phosphatidylinositol phosphate binding	MOLECULAR_FUNCTION	XM_021611054.1, XM_021599419.1, XM_021604703.1, XM_021609133.1, XM_021609100.1, XM_021596956.1, XM_021588371.1, XM_021559639.1, XM_021567075.1	0.04489845815993589	5	4	204	637	209	641	2.39234	0.624025
CLUSTER 1	OVER	3	GO:0016192	vesicle-mediated transport	BIOLOGICAL_PROCESS	XM_021606341.1, XM_021569646.1, XM_021604703.1, XM_021620327.1, XM_021618557.1, XM_021603240.1, XM_021624081.1, XM_021607480.1, XM_021598639.1, NM_001165157.1, NM_001124495.1, XM_021562271.1, XM_021600916.1, XM_021623293.1, XM_021587310.1, XM_021585066.1, XM_021567075.1, NM_001165062.2, XM_021611054.1, XM_021618878.1, XM_021617788.1, XM_021613162.1, XM_021589179.1, XM_021610461.1, XM_021582425.1,…	0.046216540278539525	32	68	177	573	209	641	15.311	10.6084
CLUSTER 1	OVER	5	GO:0006644	phospholipid metabolic process	BIOLOGICAL_PROCESS	XM_021573843.1, XM_021561048.1, XM_021562271.1, XM_021610375.1, XM_021611931.1, XM_021559639.1, XM_021605105.1, XM_021611054.1, XM_021592323.1, XM_021573700.1, XM_021578100.1, XM_021621539.1, XM_021597955.1, XM_021609956.1, XM_021590716.1, XM_021608186.1, XM_021600749.1, XM_021577746.1, XM_021585396.1, XM_021557261.1, XM_021622708.1, XM_021608735.1, XM_021625864.1, XM_021582932.1	0.04691919193067328	10	14	199	627	209	641	4.78469	2.18409
CLUSTER 1	OVER	3	GO:0098796	membrane protein complex	CELLULAR_COMPONENT	XM_021562510.1, XM_021567900.1, XM_021610375.1, XM_021557807.1, XM_021565116.1, XM_021591121.1, XM_021620327.1, XM_021605835.1, XM_021586005.1, XM_021584197.1, XM_021610721.1, XM_021608388.1, XM_021617096.1, XM_021598639.1, XM_021578815.1, XM_021616767.1, NM_001124411.1, XM_021580096.1, XM_021556226.1, XM_021599297.1, XM_021593941.1, XM_021587310.1, XM_021565711.1, XM_021589595.1, XM_021582885.1,…	0.04796975679951669	23	45	186	596	209	641	11.0048	7.02028
CLUSTER 1	OVER	3	GO:0035036	sperm-egg recognition	BIOLOGICAL_PROCESS	XM_021557710.1, NM_001124228.1, XM_021592992.1, NM_001124745.1	0.048089898124557905	3	1	206	640	209	641	1.43541	0.156006
CLUSTER 1	OVER	3	GO:1900046	regulation of hemostasis	BIOLOGICAL_PROCESS	XM_021611054.1, XM_021609956.1, XM_021576996.1, XM_021603305.1	0.048089898124557905	3	1	206	640	209	641	1.43541	0.156006
CLUSTER 1	OVER	3	GO:0002199	zona pellucida receptor complex	CELLULAR_COMPONENT	XM_021557710.1, NM_001124228.1, XM_021592992.1, NM_001124745.1	0.048089898124557905	3	1	206	640	209	641	1.43541	0.156006
CLUSTER 1	OVER	3	GO:0032432	actin filament bundle	CELLULAR_COMPONENT	XM_021595779.1, XM_021596956.1, NM_001124235.1, XM_021558158.1	0.048089898124557905	3	1	206	640	209	641	1.43541	0.156006
CLUSTER 1	OVER	4	GO:1903749	positive regulation of establishment of protein localization to mitochondrion	BIOLOGICAL_PROCESS	XM_021557710.1, NM_001124228.1, XM_021592992.1, NM_001124745.1	0.048089898124557905	3	1	206	640	209	641	1.43541	0.156006
CLUSTER 1	OVER	4	GO:0050891	multicellular organismal water homeostasis	BIOLOGICAL_PROCESS	XM_021577425.1, XM_021600749.1, XM_021560289.1, XM_021615618.1	0.048089898124557905	3	1	206	640	209	641	1.43541	0.156006
CLUSTER 1	OVER	4	GO:0050818	regulation of coagulation	BIOLOGICAL_PROCESS	XM_021611054.1, XM_021609956.1, XM_021576996.1, XM_021603305.1	0.048089898124557905	3	1	206	640	209	641	1.43541	0.156006
CLUSTER 1	OVER	4	GO:0030193	regulation of blood coagulation	BIOLOGICAL_PROCESS	XM_021611054.1, XM_021609956.1, XM_021576996.1, XM_021603305.1	0.048089898124557905	3	1	206	640	209	641	1.43541	0.156006
CLUSTER 1	OVER	4	GO:0032633	interleukin-4 production	BIOLOGICAL_PROCESS	XM_021588585.1, NM_001124447.1, XM_021599599.1, XM_021604510.1	0.048089898124557905	3	1	206	640	209	641	1.43541	0.156006
CLUSTER 1	OVER	4	GO:0007339	binding of sperm to zona pellucida	BIOLOGICAL_PROCESS	XM_021557710.1, NM_001124228.1, XM_021592992.1, NM_001124745.1	0.048089898124557905	3	1	206	640	209	641	1.43541	0.156006
CLUSTER 1	OVER	4	GO:0009988	cell-cell recognition	BIOLOGICAL_PROCESS	XM_021557710.1, NM_001124228.1, XM_021592992.1, NM_001124745.1	0.048089898124557905	3	1	206	640	209	641	1.43541	0.156006
CLUSTER 1	OVER	4	GO:0033627	cell adhesion mediated by integrin	BIOLOGICAL_PROCESS	XM_021600122.1, XM_021608991.1, XM_021609100.1, NM_001124435.1	0.048089898124557905	3	1	206	640	209	641	1.43541	0.156006
CLUSTER 1	OVER	5	GO:0060100	positive regulation of phagocytosis, engulfment	BIOLOGICAL_PROCESS	XM_021569646.1, XM_021576996.1, XM_021614379.1, XM_021609591.1	0.048089898124557905	3	1	206	640	209	641	1.43541	0.156006
CLUSTER 1	OVER	5	GO:0048546	digestive tract morphogenesis	BIOLOGICAL_PROCESS	XM_021606904.1, XM_021622730.1, XM_021575305.1, XM_021589656.1	0.048089898124557905	3	1	206	640	209	641	1.43541	0.156006
CLUSTER 1	OVER	5	GO:0032753	positive regulation of interleukin-4 production	BIOLOGICAL_PROCESS	XM_021588585.1, NM_001124447.1, XM_021599599.1, XM_021604510.1	0.048089898124557905	3	1	206	640	209	641	1.43541	0.156006
CLUSTER 1	OVER	5	GO:0032673	regulation of interleukin-4 production	BIOLOGICAL_PROCESS	XM_021588585.1, NM_001124447.1, XM_021599599.1, XM_021604510.1	0.048089898124557905	3	1	206	640	209	641	1.43541	0.156006
CLUSTER 1	OVER	5	GO:1905155	positive regulation of membrane invagination	BIOLOGICAL_PROCESS	XM_021569646.1, XM_021576996.1, XM_021614379.1, XM_021609591.1	0.048089898124557905	3	1	206	640	209	641	1.43541	0.156006
CLUSTER 1	OVER	5	GO:1905153	regulation of membrane invagination	BIOLOGICAL_PROCESS	XM_021569646.1, XM_021576996.1, XM_021614379.1, XM_021609591.1	0.048089898124557905	3	1	206	640	209	641	1.43541	0.156006
CLUSTER 1	OVER	5	GO:0003073	regulation of systemic arterial blood pressure	BIOLOGICAL_PROCESS	XM_021600122.1, NM_001124447.1, XM_021622788.1, NM_001124495.1	0.048089898124557905	3	1	206	640	209	641	1.43541	0.156006
CLUSTER 1	OVER	5	GO:1903955	positive regulation of protein targeting to mitochondrion	BIOLOGICAL_PROCESS	XM_021557710.1, NM_001124228.1, XM_021592992.1, NM_001124745.1	0.048089898124557905	3	1	206	640	209	641	1.43541	0.156006
CLUSTER 1	OVER	5	GO:0034113	heterotypic cell-cell adhesion	BIOLOGICAL_PROCESS	XM_021601139.1, XM_021600122.1, XM_021608991.1, XM_021603643.1	0.048089898124557905	3	1	206	640	209	641	1.43541	0.156006
CLUSTER 1	OVER	5	GO:0010765	positive regulation of sodium ion transport	BIOLOGICAL_PROCESS	XM_021600122.1, XM_021570469.1, XM_021557129.1, XM_021568131.1	0.048089898124557905	3	1	206	640	209	641	1.43541	0.156006
CLUSTER 1	OVER	5	GO:0032481	positive regulation of type I interferon production	BIOLOGICAL_PROCESS	XM_021617512.1, XM_021609042.1, XM_021596979.1, XM_021608855.1	0.048089898124557905	3	1	206	640	209	641	1.43541	0.156006
CLUSTER 1	OVER	5	GO:0043243	positive regulation of protein complex disassembly	BIOLOGICAL_PROCESS	XM_021611054.1, XM_021587546.1, XM_021596956.1, XM_021603384.1	0.048089898124557905	3	1	206	640	209	641	1.43541	0.156006
CLUSTER 1	OVER	5	GO:0043200	response to amino acid	BIOLOGICAL_PROCESS	NM_001124447.1, XM_021612564.1, XM_021614345.1, XM_021600702.1	0.048089898124557905	3	1	206	640	209	641	1.43541	0.156006
CLUSTER 1	OVER	5	GO:0032233	positive regulation of actin filament bundle assembly	BIOLOGICAL_PROCESS	XM_021611054.1, NM_001165157.1, XM_021596956.1, XM_021574136.1	0.048089898124557905	3	1	206	640	209	641	1.43541	0.156006
CLUSTER 1	OVER	6	GO:0030326	embryonic limb morphogenesis	BIOLOGICAL_PROCESS	XM_021598434.1, XM_021589179.1, XM_021589347.1, XM_021589656.1	0.048089898124557905	3	1	206	640	209	641	1.43541	0.156006
CLUSTER 1	OVER	6	GO:0060099	regulation of phagocytosis, engulfment	BIOLOGICAL_PROCESS	XM_021569646.1, XM_021576996.1, XM_021614379.1, XM_021609591.1	0.048089898124557905	3	1	206	640	209	641	1.43541	0.156006
CLUSTER 1	OVER	6	GO:0071230	cellular response to amino acid stimulus	BIOLOGICAL_PROCESS	NM_001124447.1, XM_021612564.1, XM_021614345.1, XM_021600702.1	0.048089898124557905	3	1	206	640	209	641	1.43541	0.156006
CLUSTER 1	OVER	6	GO:0038202	TORC1 signaling	BIOLOGICAL_PROCESS	XM_021561048.1, XM_021624088.1, XM_021612564.1, XM_021600702.1	0.048089898124557905	3	1	206	640	209	641	1.43541	0.156006
CLUSTER 1	OVER	6	GO:0002320	lymphoid progenitor cell differentiation	BIOLOGICAL_PROCESS	XM_021588585.1, XM_021624088.1, XM_021599599.1, XM_021604510.1	0.048089898124557905	3	1	206	640	209	641	1.43541	0.156006
CLUSTER 1	OVER	6	GO:0003950	NAD+ ADP-ribosyltransferase activity	MOLECULAR_FUNCTION	XM_021592400.1, XM_021622898.1, XM_021614780.1, XM_021572245.1	0.048089898124557905	3	1	206	640	209	641	1.43541	0.156006
CLUSTER 1	OVER	6	GO:0019229	regulation of vasoconstriction	BIOLOGICAL_PROCESS	NM_001124447.1, XM_021616942.1, XM_021622788.1, XM_021603305.1	0.048089898124557905	3	1	206	640	209	641	1.43541	0.156006
CLUSTER 1	OVER	7	GO:0006661	phosphatidylinositol biosynthetic process	BIOLOGICAL_PROCESS	XM_021610375.1, XM_021559639.1, XM_021605105.1, XM_021625864.1	0.048089898124557905	3	1	206	640	209	641	1.43541	0.156006
CLUSTER 1	OVER	7	GO:0005164	tumor necrosis factor receptor binding	MOLECULAR_FUNCTION	XM_021596979.1, XM_021586866.1, NM_001124564.1, XM_021608855.1	0.048089898124557905	3	1	206	640	209	641	1.43541	0.156006
CLUSTER 1	OVER	7	GO:0005080	protein kinase C binding	MOLECULAR_FUNCTION	XM_021611054.1, XM_021587763.1, XM_021615618.1, XM_021568131.1	0.048089898124557905	3	1	206	640	209	641	1.43541	0.156006
CLUSTER 1	OVER	7	GO:0030225	macrophage differentiation	BIOLOGICAL_PROCESS	XM_021569646.1, XM_021607480.1, XM_021613083.1, XM_021609591.1	0.048089898124557905	3	1	206	640	209	641	1.43541	0.156006
CLUSTER 1	OVER	7	GO:0097756	negative regulation of blood vessel diameter	BIOLOGICAL_PROCESS	NM_001124447.1, XM_021616942.1, XM_021622788.1, XM_021603305.1	0.048089898124557905	3	1	206	640	209	641	1.43541	0.156006
CLUSTER 1	OVER	7	GO:0035458	cellular response to interferon-beta	BIOLOGICAL_PROCESS	XM_021617512.1, XM_021596979.1, XM_021612228.1, XM_021608855.1	0.048089898124557905	3	1	206	640	209	641	1.43541	0.156006
CLUSTER 1	OVER	7	GO:1903432	regulation of TORC1 signaling	BIOLOGICAL_PROCESS	XM_021561048.1, XM_021624088.1, XM_021612564.1, XM_021600702.1	0.048089898124557905	3	1	206	640	209	641	1.43541	0.156006
CLUSTER 1	OVER	8	GO:0042310	vasoconstriction	BIOLOGICAL_PROCESS	NM_001124447.1, XM_021616942.1, XM_021622788.1, XM_021603305.1	0.048089898124557905	3	1	206	640	209	641	1.43541	0.156006
CLUSTER 1	OVER	8	GO:0000979	RNA polymerase II core promoter sequence-specific DNA binding	MOLECULAR_FUNCTION	NM_001124447.1, XM_021596979.1, XM_021624196.1, XM_021608855.1	0.048089898124557905	3	1	206	640	209	641	1.43541	0.156006
CLUSTER 1	OVER	6	GO:0015629	actin cytoskeleton	CELLULAR_COMPONENT	XM_021566090.1, XM_021575565.1, XM_021615953.1, XM_021595779.1, XM_021571144.1, XM_021612228.1, XM_021564065.1, XM_021558158.1, XM_021556658.1, XM_021623707.1, XM_021584197.1, XM_021605613.1, XM_021622633.1, XM_021625637.1, XM_021596956.1, XM_021586529.1, XM_021567319.1, NM_001124235.1, XM_021575529.1, XM_021581676.1, XM_021562861.1	0.048875543336058924	9	12	200	629	209	641	4.30622	1.87207
CLUSTER 1	OVER	6	GO:0051056	regulation of small GTPase mediated signal transduction	BIOLOGICAL_PROCESS	XM_021581643.1, XM_021606341.1, XM_021617915.1, XM_021568307.1, XM_021562271.1, XM_021609133.1, XM_021574413.1, XM_021590297.1, XM_021567255.1, XM_021603252.1, XM_021600090.1, XM_021581563.1, XM_021572202.1, XM_021612863.1, XM_021610461.1, XM_021618632.1, XM_021587433.1, XM_021588371.1, XM_021625493.1, XM_021610656.1, XM_021609660.1	0.048875543336058924	9	12	200	629	209	641	4.30622	1.87207
CLUSTER 1	OVER	5	GO:0045017	glycerolipid biosynthetic process	BIOLOGICAL_PROCESS	XM_021561048.1, XM_021610375.1, XM_021559639.1, XM_021605105.1, XM_021621539.1, XM_021597955.1, XM_021590716.1, XM_021577746.1, XM_021596956.1, XM_021618214.1, XM_021625864.1, XM_021582932.1	0.049290550883843334	6	6	203	635	209	641	2.87081	0.936037
CLUSTER 1	OVER	5	GO:0008654	phospholipid biosynthetic process	BIOLOGICAL_PROCESS	XM_021561048.1, XM_021610375.1, XM_021611931.1, XM_021559639.1, XM_021605105.1, XM_021573700.1, XM_021621539.1, XM_021597955.1, XM_021590716.1, XM_021577746.1, XM_021625864.1, XM_021582932.1	0.049290550883843334	6	6	203	635	209	641	2.87081	0.936037
CLUSTER 1	OVER	6	GO:1904062	regulation of cation transmembrane transport	BIOLOGICAL_PROCESS	XM_021576378.1, XM_021600122.1, XM_021556226.1, XM_021612782.1, XM_021601941.1, XM_021584197.1, XM_021617788.1, XM_021616942.1, XM_021576996.1, XM_021622788.1, XM_021571618.1, XM_021589656.1	0.049290550883843334	6	6	203	635	209	641	2.87081	0.936037
CLUSTER 2	OVER	2	GO:0048519	negative regulation of biological process	BIOLOGICAL_PROCESS	XM_021596470.1, XM_021557789.1, XM_021569646.1, XM_021604707.1, XM_021589106.1, XM_021556461.1, XM_021605835.1, XM_021622409.1, XM_021594542.1, XM_021566511.1, XM_021610171.1, XM_021588864.1, NM_001165157.1, XM_021567319.1, XM_021608706.1, NM_001124495.1, NM_001124411.1, XM_021615618.1, XM_021618214.1, XM_021581643.1, XM_021582779.1, XM_021600916.1, XM_021589347.1, XM_021610860.1, XM_021565711.1,…	4.831098024972271E-5	52	245	45	508	97	753	53.6082	32.5365
CLUSTER 2	OVER	3	GO:0048523	negative regulation of cellular process	BIOLOGICAL_PROCESS	XM_021596470.1, XM_021557789.1, XM_021569646.1, XM_021604707.1, XM_021589106.1, XM_021556461.1, XM_021605835.1, XM_021622409.1, XM_021594542.1, XM_021566511.1, XM_021610171.1, XM_021588864.1, NM_001165157.1, XM_021567319.1, XM_021608706.1, NM_001124495.1, NM_001124411.1, XM_021615618.1, XM_021618214.1, XM_021581643.1, XM_021582779.1, XM_021600916.1, XM_021589347.1, XM_021610860.1, XM_021565711.1,…	7.622005628934483E-5	49	228	48	525	97	753	50.5155	30.2789
CLUSTER 2	OVER	6	GO:0015833	peptide transport	BIOLOGICAL_PROCESS	XM_021574687.1, XM_021591121.1, XM_021617467.1, XM_021620327.1, XM_021623571.1, XM_021575042.1, XM_021603240.1, XM_021620881.1, XM_021598639.1, XM_021597643.1, XM_021584006.1, NM_001124246.1, XM_021570800.1, XM_021600916.1, XM_021587310.1, XM_021602820.1, XM_021614016.1, XM_021567075.1, XM_021611054.1, XM_021617788.1, XM_021612439.1, XM_021610461.1, XM_021600305.1, XM_021582425.1, XM_021562386.1,…	2.919946270208833E-4	24	82	73	671	97	753	24.7423	10.8898
CLUSTER 2	OVER	5	GO:0043069	negative regulation of programmed cell death	BIOLOGICAL_PROCESS	XM_021569646.1, XM_021562510.1, XM_021605835.1, XM_021611214.1, XM_021609591.1, XM_021588576.1, XM_021596956.1, XM_021602222.1, XM_021624196.1, NM_001124246.1, NM_001124411.1, NM_001124525.1, XM_021575010.1, XM_021600916.1, XM_021599297.1, XM_021568732.1, XM_021593941.1, XM_021610860.1, XM_021567806.1, XM_021571388.1, XM_021603252.1, XM_021616281.1, XM_021618878.1, XM_021617788.1, XM_021593909.1,…	4.292631952919947E-4	16	43	81	710	97	753	16.4948	5.71049
CLUSTER 2	OVER	6	GO:0043066	negative regulation of apoptotic process	BIOLOGICAL_PROCESS	XM_021569646.1, XM_021562510.1, XM_021605835.1, XM_021611214.1, XM_021609591.1, XM_021588576.1, XM_021596956.1, XM_021602222.1, XM_021624196.1, NM_001124246.1, NM_001124411.1, NM_001124525.1, XM_021575010.1, XM_021600916.1, XM_021599297.1, XM_021568732.1, XM_021593941.1, XM_021610860.1, XM_021567806.1, XM_021571388.1, XM_021603252.1, XM_021616281.1, XM_021618878.1, XM_021617788.1, XM_021593909.1,…	4.292631952919947E-4	16	43	81	710	97	753	16.4948	5.71049
CLUSTER 2	OVER	4	GO:0060548	negative regulation of cell death	BIOLOGICAL_PROCESS	XM_021569646.1, XM_021562510.1, XM_021605835.1, XM_021611214.1, XM_021609591.1, XM_021559798.1, XM_021588576.1, XM_021596956.1, XM_021602222.1, XM_021624196.1, NM_001124246.1, NM_001124411.1, NM_001124525.1, XM_021575010.1, XM_021600916.1, XM_021599297.1, XM_021568732.1, XM_021593941.1, XM_021610860.1, XM_021567806.1, XM_021571388.1, XM_021603252.1, XM_021616281.1, XM_021618878.1, XM_021617788.1,…	4.4653549715913024E-4	17	48	80	705	97	753	17.5258	6.3745
CLUSTER 2	OVER	6	GO:0042886	amide transport	BIOLOGICAL_PROCESS	XM_021574687.1, XM_021591121.1, XM_021617467.1, XM_021620327.1, XM_021623571.1, XM_021575042.1, XM_021603240.1, XM_021620881.1, XM_021598639.1, XM_021597643.1, XM_021584006.1, NM_001124246.1, XM_021570800.1, XM_021600916.1, XM_021587310.1, XM_021602820.1, XM_021614016.1, XM_021567075.1, XM_021611054.1, XM_021617788.1, XM_021612439.1, XM_021610461.1, XM_021600305.1, XM_021582425.1, XM_021562386.1,…	4.647672714001539E-4	24	85	73	668	97	753	24.7423	11.2882
CLUSTER 2	OVER	5	GO:0015031	protein transport	BIOLOGICAL_PROCESS	XM_021574687.1, XM_021591121.1, XM_021617467.1, XM_021620327.1, XM_021623571.1, XM_021575042.1, XM_021603240.1, XM_021620881.1, XM_021598639.1, XM_021597643.1, XM_021584006.1, NM_001124246.1, XM_021570800.1, XM_021600916.1, XM_021587310.1, XM_021602820.1, XM_021614016.1, XM_021567075.1, XM_021611054.1, XM_021617788.1, XM_021612439.1, XM_021610461.1, XM_021600305.1, XM_021582425.1, XM_021562386.1,…	5.891072015100845E-4	23	81	74	672	97	753	23.7113	10.757
CLUSTER 2	OVER	5	GO:0071705	nitrogen compound transport	BIOLOGICAL_PROCESS	XM_021574687.1, XM_021591121.1, XM_021617467.1, XM_021620327.1, XM_021623571.1, XM_021575042.1, XM_021603240.1, XM_021620881.1, XM_021610721.1, XM_021598639.1, XM_021597643.1, XM_021584006.1, NM_001124246.1, XM_021570800.1, XM_021611394.1, XM_021615275.1, XM_021600916.1, XM_021587310.1, XM_021602820.1, XM_021614016.1, XM_021567075.1, XM_021611054.1, XM_021617788.1, XM_021612439.1, XM_021610461.1,…	6.735436837818123E-4	26	99	71	654	97	753	26.8041	13.1474
CLUSTER 2	OVER	4	GO:0051129	negative regulation of cellular component organization	BIOLOGICAL_PROCESS	XM_021589106.1, XM_021559639.1, XM_021556461.1, XM_021581250.1, XM_021566511.1, XM_021591986.1, XM_021622898.1, NM_001165157.1, XM_021596956.1, XM_021615618.1, NM_001124495.1, NM_001124525.1, XM_021556226.1, XM_021593941.1, XM_021565711.1, XM_021610860.1, XM_021567806.1, XM_021574136.1, XM_021567075.1, XM_021603252.1, XM_021615717.1, XM_021617788.1, XM_021593909.1, XM_021609956.1, XM_021589179.1,…	7.203284785262125E-4	14	36	83	717	97	753	14.433	4.78088
CLUSTER 2	OVER	5	GO:0042611	MHC protein complex	CELLULAR_COMPONENT	XM_021565718.1, XM_021559480.1, XM_021569415.1, XM_021565711.1, XM_021605835.1	7.316113054369878E-4	4	1	93	752	97	753	4.12371	0.132802
CLUSTER 2	OVER	7	GO:1902600	proton transmembrane transport	BIOLOGICAL_PROCESS	NM_001124730.1, XM_021616942.1, XM_021565116.1, XM_021591121.1, XM_021561074.1, XM_021601941.1	7.428690548730974E-4	5	3	92	750	97	753	5.15464	0.398406
CLUSTER 2	OVER	5	GO:0034097	response to cytokine	BIOLOGICAL_PROCESS	XM_021590079.1, XM_021567900.1, XM_021562510.1, XM_021559639.1, XM_021623571.1, XM_021589737.1, XM_021605835.1, XM_021611214.1, XM_021622409.1, XM_021608855.1, NM_001124342.2, XM_021608388.1, XM_021607480.1, XM_021596979.1, XM_021561925.1, XM_021624196.1, NM_001124246.1, NM_001124411.1, XM_021600122.1, XM_021600916.1, XM_021556226.1, XM_021599297.1, XM_021593941.1, XM_021609042.1, XM_021601753.1,…	7.61210521144733E-4	19	61	78	692	97	753	19.5876	8.10093
CLUSTER 2	OVER	6	GO:0071345	cellular response to cytokine stimulus	BIOLOGICAL_PROCESS	XM_021590079.1, XM_021567900.1, XM_021623571.1, XM_021559639.1, XM_021589737.1, XM_021605835.1, XM_021611214.1, XM_021622409.1, XM_021608855.1, NM_001124342.2, XM_021608388.1, XM_021607480.1, XM_021596979.1, XM_021561925.1, XM_021624196.1, NM_001124246.1, XM_021600122.1, XM_021600916.1, XM_021556226.1, XM_021593941.1, XM_021601753.1, XM_021597360.1, XM_021572245.1, XM_021580010.1, NM_001124610.2,…	7.867991217816701E-4	18	56	79	697	97	753	18.5567	7.43692
CLUSTER 2	OVER	4	GO:0045184	establishment of protein localization	BIOLOGICAL_PROCESS	XM_021574687.1, XM_021591121.1, XM_021617467.1, XM_021620327.1, XM_021623571.1, XM_021575042.1, XM_021603240.1, XM_021620881.1, XM_021598639.1, XM_021597643.1, XM_021584006.1, NM_001124246.1, XM_021570800.1, XM_021600916.1, XM_021587310.1, XM_021602820.1, XM_021614016.1, XM_021567075.1, XM_021603252.1, XM_021611054.1, XM_021617788.1, XM_021612439.1, XM_021610461.1, XM_021600305.1, XM_021582425.1,…	9.170077972371672E-4	23	84	74	669	97	753	23.7113	11.1554
CLUSTER 2	OVER	3	GO:0042221	response to chemical	BIOLOGICAL_PROCESS	XM_021620327.1, XM_021556461.1, XM_021605835.1, XM_021586005.1, XM_021622409.1, XM_021577746.1, NM_001165059.1, XM_021608706.1, NM_001124411.1, XM_021615618.1, XM_021618214.1, XM_021600916.1, XM_021562271.1, XM_021566090.1, XM_021565711.1, XM_021574136.1, XM_021601753.1, XM_021593837.1, XM_021580010.1, XM_021618878.1, XM_021617788.1, XM_021625804.1, XM_021589179.1, XM_021610461.1, XM_021560694.1,…	9.84861338081849E-4	39	184	58	569	97	753	40.2062	24.4356
CLUSTER 2	OVER	5	GO:0043393	regulation of protein binding	BIOLOGICAL_PROCESS	XM_021600916.1, XM_021608991.1, XM_021565711.1, XM_021595779.1, XM_021584321.1, XM_021611214.1, XM_021565718.1, XM_021566511.1, XM_021565716.1, XM_021589179.1, NM_001124235.1, NM_001124495.1	9.933375491234069E-4	6	6	91	747	97	753	6.18557	0.796813
CLUSTER 2	OVER	2	GO:0044419	interspecies interaction between organisms	BIOLOGICAL_PROCESS	XM_021613543.1, XM_021623571.1, XM_021561863.1, XM_021583236.1, XM_021594542.1, XM_021575065.1, XM_021607480.1, XM_021617588.1, XM_021596979.1, XM_021596956.1, NM_001124246.1, NM_001124411.1, NM_001124525.1, XM_021600916.1, XM_021599297.1, XM_021593941.1, XM_021609042.1, XM_021565711.1, XM_021614016.1, XM_021574136.1, XM_021601900.1, XM_021560577.1, XM_021617788.1, XM_021600305.1, XM_021585187.1,…	0.0010032075875690003	22	79	75	674	97	753	22.6804	10.4914
CLUSTER 2	OVER	3	GO:0009607	response to biotic stimulus	BIOLOGICAL_PROCESS	XM_021568829.1, XM_021573843.1, XM_021567900.1, XM_021562510.1, XM_021613543.1, XM_021574413.1, XM_021611214.1, XM_021561863.1, XM_021575065.1, NM_001124342.2, XM_021608855.1, XM_021566950.1, XM_021607480.1, XM_021617588.1, XM_021596979.1, XM_021596956.1, NM_001124246.1, XM_021624196.1, NM_001124411.1, NM_001124525.1, XM_021600916.1, XM_021599297.1, XM_021593941.1, XM_021609042.1, XM_021565711.1,…	0.0010633398205071405	19	63	78	690	97	753	19.5876	8.36653
CLUSTER 2	OVER	4	GO:0070887	cellular response to chemical stimulus	BIOLOGICAL_PROCESS	XM_021557807.1, XM_021591121.1, XM_021623571.1, XM_021605835.1, XM_021586005.1, XM_021622409.1, XM_021588204.1, XM_021607480.1, XM_021596979.1, XM_021596956.1, NM_001165059.1, XM_021608706.1, NM_001124246.1, XM_021615618.1, NM_001124411.1, XM_021618214.1, NM_001124525.1, XM_021600916.1, XM_021577425.1, XM_021566090.1, XM_021562271.1, XM_021599297.1, XM_021593941.1, XM_021587310.1, XM_021611931.1,…	0.0013027138158304193	32	141	65	612	97	753	32.9897	18.7251
CLUSTER 2	OVER	3	GO:0006955	immune response	BIOLOGICAL_PROCESS	XM_021569646.1, XM_021604703.1, XM_021604707.1, XM_021591121.1, XM_021605835.1, XM_021607480.1, XM_021596979.1, NM_001165059.1, NM_001124246.1, NM_001124495.1, XM_021570861.1, NM_001124411.1, XM_021581643.1, NM_001124525.1, XM_021600916.1, XM_021623293.1, XM_021562271.1, XM_021599297.1, XM_021609042.1, XM_021565711.1, XM_021567075.1, XM_021593837.1, NM_001165062.2, XM_021618878.1, XM_021617788.1,…	0.0013942226548978747	23	87	74	666	97	753	23.7113	11.5538
CLUSTER 2	OVER	4	GO:0019730	antimicrobial humoral response	BIOLOGICAL_PROCESS	NM_001124350.1, NM_001124246.1, XM_021593949.1	0.0014455865685158585	3	0	94	753	97	753	3.09278	0
CLUSTER 2	OVER	4	GO:0090647	modulation of age-related behavioral decline	BIOLOGICAL_PROCESS	XM_021565718.1, XM_021565716.1, XM_021565711.1	0.0014455865685158585	3	0	94	753	97	753	3.09278	0
CLUSTER 2	OVER	7	GO:2000978	negative regulation of forebrain neuron differentiation	BIOLOGICAL_PROCESS	XM_021565718.1, XM_021565716.1, XM_021565711.1	0.0014455865685158585	3	0	94	753	97	753	3.09278	0
CLUSTER 2	OVER	3	GO:0007049	cell cycle	BIOLOGICAL_PROCESS	XM_021596470.1, XM_021613543.1, XM_021557807.1, XM_021620056.1, XM_021605835.1, XM_021594523.1, XM_021618557.1, XM_021566511.1, XM_021610220.1, XM_021602222.1, NM_001124411.1, XM_021557676.1, XM_021615829.1, XM_021618029.1, XM_021577425.1, XM_021600916.1, XM_021567910.1, XM_021589347.1, XM_021599297.1, XM_021568732.1, XM_021593941.1, XM_021586289.1, XM_021574136.1, XM_021601753.1, XM_021567075.1,…	0.0015952190702700183	23	88	74	665	97	753	23.7113	11.6866
CLUSTER 2	OVER	3	GO:0019882	antigen processing and presentation	BIOLOGICAL_PROCESS	XM_021558595.1, XM_021569415.1, XM_021565711.1, XM_021605835.1, XM_021618557.1, XM_021558653.1, NM_001165250.1, XM_021615386.1, XM_021565718.1, XM_021559480.1, XM_021565716.1, XM_021595511.1, XM_021586866.1	0.001675538143798863	6	7	91	746	97	753	6.18557	0.929615
CLUSTER 2	OVER	5	GO:0031345	negative regulation of cell projection organization	BIOLOGICAL_PROCESS	XM_021589106.1, XM_021565711.1, XM_021559639.1, NM_001160488.1, XM_021565718.1, XM_021609956.1, XM_021565716.1, XM_021588603.1, XM_021589179.1, XM_021610461.1, NM_001165157.1, XM_021615618.1, NM_001124495.1	0.001675538143798863	6	7	91	746	97	753	6.18557	0.929615
CLUSTER 2	OVER	4	GO:0009314	response to radiation	BIOLOGICAL_PROCESS	XM_021562510.1, XM_021560853.1, XM_021598693.1, XM_021566991.1, XM_021613247.1, XM_021570233.1, XM_021600086.1, XM_021602222.1, NM_001165059.1, XM_021604403.1, XM_021624196.1, NM_001124411.1, XM_021614379.1, XM_021579961.1, XM_021562861.1, NM_001124525.1, NM_001124730.1, XM_021617915.1, XM_021575010.1, XM_021599297.1, XM_021581378.1, XM_021601753.1, XM_021571388.1, NM_001124520.1, XM_021615717.1,…	0.0017865079280811654	10	22	87	731	97	753	10.3093	2.92165
CLUSTER 2	OVER	5	GO:0071702	organic substance transport	BIOLOGICAL_PROCESS	XM_021574687.1, XM_021591121.1, XM_021617467.1, XM_021620327.1, XM_021623571.1, XM_021570097.1, NM_001124325.1, XM_021575042.1, XM_021603240.1, XM_021588204.1, XM_021620881.1, XM_021610721.1, XM_021598639.1, XM_021597229.1, XM_021596956.1, XM_021597643.1, XM_021584006.1, NM_001124246.1, XM_021570800.1, XM_021611394.1, XM_021615275.1, XM_021600916.1, XM_021559898.1, XM_021587310.1, XM_021611931.1,…	0.0018276319616041363	28	119	69	634	97	753	28.866	15.8035
CLUSTER 2	OVER	4	GO:0051098	regulation of binding	BIOLOGICAL_PROCESS	XM_021595779.1, XM_021584321.1, XM_021611214.1, XM_021604510.1, XM_021584197.1, XM_021566511.1, XM_021622898.1, XM_021599599.1, XM_021586529.1, XM_021575529.1, NM_001124495.1, NM_001124411.1, XM_021614379.1, XM_021615232.1, XM_021600916.1, XM_021599297.1, XM_021608991.1, XM_021565711.1, XM_021571388.1, XM_021588585.1, XM_021565718.1, XM_021583174.1, XM_021565716.1, XM_021589179.1, XM_021586866.1,…	0.001848832924717045	9	18	88	735	97	753	9.27835	2.39044
CLUSTER 2	OVER	4	GO:0016528	sarcoplasm	CELLULAR_COMPONENT	XM_021598338.1, XM_021575883.1, XM_021569931.1, XM_021605105.1, NM_001124713.1, XM_021571618.1	0.0020024027796060554	4	2	93	751	97	753	4.12371	0.265604
CLUSTER 2	OVER	4	GO:0006959	humoral immune response	BIOLOGICAL_PROCESS	NM_001124350.1, XM_021616942.1, NM_001124246.1, XM_021593949.1	0.0020024027796060554	4	2	93	751	97	753	4.12371	0.265604
CLUSTER 2	OVER	4	GO:0048002	antigen processing and presentation of peptide antigen	BIOLOGICAL_PROCESS	XM_021565718.1, XM_021565716.1, XM_021565711.1, XM_021586866.1, XM_021618557.1, NM_001165250.1	0.0020024027796060554	4	2	93	751	97	753	4.12371	0.265604
CLUSTER 2	OVER	3	GO:0009986	cell surface	CELLULAR_COMPONENT	XM_021590079.1, XM_021614672.1, XM_021562386.1, XM_021620327.1, XM_021594980.1, XM_021605835.1, NM_001124325.1, XM_021611214.1, NM_001124342.2, XM_021584197.1, NM_001281382.2, XM_021616910.1, NM_001124495.1, NM_001124435.1, XM_021558595.1, XM_021600916.1, XM_021556226.1, XM_021608991.1, XM_021609100.1, XM_021565711.1, XM_021603088.1, XM_021558653.1, XM_021613840.1, XM_021579192.1, XM_021557351.1,…	0.0021030809668766597	11	27	86	726	97	753	11.3402	3.58566
CLUSTER 2	OVER	3	GO:0022402	cell cycle process	BIOLOGICAL_PROCESS	XM_021568829.1, XM_021596470.1, XM_021613543.1, XM_021620056.1, XM_021594523.1, XM_021618557.1, XM_021611214.1, XM_021581250.1, XM_021581306.1, XM_021562936.1, XM_021566511.1, XM_021591986.1, XM_021622898.1, XM_021602222.1, XM_021586855.1, XM_021557676.1, XM_021615829.1, XM_021562861.1, XM_021562793.1, XM_021615232.1, XM_021580823.1, XM_021575010.1, XM_021556226.1, XM_021618029.1, XM_021600916.1,…	0.0023028137115299477	19	68	78	685	97	753	19.5876	9.03054
CLUSTER 2	OVER	5	GO:0060249	anatomical structure homeostasis	BIOLOGICAL_PROCESS	XM_021569646.1, XM_021580281.1, XM_021617915.1, XM_021600916.1, XM_021581378.1, XM_021595779.1, XM_021601753.1, XM_021571388.1, XM_021611214.1, XM_021568131.1, XM_021609591.1, XM_021581182.1, XM_021593909.1, XM_021601100.1, XM_021610776.1, XM_021622898.1, XM_021620842.1, XM_021561795.1, XM_021586866.1, XM_021604403.1, NM_001124235.1, XM_021559155.1, XM_021622198.1	0.002476763969316925	8	15	89	738	97	753	8.24742	1.99203
CLUSTER 2	OVER	3	GO:0051707	response to other organism	BIOLOGICAL_PROCESS	XM_021568829.1, XM_021573843.1, XM_021567900.1, XM_021562510.1, XM_021613543.1, XM_021574413.1, XM_021611214.1, XM_021561863.1, XM_021575065.1, NM_001124342.2, XM_021608855.1, XM_021566950.1, XM_021607480.1, XM_021617588.1, XM_021596979.1, XM_021596956.1, NM_001124246.1, XM_021624196.1, NM_001124411.1, NM_001124525.1, XM_021600916.1, XM_021599297.1, XM_021593941.1, XM_021609042.1, XM_021565711.1,…	0.0024778384750273746	18	63	79	690	97	753	18.5567	8.36653
CLUSTER 2	OVER	4	GO:0043207	response to external biotic stimulus	BIOLOGICAL_PROCESS	XM_021568829.1, XM_021573843.1, XM_021567900.1, XM_021562510.1, XM_021613543.1, XM_021574413.1, XM_021611214.1, XM_021561863.1, XM_021575065.1, NM_001124342.2, XM_021608855.1, XM_021566950.1, XM_021607480.1, XM_021617588.1, XM_021596979.1, XM_021596956.1, NM_001124246.1, XM_021624196.1, NM_001124411.1, NM_001124525.1, XM_021600916.1, XM_021599297.1, XM_021593941.1, XM_021609042.1, XM_021565711.1,…	0.0024778384750273746	18	63	79	690	97	753	18.5567	8.36653
CLUSTER 2	OVER	5	GO:0005840	ribosome	CELLULAR_COMPONENT	XM_021601989.1, XM_021625804.1, XM_021625805.1, XM_021610461.1, XM_021603690.1, XM_021558275.1, XM_021567371.1, XM_021603643.1, XM_021614919.1, XM_021561863.1	0.0027675836446873427	5	5	92	748	97	753	5.15464	0.664011
CLUSTER 2	OVER	3	GO:0005576	extracellular region	CELLULAR_COMPONENT	XM_021617467.1, XM_021611214.1, XM_021557703.1, XM_021611071.1, XM_021586855.1, NM_001124495.1, XM_021570800.1, XM_021580823.1, XM_021556226.1, XM_021600916.1, XM_021623293.1, XM_021565711.1, XM_021570541.1, XM_021597360.1, XM_021564623.1, XM_021567075.1, XM_021615386.1, XM_021589534.1, NM_001124395.1, NM_001165062.2, XM_021617788.1, XM_021589179.1, XM_021602650.1, Igkappa_G1, XM_021612439.1, XM_…	0.0027816059521985946	16	53	81	700	97	753	16.4948	7.03851
CLUSTER 2	OVER	5	GO:0010639	negative regulation of organelle organization	BIOLOGICAL_PROCESS	XM_021589106.1, NM_001160491.1, XM_021564067.1, XM_021570469.1, XM_021622730.1, NM_001165250.1, XM_021623707.1, XM_021581250.1, XM_021591986.1, XM_021566511.1, XM_021622898.1, NM_001165157.1, XM_021596956.1, XM_021582099.1, XM_021575529.1, NM_001124525.1, XM_021616599.1, XM_021610860.1, XM_021567806.1, XM_021591993.1, XM_021591618.1, XM_021601941.1, XM_021615717.1, XM_021569240.1, NM_001124350.1,…	0.002979422927947459	10	24	87	729	97	753	10.3093	3.18725
CLUSTER 2	OVER	3	GO:0098552	side of membrane	CELLULAR_COMPONENT	XM_021613540.1, XM_021590079.1, XM_021614672.1, XM_021597523.1, XM_021594980.1, NM_001124342.2, XM_021601139.1, NM_001281382.2, XM_021616910.1, XM_021625493.1, NM_001165154.2, XM_021612806.1, XM_021593941.1, XM_021608991.1, XM_021565711.1, XM_021607112.1, XM_021589573.1, XM_021580010.1, XM_021613840.1, XM_021599419.1, XM_021579192.1, XM_021565718.1, NM_001124610.2, XM_021559480.1, XM_021565716.1,…	0.003243901207107838	9	20	88	733	97	753	9.27835	2.65604
CLUSTER 2	OVER	5	GO:0006518	peptide metabolic process	BIOLOGICAL_PROCESS	XM_021606597.1, XM_021589737.1, XM_021605835.1, XM_021558665.1, XM_021624660.1, XM_021610395.1, XM_021558601.1, XM_021583236.1, XM_021561863.1, XM_021594542.1, XM_021623707.1, XM_021584197.1, XM_021569931.1, XM_021570233.1, XM_021588864.1, XM_021608459.1, XM_021622142.1, XM_021620842.1, XM_021586529.1, NM_001124246.1, NM_001124495.1, NM_001124525.1, XM_021568732.1, XM_021567371.1, XM_021574136.1,…	0.003313610570956409	11	29	86	724	97	753	11.3402	3.85126
CLUSTER 2	OVER	4	GO:0006091	generation of precursor metabolites and energy	BIOLOGICAL_PROCESS	XM_021562576.1, NM_001124525.1, XM_021616599.1, XM_021565116.1, XM_021591121.1, XM_021584129.1, NM_001124325.1, XM_021566630.1, XM_021604915.1, XM_021611071.1, XM_021588204.1, XM_021610399.1, XM_021601941.1, XM_021599636.1, XM_021618878.1, XM_021573700.1, XM_021597955.1, XM_021560510.1, XM_021616942.1, XM_021588576.1, XM_021569931.1, XM_021575623.1, XM_021611508.1, NM_001124246.1	0.0033684347029391735	8	16	89	737	97	753	8.24742	2.12483
CLUSTER 2	OVER	5	GO:0019221	cytokine-mediated signaling pathway	BIOLOGICAL_PROCESS	XM_021590079.1, XM_021623571.1, XM_021559639.1, XM_021605835.1, XM_021611214.1, XM_021622409.1, XM_021608855.1, NM_001124342.2, XM_021607480.1, XM_021596979.1, XM_021624196.1, XM_021600122.1, XM_021600916.1, XM_021556226.1, XM_021593941.1, XM_021572245.1, NM_001124610.2, XM_021593909.1, XM_021624162.1, XM_021593949.1, XM_021560853.1, XM_021594980.1, XM_021612228.1, NM_001124368.1, XM_021556658.1,…	0.0035549608538776325	13	39	84	714	97	753	13.4021	5.17928
CLUSTER 2	OVER	4	GO:0051726	regulation of cell cycle	BIOLOGICAL_PROCESS	XM_021596470.1, XM_021557807.1, XM_021620056.1, XM_021611214.1, XM_021581250.1, XM_021588576.1, XM_021566511.1, XM_021591986.1, XM_021610220.1, XM_021600086.1, XM_021622898.1, XM_021602222.1, XM_021586855.1, NM_001124411.1, XM_021557676.1, XM_021586897.1, XM_021562861.1, XM_021615232.1, XM_021562793.1, XM_021575010.1, XM_021556226.1, XM_021600916.1, XM_021577425.1, XM_021589347.1, XM_021568732.1,…	0.0035799334459382607	17	60	80	693	97	753	17.5258	7.96813
CLUSTER 2	OVER	3	GO:0009605	response to external stimulus	BIOLOGICAL_PROCESS	XM_021610375.1, XM_021613543.1, XM_021622021.1, XM_021561863.1, XM_021583236.1, XM_021575065.1, XM_021588204.1, XM_021607480.1, XM_021617588.1, XM_021596979.1, XM_021596956.1, NM_001124246.1, XM_021615618.1, NM_001124411.1, XM_021570861.1, NM_001124525.1, XM_021600916.1, XM_021562271.1, XM_021599297.1, XM_021593941.1, XM_021609042.1, XM_021565711.1, XM_021614016.1, XM_021601900.1, XM_021560577.1,…	0.0037159260204277676	26	113	71	640	97	753	26.8041	15.0066
CLUSTER 2	OVER	6	GO:0007010	cytoskeleton organization	BIOLOGICAL_PROCESS	XM_021568829.1, XM_021606341.1, XM_021557807.1, XM_021613543.1, XM_021615953.1, XM_021585437.1, XM_021559639.1, XM_021594523.1, XM_021618557.1, XM_021557705.1, XM_021567255.1, NM_001124342.2, XM_021584197.1, XM_021566511.1, XM_021591986.1, XM_021610220.1, XM_021587546.1, XM_021622898.1, NM_001165157.1, XM_021596956.1, NM_001124246.1, XM_021615829.1, XM_021581643.1, XM_021591823.1, XM_021609100.1,…	0.003833819085836985	18	66	79	687	97	753	18.5567	8.76494
CLUSTER 2	OVER	6	GO:0042981	regulation of apoptotic process	BIOLOGICAL_PROCESS	XM_021569646.1, XM_021589021.1, XM_021562510.1, XM_021605835.1, XM_021611214.1, XM_021620300.1, XM_021609591.1, XM_021608855.1, XM_021588576.1, XM_021610220.1, XM_021596956.1, XM_021602222.1, XM_021596979.1, NM_001124246.1, XM_021624196.1, XM_021595277.1, NM_001124411.1, NM_001124495.1, XM_021562861.1, NM_001124525.1, XM_021575010.1, XM_021618029.1, XM_021600916.1, XM_021562271.1, XM_021568732.1,…	0.004029120426989377	19	72	78	681	97	753	19.5876	9.56175
CLUSTER 2	OVER	4	GO:0071214	cellular response to abiotic stimulus	BIOLOGICAL_PROCESS	XM_021575010.1, XM_021560853.1, XM_021601753.1, XM_021571388.1, XM_021617535.1, XM_021617512.1, XM_021570233.1, XM_021600086.1, XM_021602222.1, XM_021621770.1, NM_001165059.1, XM_021604403.1, XM_021624196.1, XM_021594308.1, XM_021579961.1	0.0040332529043235294	6	9	91	744	97	753	6.18557	1.19522
CLUSTER 2	OVER	4	GO:0104004	cellular response to environmental stimulus	BIOLOGICAL_PROCESS	XM_021575010.1, XM_021560853.1, XM_021601753.1, XM_021571388.1, XM_021617535.1, XM_021617512.1, XM_021570233.1, XM_021600086.1, XM_021602222.1, XM_021621770.1, NM_001165059.1, XM_021604403.1, XM_021624196.1, XM_021594308.1, XM_021579961.1	0.0040332529043235294	6	9	91	744	97	753	6.18557	1.19522
CLUSTER 2	OVER	4	GO:0010033	response to organic substance	BIOLOGICAL_PROCESS	XM_021557807.1, XM_021591121.1, XM_021617467.1, XM_021556461.1, XM_021623571.1, XM_021605835.1, XM_021586005.1, XM_021622409.1, XM_021588204.1, XM_021607480.1, XM_021596979.1, XM_021596956.1, NM_001165059.1, XM_021608706.1, NM_001124246.1, NM_001124411.1, XM_021615618.1, XM_021618214.1, XM_021600916.1, XM_021577425.1, XM_021566090.1, XM_021599297.1, XM_021568732.1, XM_021593941.1, XM_021609042.1,…	0.0041586263113400366	33	159	64	594	97	753	34.0206	21.1155
CLUSTER 2	OVER	5	GO:1900407	regulation of cellular response to oxidative stress	BIOLOGICAL_PROCESS	XM_021618878.1, NM_001124525.1, XM_021616599.1, XM_021588576.1, XM_021593909.1, XM_021616942.1, XM_021570233.1	0.0042639297869574875	4	3	93	750	97	753	4.12371	0.398406
CLUSTER 2	OVER	6	GO:0032092	positive regulation of protein binding	BIOLOGICAL_PROCESS	XM_021565718.1, XM_021566511.1, XM_021600916.1, XM_021565716.1, XM_021589179.1, XM_021565711.1, XM_021611214.1	0.0042639297869574875	4	3	93	750	97	753	4.12371	0.398406
CLUSTER 2	OVER	3	GO:0001503	ossification	BIOLOGICAL_PROCESS	XM_021559639.1, XM_021589101.1, XM_021558601.1, XM_021604208.1, XM_021590119.1, XM_021586459.1, XM_021610171.1, XM_021598434.1, XM_021589347.1, XM_021610860.1, NM_001124520.1, XM_021585293.1, XM_021557351.1, XM_021616942.1, NM_001124447.1, XM_021587763.1, XM_021576996.1, XM_021589179.1, XM_021622788.1, XM_021586866.1, XM_021567175.1, NM_001124613.1, XM_021589802.1, XM_021559155.1, XM_021589656.1	0.004491627405994291	8	17	89	736	97	753	8.24742	2.25764
CLUSTER 2	OVER	6	GO:0045665	negative regulation of neuron differentiation	BIOLOGICAL_PROCESS	XM_021565718.1, XM_021598434.1, XM_021565716.1, XM_021589179.1, XM_021589347.1, XM_021610461.1, XM_021565711.1, XM_021559639.1, XM_021615618.1, NM_001124495.1, NM_001160488.1	0.004618146143659795	5	6	92	747	97	753	5.15464	0.796813
CLUSTER 2	OVER	4	GO:0009888	tissue development	BIOLOGICAL_PROCESS	XM_021596470.1, XM_021557789.1, XM_021557807.1, XM_021596459.1, XM_021624081.1, XM_021620881.1, XM_021598338.1, XM_021610171.1, XM_021596979.1, NM_001165157.1, XM_021596956.1, NM_001165059.1, XM_021586529.1, NM_001124411.1, NM_001124495.1, XM_021618214.1, NM_001124525.1, XM_021582779.1, XM_021618029.1, XM_021589347.1, XM_021599297.1, XM_021568732.1, XM_021587352.1, XM_021610860.1, XM_021574136.1,…	0.004709905061072401	25	109	72	644	97	753	25.7732	14.4754
CLUSTER 2	OVER	3	GO:0009628	response to abiotic stimulus	BIOLOGICAL_PROCESS	XM_021562510.1, XM_021591121.1, XM_021556461.1, NM_001124745.1, XM_021611214.1, XM_021557703.1, NM_001124342.2, XM_021588864.1, XM_021600086.1, XM_021622142.1, XM_021602222.1, XM_021596979.1, NM_001165059.1, XM_021624196.1, NM_001124411.1, XM_021562861.1, NM_001124525.1, XM_021575010.1, XM_021600916.1, XM_021556226.1, XM_021599297.1, XM_021568732.1, XM_021593941.1, XM_021574136.1, XM_021601753.1,…	0.004782847029011491	17	62	80	691	97	753	17.5258	8.23373
CLUSTER 2	OVER	4	GO:0008104	protein localization	BIOLOGICAL_PROCESS	XM_021574687.1, XM_021591121.1, XM_021617467.1, XM_021620327.1, XM_021623571.1, XM_021594523.1, XM_021575042.1, XM_021603240.1, XM_021624081.1, XM_021620881.1, XM_021566511.1, XM_021598639.1, XM_021596956.1, XM_021597643.1, XM_021584006.1, NM_001124246.1, XM_021570800.1, XM_021615829.1, XM_021600916.1, XM_021567910.1, XM_021587310.1, XM_021602820.1, XM_021614016.1, XM_021586289.1, XM_021574136.1,…	0.0051130621752847865	26	116	71	637	97	753	26.8041	15.405
CLUSTER 2	OVER	3	GO:0031424	keratinization	BIOLOGICAL_PROCESS	XM_021568581.1, NM_001124734.1, XM_021565731.1	0.005301052989165379	3	1	94	752	97	753	3.09278	0.132802
CLUSTER 2	OVER	3	GO:0042575	DNA polymerase complex	CELLULAR_COMPONENT	XM_021620436.1, XM_021560510.1, XM_021621770.1, XM_021601753.1	0.005301052989165379	3	1	94	752	97	753	3.09278	0.132802
CLUSTER 2	OVER	4	GO:0034061	DNA polymerase activity	MOLECULAR_FUNCTION	XM_021620436.1, XM_021560510.1, XM_021621770.1, XM_021601753.1	0.005301052989165379	3	1	94	752	97	753	3.09278	0.132802
CLUSTER 2	OVER	5	GO:0002474	antigen processing and presentation of peptide antigen via MHC class I	BIOLOGICAL_PROCESS	XM_021565718.1, XM_021565716.1, XM_021565711.1, NM_001165250.1	0.005301052989165379	3	1	94	752	97	753	3.09278	0.132802
CLUSTER 2	OVER	5	GO:0003887	DNA-directed DNA polymerase activity	MOLECULAR_FUNCTION	XM_021620436.1, XM_021560510.1, XM_021621770.1, XM_021601753.1	0.005301052989165379	3	1	94	752	97	753	3.09278	0.132802
CLUSTER 2	OVER	4	GO:0044092	negative regulation of molecular function	BIOLOGICAL_PROCESS	XM_021562510.1, XM_021620056.1, XM_021559639.1, XM_021594523.1, XM_021584197.1, XM_021622898.1, XM_021596956.1, XM_021567319.1, NM_001124246.1, NM_001124495.1, NM_001124411.1, XM_021615232.1, NM_001124525.1, XM_021600122.1, XM_021577425.1, XM_021589347.1, XM_021599297.1, XM_021593941.1, XM_021570541.1, XM_021574136.1, XM_021616281.1, XM_021572245.1, XM_021569962.1, XM_021593909.1, XM_021609956.1,…	0.005798959980183009	14	47	83	706	97	753	14.433	6.2417
CLUSTER 2	OVER	4	GO:1903047	mitotic cell cycle process	BIOLOGICAL_PROCESS	XM_021596470.1, XM_021613543.1, XM_021620056.1, XM_021618557.1, XM_021594523.1, XM_021581250.1, XM_021566511.1, XM_021622898.1, XM_021602222.1, XM_021615829.1, XM_021562861.1, XM_021562793.1, XM_021615232.1, XM_021575010.1, XM_021556226.1, XM_021577425.1, XM_021589347.1, XM_021596544.1, XM_021568732.1, XM_021591823.1, XM_021574136.1, XM_021601753.1, XM_021571388.1, XM_021598452.1, XM_021603252.1,…	0.005798959980183009	14	47	83	706	97	753	14.433	6.2417
CLUSTER 2	OVER	4	GO:0009897	external side of plasma membrane	CELLULAR_COMPONENT	XM_021590079.1, XM_021614672.1, XM_021608991.1, XM_021565711.1, XM_021594980.1, XM_021613840.1, NM_001124342.2, XM_021579192.1, XM_021565718.1, NM_001281382.2, NM_001124610.2, XM_021616910.1, XM_021565716.1, XM_021559155.1	0.005863847049884839	6	10	91	743	97	753	6.18557	1.32802
CLUSTER 2	OVER	5	GO:0043067	regulation of programmed cell death	BIOLOGICAL_PROCESS	XM_021569646.1, XM_021589021.1, XM_021562510.1, XM_021605835.1, XM_021611214.1, XM_021620300.1, XM_021608855.1, XM_021609591.1, XM_021588576.1, XM_021610220.1, XM_021596979.1, XM_021596956.1, XM_021602222.1, NM_001124246.1, XM_021595277.1, XM_021624196.1, NM_001124411.1, NM_001124495.1, XM_021562861.1, NM_001124525.1, XM_021575010.1, XM_021600916.1, XM_021618029.1, XM_021562271.1, XM_021599297.1,…	0.006727260359563999	19	76	78	677	97	753	19.5876	10.093
CLUSTER 2	OVER	4	GO:0009617	response to bacterium	BIOLOGICAL_PROCESS	XM_021568829.1, XM_021573843.1, XM_021571998.1, XM_021618999.1, XM_021594980.1, XM_021612228.1, XM_021612782.1, NM_001124368.1, NM_001124342.2, XM_021578100.1, XM_021616910.1, XM_021607480.1, XM_021596956.1, XM_021609338.1, NM_001165154.2, XM_021612806.1, NM_001124411.1, XM_021619365.1, XM_021623828.1, XM_021576378.1, NM_001124525.1, XM_021599297.1, XM_021609042.1, XM_021565711.1, XM_021614016.1,…	0.007394841107593258	11	33	86	720	97	753	11.3402	4.38247
CLUSTER 2	OVER	5	GO:0097191	extrinsic apoptotic signaling pathway	BIOLOGICAL_PROCESS	NM_001124525.1, XM_021593909.1, XM_021562510.1, XM_021568581.1, XM_021574136.1, XM_021565731.1, NM_001124734.1, XM_021565541.1	0.007784990519039722	4	4	93	749	97	753	4.12371	0.531208
CLUSTER 2	OVER	4	GO:0006810	transport	BIOLOGICAL_PROCESS	XM_021569646.1, XM_021565116.1, XM_021620327.1, NM_001124325.1, XM_021597229.1, NM_001165157.1, XM_021597643.1, XM_021584006.1, NM_001124495.1, XM_021611394.1, XM_021562271.1, XM_021600916.1, XM_021618029.1, XM_021559898.1, XM_021602820.1, XM_021618878.1, NM_001165062.2, XM_021611054.1, XM_021617788.1, XM_021589179.1, XM_021613162.1, XM_021614301.1, XM_021614460.1, XM_021610461.1, XM_021557454.1,…	0.008221318044489171	39	208	58	545	97	753	40.2062	27.6228
CLUSTER 2	OVER	4	GO:0000226	microtubule cytoskeleton organization	BIOLOGICAL_PROCESS	XM_021579368.1, XM_021613543.1, XM_021557807.1, XM_021578236.1, XM_021564067.1, XM_021622730.1, XM_021594523.1, XM_021618557.1, XM_021619022.1, XM_021623707.1, XM_021601971.1, XM_021566511.1, XM_021613247.1, XM_021591986.1, XM_021623695.1, XM_021610220.1, XM_021587546.1, XM_021622898.1, NM_001124246.1, XM_021615829.1, XM_021582592.1, XM_021620297.1, XM_021591823.1, XM_021609336.1, XM_021610860.1,…	0.008813043243443222	10	29	87	724	97	753	10.3093	3.85126
CLUSTER 2	OVER	5	GO:0071310	cellular response to organic substance	BIOLOGICAL_PROCESS	XM_021557807.1, XM_021591121.1, XM_021623571.1, XM_021605835.1, XM_021586005.1, XM_021622409.1, XM_021607480.1, XM_021596979.1, XM_021596956.1, XM_021608706.1, NM_001124246.1, XM_021615618.1, NM_001124411.1, XM_021618214.1, XM_021577425.1, XM_021566090.1, XM_021600916.1, XM_021599297.1, XM_021587310.1, XM_021593941.1, XM_021611931.1, XM_021614016.1, XM_021581976.1, XM_021601753.1, XM_021597360.1,…	0.008897672263134855	27	128	70	625	97	753	27.8351	16.9987
CLUSTER 2	OVER	3	GO:0043226	organelle	CELLULAR_COMPONENT	XM_021596470.1, XM_021610375.1, XM_021598948.1, XM_021565116.1, XM_021589106.1, XM_021620327.1, XM_021621455.1, XM_021605835.1, XM_021573325.1, XM_021586005.1, XM_021557705.1, XM_021622409.1, XM_021594542.1, XM_021604323.1, XM_021588864.1, XM_021597229.1, XM_021597643.1, XM_021567319.1, XM_021608706.1, XM_021609167.1, NM_001124411.1, XM_021581643.1, XM_021600916.1, XM_021566090.1, XM_021589347.1,…	0.009140485098736818	76	498	21	255	97	753	78.3505	66.1355
CLUSTER 2	OVER	3	GO:0033036	macromolecule localization	BIOLOGICAL_PROCESS	XM_021574687.1, XM_021591121.1, XM_021617467.1, XM_021620327.1, XM_021623571.1, XM_021570097.1, XM_021594523.1, XM_021575042.1, XM_021603240.1, XM_021624081.1, XM_021620881.1, XM_021566511.1, XM_021598639.1, XM_021597229.1, XM_021596956.1, XM_021597643.1, XM_021584006.1, NM_001124246.1, XM_021570800.1, XM_021618214.1, XM_021615829.1, XM_021600916.1, XM_021567910.1, XM_021559898.1, XM_021587310.1,…	0.010198612616527138	28	136	69	617	97	753	28.866	18.0611
CLUSTER 2	OVER	3	GO:0051234	establishment of localization	BIOLOGICAL_PROCESS	XM_021569646.1, XM_021565116.1, XM_021620327.1, NM_001124325.1, XM_021597229.1, NM_001165157.1, XM_021597643.1, XM_021584006.1, NM_001124495.1, XM_021611394.1, XM_021562271.1, XM_021600916.1, XM_021618029.1, XM_021559898.1, XM_021602820.1, XM_021618878.1, NM_001165062.2, XM_021611054.1, XM_021617788.1, XM_021589179.1, XM_021613162.1, XM_021614301.1, XM_021614460.1, XM_021610461.1, XM_021557454.1,…	0.010324601904762294	39	211	58	542	97	753	40.2062	28.0212
CLUSTER 2	OVER	5	GO:0050768	negative regulation of neurogenesis	BIOLOGICAL_PROCESS	XM_021598434.1, XM_021589347.1, XM_021614672.1, XM_021565711.1, XM_021559639.1, NM_001160488.1, XM_021565718.1, XM_021565716.1, XM_021589179.1, XM_021610461.1, XM_021615618.1, NM_001124495.1, XM_021589847.1	0.010664643262233636	5	8	92	745	97	753	5.15464	1.06242
CLUSTER 2	OVER	3	GO:0065008	regulation of biological quality	BIOLOGICAL_PROCESS	XM_021557789.1, XM_021569646.1, XM_021609133.1, XM_021620327.1, NM_001124325.1, XM_021588864.1, NM_001165157.1, XM_021567319.1, XM_021615618.1, NM_001124495.1, NM_001124411.1, XM_021618214.1, XM_021562271.1, XM_021618029.1, XM_021600916.1, XM_021587352.1, XM_021565711.1, XM_021570541.1, XM_021574136.1, XM_021601753.1, XM_021585293.1, XM_021593837.1, XM_021618878.1, XM_021611054.1, XM_021617788.1,…	0.010922184381370478	34	177	63	576	97	753	35.0515	23.506
CLUSTER 2	OVER	5	GO:0006996	organelle organization	BIOLOGICAL_PROCESS	XM_021569646.1, XM_021610375.1, XM_021619790.1, XM_021565116.1, XM_021589106.1, XM_021605835.1, XM_021557705.1, XM_021566511.1, XM_021610220.1, XM_021588864.1, NM_001165157.1, XM_021584006.1, NM_001124411.1, XM_021581643.1, XM_021618029.1, XM_021562271.1, XM_021600916.1, XM_021604881.1, XM_021587352.1, XM_021602820.1, XM_021567371.1, XM_021610860.1, XM_021601753.1, XM_021574136.1, XM_021585293.1,…	0.011112234936714448	36	191	61	562	97	753	37.1134	25.3652
CLUSTER 2	OVER	4	GO:0012501	programmed cell death	BIOLOGICAL_PROCESS	XM_021596470.1, XM_021569646.1, XM_021623571.1, XM_021605835.1, XM_021620300.1, XM_021610220.1, XM_021596979.1, XM_021596956.1, XM_021602222.1, NM_001165059.1, NM_001124246.1, NM_001124411.1, NM_001124495.1, XM_021581643.1, NM_001124525.1, XM_021600916.1, XM_021618029.1, XM_021562271.1, XM_021599297.1, XM_021568732.1, XM_021593941.1, XM_021610860.1, XM_021574136.1, XM_021603252.1, XM_021565541.1,…	0.011559470024813306	22	99	75	654	97	753	22.6804	13.1474
CLUSTER 2	OVER	4	GO:0006979	response to oxidative stress	BIOLOGICAL_PROCESS	XM_021564986.1, XM_021571144.1, XM_021624660.1, XM_021584197.1, XM_021588576.1, XM_021613247.1, XM_021617096.1, XM_021570233.1, XM_021561795.1, XM_021596979.1, NM_001124411.1, NM_001124525.1, XM_021616599.1, XM_021599297.1, XM_021606270.1, XM_021560366.1, XM_021612564.1, XM_021584129.1, XM_021603643.1, XM_021601941.1, XM_021618878.1, XM_021609956.1, XM_021611785.1, XM_021616942.1, XM_021593909.1,…	0.01205914677306606	8	21	89	732	97	753	8.24742	2.78884
CLUSTER 2	OVER	4	GO:0051341	regulation of oxidoreductase activity	BIOLOGICAL_PROCESS	NM_001160521.1, XM_021598338.1, XM_021616942.1, XM_021611931.1, XM_021571618.1	0.012155215514735716	3	2	94	751	97	753	3.09278	0.265604
CLUSTER 2	OVER	4	GO:0051353	positive regulation of oxidoreductase activity	BIOLOGICAL_PROCESS	NM_001160521.1, XM_021598338.1, XM_021616942.1, XM_021611931.1, XM_021571618.1	0.012155215514735716	3	2	94	751	97	753	3.09278	0.265604
CLUSTER 2	OVER	5	GO:0016529	sarcoplasmic reticulum	CELLULAR_COMPONENT	XM_021598338.1, XM_021575883.1, XM_021569931.1, XM_021605105.1, XM_021571618.1	0.012155215514735716	3	2	94	751	97	753	3.09278	0.265604
CLUSTER 2	OVER	5	GO:0031970	organelle envelope lumen	CELLULAR_COMPONENT	XM_021616599.1, XM_021616942.1, XM_021565116.1, XM_021560366.1, XM_021570097.1	0.012155215514735716	3	2	94	751	97	753	3.09278	0.265604
CLUSTER 2	OVER	5	GO:0052689	carboxylic ester hydrolase activity	MOLECULAR_FUNCTION	XM_021600537.1, XM_021597955.1, XM_021623293.1, XM_021569931.1, XM_021585396.1	0.012155215514735716	3	2	94	751	97	753	3.09278	0.265604
CLUSTER 2	OVER	7	GO:2000977	regulation of forebrain neuron differentiation	BIOLOGICAL_PROCESS	XM_021565718.1, XM_021569646.1, XM_021565716.1, XM_021565711.1, XM_021609591.1	0.012155215514735716	3	2	94	751	97	753	3.09278	0.265604
CLUSTER 2	OVER	5	GO:0043491	protein kinase B signaling	BIOLOGICAL_PROCESS	NM_001124525.1, XM_021575883.1, XM_021616599.1, XM_021600916.1, XM_021613247.1, XM_021610375.1, XM_021612439.1, XM_021611214.1, XM_021582932.1	0.012796438477835537	4	5	93	748	97	753	4.12371	0.664011
CLUSTER 2	OVER	5	GO:1902882	regulation of response to oxidative stress	BIOLOGICAL_PROCESS	XM_021618878.1, NM_001124525.1, XM_021616599.1, XM_021588576.1, XM_021616942.1, XM_021593909.1, XM_021570233.1, XM_021612564.1, XM_021600702.1	0.012796438477835537	4	5	93	748	97	753	4.12371	0.664011
CLUSTER 2	OVER	6	GO:0010977	negative regulation of neuron projection development	BIOLOGICAL_PROCESS	XM_021565718.1, XM_021565716.1, XM_021589179.1, XM_021610461.1, XM_021565711.1, XM_021559639.1, XM_021615618.1, NM_001124495.1, NM_001160488.1	0.012796438477835537	4	5	93	748	97	753	4.12371	0.664011
CLUSTER 2	OVER	3	GO:0005854	nascent polypeptide-associated complex	CELLULAR_COMPONENT	XM_021601989.1, XM_021566630.1	0.012903762211598844	2	0	95	753	97	753	2.06186	0
CLUSTER 2	OVER	3	GO:0045103	intermediate filament-based process	BIOLOGICAL_PROCESS	XM_021568581.1, XM_021565731.1	0.012903762211598844	2	0	95	753	97	753	2.06186	0
CLUSTER 2	OVER	3	GO:0090734	site of DNA damage	CELLULAR_COMPONENT	XM_021587787.1, XM_021621770.1	0.012903762211598844	2	0	95	753	97	753	2.06186	0
CLUSTER 2	OVER	4	GO:0006740	NADPH regeneration	BIOLOGICAL_PROCESS	XM_021569931.1, XM_021566630.1	0.012903762211598844	2	0	95	753	97	753	2.06186	0
CLUSTER 2	OVER	4	GO:0019838	growth factor binding	MOLECULAR_FUNCTION	XM_021587787.1, XM_021590119.1	0.012903762211598844	2	0	95	753	97	753	2.06186	0
CLUSTER 2	OVER	4	GO:0016846	carbon-sulfur lyase activity	MOLECULAR_FUNCTION	XM_021616942.1, XM_021601900.1	0.012903762211598844	2	0	95	753	97	753	2.06186	0
CLUSTER 2	OVER	4	GO:0045104	intermediate filament cytoskeleton organization	BIOLOGICAL_PROCESS	XM_021568581.1, XM_021565731.1	0.012903762211598844	2	0	95	753	97	753	2.06186	0
CLUSTER 2	OVER	4	GO:0140101	catalytic activity, acting on a tRNA	MOLECULAR_FUNCTION	XM_021600537.1, XM_021561863.1	0.012903762211598844	2	0	95	753	97	753	2.06186	0
CLUSTER 2	OVER	5	GO:0072176	nephric duct development	BIOLOGICAL_PROCESS	XM_021567885.1, XM_021616652.1	0.012903762211598844	2	0	95	753	97	753	2.06186	0
CLUSTER 2	OVER	5	GO:0065002	intracellular protein transmembrane transport	BIOLOGICAL_PROCESS	XM_021592608.1, XM_021568249.1	0.012903762211598844	2	0	95	753	97	753	2.06186	0
CLUSTER 2	OVER	5	GO:0044743	protein transmembrane import into intracellular organelle	BIOLOGICAL_PROCESS	XM_021592608.1, XM_021568249.1	0.012903762211598844	2	0	95	753	97	753	2.06186	0
CLUSTER 2	OVER	5	GO:0061844	antimicrobial humoral immune response mediated by antimicrobial peptide	BIOLOGICAL_PROCESS	NM_001124246.1, XM_021593949.1	0.012903762211598844	2	0	95	753	97	753	2.06186	0
CLUSTER 2	OVER	5	GO:0006968	cellular defense response	BIOLOGICAL_PROCESS	NM_001124610.2, XM_021590079.1	0.012903762211598844	2	0	95	753	97	753	2.06186	0
CLUSTER 2	OVER	5	GO:0061035	regulation of cartilage development	BIOLOGICAL_PROCESS	XM_021559155.1, XM_021616652.1	0.012903762211598844	2	0	95	753	97	753	2.06186	0
CLUSTER 2	OVER	5	GO:0006098	pentose-phosphate shunt	BIOLOGICAL_PROCESS	XM_021569931.1, XM_021566630.1	0.012903762211598844	2	0	95	753	97	753	2.06186	0
CLUSTER 2	OVER	6	GO:0072178	nephric duct morphogenesis	BIOLOGICAL_PROCESS	XM_021567885.1, XM_021616652.1	0.012903762211598844	2	0	95	753	97	753	2.06186	0
CLUSTER 2	OVER	6	GO:0016558	protein import into peroxisome matrix	BIOLOGICAL_PROCESS	XM_021592608.1, XM_021568249.1	0.012903762211598844	2	0	95	753	97	753	2.06186	0
CLUSTER 2	OVER	6	GO:0042612	MHC class I protein complex	CELLULAR_COMPONENT	XM_021565718.1, XM_021565711.1	0.012903762211598844	2	0	95	753	97	753	2.06186	0
CLUSTER 2	OVER	6	GO:0039022	pronephric duct development	BIOLOGICAL_PROCESS	XM_021567885.1, XM_021616652.1	0.012903762211598844	2	0	95	753	97	753	2.06186	0
CLUSTER 2	OVER	6	GO:0090201	negative regulation of release of cytochrome c from mitochondria	BIOLOGICAL_PROCESS	NM_001124525.1, XM_021601941.1	0.012903762211598844	2	0	95	753	97	753	2.06186	0
CLUSTER 2	OVER	6	GO:0015919	peroxisomal membrane transport	BIOLOGICAL_PROCESS	XM_021592608.1, XM_021568249.1	0.012903762211598844	2	0	95	753	97	753	2.06186	0
CLUSTER 2	OVER	7	GO:0004180	carboxypeptidase activity	MOLECULAR_FUNCTION	XM_021572840.1, NM_001124495.1	0.012903762211598844	2	0	95	753	97	753	2.06186	0
CLUSTER 2	OVER	7	GO:0039023	pronephric duct morphogenesis	BIOLOGICAL_PROCESS	XM_021567885.1, XM_021616652.1	0.012903762211598844	2	0	95	753	97	753	2.06186	0
CLUSTER 2	OVER	7	GO:0010155	regulation of proton transport	BIOLOGICAL_PROCESS	XM_021616942.1, XM_021601941.1	0.012903762211598844	2	0	95	753	97	753	2.06186	0
CLUSTER 2	OVER	7	GO:0035757	chemokine (C-C motif) ligand 19 binding	MOLECULAR_FUNCTION	NM_001124610.2, XM_021590079.1	0.012903762211598844	2	0	95	753	97	753	2.06186	0
CLUSTER 2	OVER	7	GO:0035758	chemokine (C-C motif) ligand 21 binding	MOLECULAR_FUNCTION	NM_001124610.2, XM_021590079.1	0.012903762211598844	2	0	95	753	97	753	2.06186	0
CLUSTER 2	OVER	7	GO:0043000	Golgi to plasma membrane CFTR protein transport	BIOLOGICAL_PROCESS	XM_021568581.1, XM_021565731.1	0.012903762211598844	2	0	95	753	97	753	2.06186	0
CLUSTER 2	OVER	8	GO:0002304	gamma-delta intraepithelial T cell differentiation	BIOLOGICAL_PROCESS	NM_001124610.2, XM_021590079.1	0.012903762211598844	2	0	95	753	97	753	2.06186	0
CLUSTER 2	OVER	8	GO:0038117	C-C motif chemokine 19 receptor activity	MOLECULAR_FUNCTION	NM_001124610.2, XM_021590079.1	0.012903762211598844	2	0	95	753	97	753	2.06186	0
CLUSTER 2	OVER	9	GO:0042276	error-prone translesion synthesis	BIOLOGICAL_PROCESS	XM_021560510.1, XM_021621770.1	0.012903762211598844	2	0	95	753	97	753	2.06186	0
CLUSTER 2	OVER	9	GO:0002305	CD8-positive, gamma-delta intraepithelial T cell differentiation	BIOLOGICAL_PROCESS	NM_001124610.2, XM_021590079.1	0.012903762211598844	2	0	95	753	97	753	2.06186	0
CLUSTER 2	OVER	5	GO:0006915	apoptotic process	BIOLOGICAL_PROCESS	XM_021596470.1, XM_021569646.1, XM_021605835.1, XM_021620300.1, XM_021610220.1, XM_021596979.1, XM_021596956.1, XM_021602222.1, NM_001165059.1, NM_001124246.1, NM_001124411.1, NM_001124495.1, XM_021581643.1, NM_001124525.1, XM_021600916.1, XM_021618029.1, XM_021562271.1, XM_021599297.1, XM_021568732.1, XM_021593941.1, XM_021610860.1, XM_021574136.1, XM_021603252.1, XM_021565541.1, XM_021618878.1,…	0.013062431983097431	21	94	76	659	97	753	21.6495	12.4834
CLUSTER 2	OVER	4	GO:0010941	regulation of cell death	BIOLOGICAL_PROCESS	XM_021569646.1, XM_021605835.1, XM_021620300.1, XM_021610220.1, XM_021596979.1, XM_021596956.1, XM_021602222.1, NM_001124246.1, NM_001124411.1, NM_001124495.1, NM_001124525.1, XM_021600916.1, XM_021618029.1, XM_021562271.1, XM_021599297.1, XM_021568732.1, XM_021593941.1, XM_021610860.1, XM_021597360.1, XM_021603252.1, XM_021565541.1, XM_021618878.1, XM_021617788.1, XM_021589179.1, XM_021600305.1,…	0.013417808528384905	19	82	78	671	97	753	19.5876	10.8898
CLUSTER 2	OVER	5	GO:0060562	epithelial tube morphogenesis	BIOLOGICAL_PROCESS	XM_021594980.1, XM_021617551.1, XM_021622730.1, XM_021584197.1, XM_021609568.1, NM_001124495.1, XM_021598434.1, XM_021589347.1, XM_021609100.1, XM_021574842.1, NM_001124713.1, XM_021574136.1, XM_021622053.1, XM_021616652.1, NM_001160488.1, XM_021579192.1, NM_001124350.1, XM_021589179.1, XM_021622788.1, XM_021567885.1, XM_021586866.1, XM_021574068.1, XM_021575305.1, XM_021589656.1	0.013676847733195408	7	17	90	736	97	753	7.21649	2.25764
CLUSTER 2	OVER	6	GO:0002791	regulation of peptide secretion	BIOLOGICAL_PROCESS	XM_021618932.1, XM_021574413.1, NM_001160491.1, XM_021612228.1, XM_021582118.1, XM_021601139.1, XM_021566991.1, XM_021574629.1, NM_001124246.1, XM_021614379.1, XM_021582932.1, XM_021576378.1, NM_001124730.1, XM_021614016.1, XM_021614038.1, XM_021601941.1, XM_021599419.1, XM_021611785.1, XM_021587763.1, XM_021616942.1, XM_021602650.1, XM_021600305.1, XM_021586866.1, XM_021589656.1	0.013676847733195408	7	17	90	736	97	753	7.21649	2.25764
CLUSTER 2	OVER	3	GO:0044403	symbiotic process	BIOLOGICAL_PROCESS	XM_021623571.1, XM_021611214.1, XM_021583236.1, XM_021594542.1, NM_001124342.2, XM_021608855.1, XM_021596979.1, NM_001124246.1, NM_001124411.1, XM_021580096.1, NM_001124525.1, XM_021600916.1, XM_021556226.1, XM_021599297.1, XM_021574136.1, XM_021572245.1, XM_021616281.1, XM_021592323.1, XM_021617788.1, XM_021587787.1, XM_021600305.1, XM_021585187.1, XM_021567175.1, XM_021589802.1, XM_021593949.1,…	0.014660658306497773	11	37	86	716	97	753	11.3402	4.91368
CLUSTER 2	OVER	5	GO:0051402	neuron apoptotic process	BIOLOGICAL_PROCESS	XM_021616599.1, XM_021600916.1, XM_021562510.1, XM_021599297.1, XM_021568732.1, XM_021607112.1, XM_021610395.1, XM_021611214.1, XM_021603252.1, XM_021618878.1, XM_021593909.1, NM_001124447.1, XM_021588576.1, XM_021570233.1, XM_021624196.1, NM_001124246.1, NM_001124495.1, NM_001124411.1, XM_021589802.1	0.014920838111204524	6	13	91	740	97	753	6.18557	1.72643
CLUSTER 2	OVER	5	GO:0043603	cellular amide metabolic process	BIOLOGICAL_PROCESS	XM_021561048.1, XM_021589737.1, XM_021605835.1, XM_021558601.1, XM_021583236.1, XM_021561863.1, XM_021594542.1, XM_021584197.1, XM_021563243.1, XM_021608388.1, XM_021588864.1, XM_021622142.1, XM_021586529.1, XM_021586855.1, NM_001124246.1, NM_001124495.1, XM_021618214.1, NM_001124525.1, XM_021568732.1, XM_021567371.1, XM_021574136.1, XM_021564623.1, XM_021592323.1, XM_021558696.1, XM_021625804.1,…	0.01502451535492355	13	48	84	705	97	753	13.4021	6.3745
CLUSTER 2	OVER	5	GO:0006886	intracellular protein transport	BIOLOGICAL_PROCESS	XM_021574687.1, XM_021567900.1, XM_021617467.1, XM_021623571.1, XM_021576786.1, XM_021595156.1, XM_021575042.1, XM_021611214.1, NM_001124745.1, XM_021581250.1, XM_021559798.1, XM_021598639.1, XM_021578815.1, XM_021584006.1, XM_021570800.1, XM_021625109.1, XM_021580096.1, XM_021600916.1, XM_021556226.1, XM_021604235.1, XM_021587310.1, XM_021602820.1, XM_021567075.1, XM_021617788.1, XM_021558696.1,…	0.01502451535492355	13	48	84	705	97	753	13.4021	6.3745
CLUSTER 2	OVER	4	GO:0051961	negative regulation of nervous system development	BIOLOGICAL_PROCESS	XM_021598434.1, XM_021589347.1, XM_021614672.1, XM_021565711.1, XM_021559639.1, XM_021622053.1, NM_001160488.1, XM_021565718.1, XM_021565716.1, XM_021589179.1, XM_021610461.1, XM_021615618.1, NM_001124495.1, XM_021589847.1	0.015109674002492872	5	9	92	744	97	753	5.15464	1.19522
CLUSTER 2	OVER	4	GO:0009612	response to mechanical stimulus	BIOLOGICAL_PROCESS	XM_021599297.1, XM_021560366.1, XM_021594980.1, NM_001124368.1, NM_001124520.1, XM_021613840.1, NM_001124342.2, XM_021579192.1, XM_021617512.1, XM_021596979.1, XM_021567175.1, XM_021589802.1, NM_001124411.1, XM_021559155.1	0.015109674002492872	5	9	92	744	97	753	5.15464	1.19522
CLUSTER 2	OVER	5	GO:0010721	negative regulation of cell development	BIOLOGICAL_PROCESS	XM_021598434.1, XM_021589347.1, XM_021614672.1, XM_021565711.1, XM_021559639.1, XM_021612228.1, NM_001160488.1, XM_021565718.1, XM_021565716.1, XM_021589179.1, XM_021610461.1, XM_021615618.1, NM_001124495.1, XM_021589847.1	0.015109674002492872	5	9	92	744	97	753	5.15464	1.19522
CLUSTER 2	OVER	5	GO:0071478	cellular response to radiation	BIOLOGICAL_PROCESS	XM_021575010.1, XM_021560853.1, XM_021601753.1, XM_021571388.1, XM_021617535.1, XM_021570233.1, XM_021600086.1, XM_021602222.1, XM_021621770.1, NM_001165059.1, XM_021604403.1, XM_021624196.1, XM_021594308.1, XM_021579961.1	0.015109674002492872	5	9	92	744	97	753	5.15464	1.19522
CLUSTER 2	OVER	6	GO:0051592	response to calcium ion	BIOLOGICAL_PROCESS	XM_021600122.1, XM_021580823.1, XM_021599297.1, XM_021560366.1, NM_001124520.1, XM_021601941.1, XM_021584197.1, XM_021602650.1, XM_021610461.1, XM_021567175.1, XM_021604403.1, XM_021589802.1, NM_001124411.1, XM_021601862.1	0.015109674002492872	5	9	92	744	97	753	5.15464	1.19522
CLUSTER 2	OVER	3	GO:0012505	endomembrane system	CELLULAR_COMPONENT	XM_021610375.1, XM_021557807.1, XM_021591121.1, XM_021620327.1, XM_021621455.1, XM_021585416.1, XM_021586005.1, XM_021603240.1, XM_021561863.1, XM_021588204.1, XM_021620881.1, XM_021598338.1, XM_021566511.1, XM_021597229.1, XM_021598639.1, XM_021602222.1, XM_021597643.1, XM_021577746.1, NM_001124246.1, XM_021609167.1, NM_001124495.1, XM_021570800.1, XM_021618214.1, XM_021581643.1, XM_021623293.1,…	0.015181411605277988	30	154	67	599	97	753	30.9278	20.4515
CLUSTER 2	OVER	4	GO:0045786	negative regulation of cell cycle	BIOLOGICAL_PROCESS	XM_021612183.1, XM_021610395.1, XM_021622730.1, XM_021611214.1, XM_021581250.1, XM_021612863.1, XM_021613247.1, XM_021591986.1, XM_021600086.1, XM_021622898.1, XM_021589878.1, XM_021586855.1, XM_021604403.1, XM_021557676.1, XM_021562861.1, XM_021577426.1, XM_021600916.1, XM_021568732.1, XM_021609336.1, XM_021612236.1, XM_021607112.1, XM_021591993.1, XM_021573777.1, XM_021571388.1, XM_021603643.1,…	0.01532251338852585	9	27	88	726	97	753	9.27835	3.58566
CLUSTER 2	OVER	5	GO:0002009	morphogenesis of an epithelium	BIOLOGICAL_PROCESS	XM_021583085.1, XM_021595779.1, XM_021617551.1, XM_021594980.1, XM_021622730.1, XM_021608855.1, XM_021584197.1, NM_001165157.1, XM_021596979.1, XM_021609568.1, XM_021625493.1, XM_021560289.1, NM_001124495.1, XM_021598434.1, XM_021589347.1, XM_021609100.1, XM_021574842.1, NM_001124713.1, XM_021574136.1, XM_021622053.1, XM_021616652.1, XM_021567075.1, XM_021576708.1, XM_021565541.1, NM_001160488.1,…	0.01532251338852585	9	27	88	726	97	753	9.27835	3.58566
CLUSTER 2	OVER	5	GO:0010467	gene expression	BIOLOGICAL_PROCESS	XM_021596470.1, XM_021557789.1, XM_021569646.1, XM_021604707.1, XM_021620327.1, XM_021556461.1, XM_021605835.1, XM_021573325.1, XM_021586005.1, XM_021615704.1, XM_021622409.1, XM_021594542.1, XM_021610171.1, XM_021588864.1, NM_001165059.1, XM_021608706.1, NM_001124495.1, NM_001124411.1, XM_021582779.1, XM_021600916.1, XM_021589347.1, XM_021563652.1, XM_021571989.1, XM_021587352.1, XM_021610860.1,…	0.015367224045848947	42	238	55	515	97	753	43.299	31.6069
CLUSTER 2	OVER	3	GO:0098796	membrane protein complex	CELLULAR_COMPONENT	XM_021562510.1, XM_021567900.1, XM_021610375.1, XM_021557807.1, XM_021565116.1, XM_021591121.1, XM_021620327.1, XM_021605835.1, XM_021586005.1, XM_021584197.1, XM_021610721.1, XM_021608388.1, XM_021617096.1, XM_021598639.1, XM_021578815.1, XM_021616767.1, NM_001124411.1, XM_021580096.1, XM_021556226.1, XM_021599297.1, XM_021593941.1, XM_021587310.1, XM_021565711.1, XM_021589595.1, XM_021582885.1,…	0.015817734399489185	14	54	83	699	97	753	14.433	7.17131
CLUSTER 2	OVER	4	GO:0000278	mitotic cell cycle	BIOLOGICAL_PROCESS	XM_021596470.1, XM_021613543.1, XM_021557807.1, XM_021620056.1, XM_021618557.1, XM_021594523.1, XM_021581250.1, XM_021566511.1, XM_021610220.1, XM_021622898.1, XM_021602222.1, XM_021557676.1, XM_021615829.1, XM_021562861.1, XM_021562793.1, XM_021615232.1, XM_021575010.1, XM_021556226.1, XM_021577425.1, XM_021589347.1, XM_021596544.1, XM_021568732.1, XM_021591823.1, XM_021586289.1, XM_021574136.1,…	0.015817734399489185	14	54	83	699	97	753	14.433	7.17131
CLUSTER 2	OVER	6	GO:0015630	microtubule cytoskeleton	CELLULAR_COMPONENT	XM_021568829.1, XM_021574687.1, XM_021598948.1, XM_021557807.1, XM_021590768.1, XM_021620056.1, XM_021589106.1, XM_021618557.1, XM_021594523.1, XM_021557705.1, XM_021596459.1, XM_021624081.1, XM_021584197.1, XM_021566511.1, XM_021568178.1, XM_021591986.1, XM_021622898.1, NM_001124246.1, XM_021570800.1, XM_021615829.1, XM_021587068.1, XM_021562793.1, XM_021580823.1, XM_021600916.1, XM_021577425.1,…	0.016654625194371494	16	66	81	687	97	753	16.4948	8.76494
CLUSTER 2	OVER	4	GO:0031410	cytoplasmic vesicle	CELLULAR_COMPONENT	XM_021604703.1, XM_021561048.1, XM_021567900.1, XM_021610375.1, XM_021557807.1, XM_021591121.1, XM_021620327.1, XM_021576786.1, XM_021621455.1, XM_021611214.1, XM_021611071.1, XM_021603240.1, XM_021624081.1, NM_001124342.2, XM_021584197.1, XM_021620881.1, XM_021603491.1, XM_021597229.1, XM_021598639.1, NM_001124495.1, XM_021625109.1, XM_021562793.1, XM_021581643.1, XM_021580096.1, XM_021580823.1,…	0.01673692172694216	18	78	79	675	97	753	18.5567	10.3586
CLUSTER 2	OVER	4	GO:0097708	intracellular vesicle	CELLULAR_COMPONENT	XM_021604703.1, XM_021610375.1, XM_021557807.1, XM_021591121.1, XM_021620327.1, XM_021621455.1, XM_021603240.1, XM_021624081.1, XM_021620881.1, XM_021597229.1, XM_021598639.1, NM_001124495.1, XM_021581643.1, XM_021600916.1, XM_021623293.1, XM_021587310.1, XM_021565711.1, XM_021585066.1, XM_021567075.1, XM_021593837.1, NM_001165062.2, XM_021617788.1, XM_021589179.1, XM_021614460.1, XM_021612439.1,…	0.01673692172694216	18	78	79	675	97	753	18.5567	10.3586
CLUSTER 2	OVER	6	GO:0006412	translation	BIOLOGICAL_PROCESS	XM_021606597.1, XM_021589737.1, XM_021605835.1, XM_021610395.1, XM_021558601.1, XM_021561863.1, XM_021594542.1, XM_021583236.1, XM_021570233.1, XM_021588864.1, XM_021608459.1, XM_021622142.1, XM_021620842.1, XM_021586529.1, NM_001124246.1, XM_021568732.1, XM_021567371.1, XM_021574136.1, XM_021566630.1, XM_021603435.1, XM_021625804.1, XM_021611785.1, XM_021589179.1, XM_021625805.1, XM_021610461.1,…	0.018240472962169303	8	23	89	730	97	753	8.24742	3.05445
CLUSTER 2	OVER	4	GO:0070727	cellular macromolecule localization	BIOLOGICAL_PROCESS	XM_021574687.1, XM_021617467.1, XM_021623571.1, XM_021594523.1, XM_021575042.1, XM_021624081.1, XM_021566511.1, XM_021598639.1, XM_021596956.1, XM_021584006.1, XM_021570800.1, XM_021615829.1, XM_021600916.1, XM_021567910.1, XM_021587310.1, XM_021602820.1, XM_021586289.1, XM_021574136.1, XM_021567075.1, XM_021617788.1, XM_021589179.1, XM_021612439.1, XM_021610461.1, XM_021600305.1, XM_021566259.1,…	0.018601592550075794	18	79	79	674	97	753	18.5567	10.4914
CLUSTER 2	OVER	5	GO:0034613	cellular protein localization	BIOLOGICAL_PROCESS	XM_021574687.1, XM_021617467.1, XM_021623571.1, XM_021594523.1, XM_021575042.1, XM_021624081.1, XM_021566511.1, XM_021598639.1, XM_021596956.1, XM_021584006.1, XM_021570800.1, XM_021615829.1, XM_021600916.1, XM_021567910.1, XM_021587310.1, XM_021602820.1, XM_021586289.1, XM_021574136.1, XM_021567075.1, XM_021617788.1, XM_021589179.1, XM_021612439.1, XM_021610461.1, XM_021600305.1, XM_021566259.1,…	0.018601592550075794	18	79	79	674	97	753	18.5567	10.4914
CLUSTER 2	OVER	4	GO:0043227	membrane-bounded organelle	CELLULAR_COMPONENT	XM_021596470.1, XM_021598948.1, XM_021610375.1, XM_021565116.1, XM_021620327.1, XM_021621455.1, XM_021605835.1, XM_021573325.1, XM_021586005.1, XM_021594542.1, XM_021622409.1, XM_021604323.1, XM_021597229.1, XM_021588864.1, XM_021597643.1, XM_021608706.1, XM_021609167.1, NM_001124411.1, XM_021581643.1, XM_021600916.1, XM_021566090.1, XM_021589347.1, XM_021559898.1, XM_021587352.1, XM_021571989.1,…	0.01887341575046523	69	450	28	303	97	753	71.134	59.761
CLUSTER 2	OVER	5	GO:0050821	protein stabilization	BIOLOGICAL_PROCESS	XM_021616599.1, XM_021600916.1, XM_021576171.1, XM_021568249.1, XM_021609336.1, XM_021612439.1, NM_001165157.1, NM_001124246.1, XM_021611214.1, XM_021556658.1	0.019482341699945446	4	6	93	747	97	753	4.12371	0.796813
CLUSTER 2	OVER	5	GO:0051100	negative regulation of binding	BIOLOGICAL_PROCESS	XM_021615232.1, XM_021599297.1, XM_021608991.1, XM_021622898.1, XM_021595779.1, XM_021584321.1, NM_001124235.1, XM_021589802.1, NM_001124411.1, NM_001124495.1	0.019482341699945446	4	6	93	747	97	753	4.12371	0.796813
CLUSTER 2	OVER	6	GO:0030216	keratinocyte differentiation	BIOLOGICAL_PROCESS	XM_021559798.1, XM_021568581.1, XM_021560366.1, XM_021574136.1, XM_021560289.1, NM_001124734.1, XM_021565731.1, XM_021573602.1, XM_021584197.1	0.019482341699945446	4	6	93	747	97	753	4.12371	0.796813
CLUSTER 2	OVER	6	GO:0000723	telomere maintenance	BIOLOGICAL_PROCESS	XM_021600916.1, XM_021601100.1, XM_021610776.1, XM_021622898.1, XM_021581378.1, XM_021620842.1, XM_021601753.1, XM_021611214.1, XM_021571388.1, XM_021581182.1	0.019482341699945446	4	6	93	747	97	753	4.12371	0.796813
CLUSTER 2	OVER	6	GO:0008637	apoptotic mitochondrial changes	BIOLOGICAL_PROCESS	NM_001124525.1, XM_021616599.1, XM_021593909.1, XM_021599297.1, NM_001160491.1, XM_021567806.1, NM_001124411.1, XM_021560456.1, XM_021572458.1, XM_021601941.1	0.019482341699945446	4	6	93	747	97	753	4.12371	0.796813
CLUSTER 2	OVER	7	GO:0032200	telomere organization	BIOLOGICAL_PROCESS	XM_021600916.1, XM_021601100.1, XM_021610776.1, XM_021622898.1, XM_021581378.1, XM_021620842.1, XM_021601753.1, XM_021611214.1, XM_021571388.1, XM_021581182.1	0.019482341699945446	4	6	93	747	97	753	4.12371	0.796813
CLUSTER 2	OVER	3	GO:0043229	intracellular organelle	CELLULAR_COMPONENT	XM_021596470.1, XM_021598948.1, XM_021610375.1, XM_021565116.1, XM_021589106.1, XM_021620327.1, XM_021621455.1, XM_021605835.1, XM_021573325.1, XM_021557705.1, XM_021594542.1, XM_021622409.1, XM_021604323.1, XM_021597229.1, XM_021588864.1, XM_021597643.1, XM_021567319.1, XM_021608706.1, XM_021609167.1, NM_001124411.1, XM_021581643.1, XM_021600916.1, XM_021566090.1, XM_021589347.1, XM_021559898.1,…	0.01952929326855543	73	484	24	269	97	753	75.2577	64.2762
CLUSTER 2	OVER	3	GO:0071840	cellular component organization or biogenesis	BIOLOGICAL_PROCESS	XM_021569646.1, XM_021610375.1, XM_021565116.1, XM_021619790.1, XM_021589106.1, XM_021556461.1, XM_021605835.1, XM_021557705.1, XM_021566511.1, XM_021610220.1, XM_021588864.1, NM_001165157.1, XM_021567319.1, XM_021584006.1, XM_021608706.1, NM_001124411.1, XM_021615618.1, NM_001124495.1, XM_021581643.1, XM_021562271.1, XM_021618029.1, XM_021600916.1, XM_021604881.1, XM_021587352.1, XM_021567371.1,…	0.019638162656490116	46	271	51	482	97	753	47.4227	35.9894
CLUSTER 2	OVER	3	GO:0005737	cytoplasm	CELLULAR_COMPONENT	XM_021596470.1, XM_021610375.1, XM_021598948.1, XM_021565116.1, XM_021609133.1, XM_021620327.1, XM_021621455.1, XM_021605835.1, XM_021557705.1, XM_021594542.1, XM_021610220.1, XM_021597229.1, XM_021588864.1, XM_021597643.1, XM_021567319.1, XM_021608706.1, XM_021609167.1, NM_001124411.1, XM_021581643.1, XM_021600916.1, XM_021566090.1, XM_021559898.1, XM_021589347.1, XM_021567371.1, XM_021602820.1,…	0.01979994163250568	63	402	34	351	97	753	64.9485	53.3865
CLUSTER 2	OVER	6	GO:0071897	DNA biosynthetic process	BIOLOGICAL_PROCESS	XM_021596470.1, XM_021600916.1, XM_021581378.1, XM_021601753.1, XM_021611214.1, XM_021603643.1, XM_021572245.1, XM_021598452.1, XM_021620436.1, XM_021560510.1, XM_021622898.1, XM_021620842.1, XM_021621770.1, XM_021622788.1, XM_021614379.1	0.020647884551572942	5	10	92	743	97	753	5.15464	1.32802
CLUSTER 2	OVER	6	GO:0070925	organelle assembly	BIOLOGICAL_PROCESS	XM_021568829.1, XM_021585951.1, XM_021589106.1, XM_021576786.1, XM_021585437.1, XM_021589737.1, XM_021594523.1, XM_021618557.1, NM_001124342.2, XM_021566511.1, XM_021591986.1, XM_021622898.1, XM_021588864.1, XM_021596956.1, XM_021622142.1, XM_021570800.1, XM_021615829.1, XM_021577425.1, XM_021610860.1, XM_021567371.1, XM_021586289.1, XM_021572802.1, XM_021567075.1, XM_021614301.1, XM_021561116.1,…	0.021321731858341585	12	45	85	708	97	753	12.3711	5.9761
CLUSTER 2	OVER	2	GO:0005198	structural molecule activity	MOLECULAR_FUNCTION	XM_021589106.1, XM_021595779.1, XM_021564067.1, XM_021595156.1, XM_021609428.1, XM_021604915.1, XM_021563243.1, XM_021568581.1, XM_021581676.1, XM_021570541.1, XM_021597155.1, XM_021603643.1, XM_021565731.1, XM_021615386.1, XM_021589534.1, XM_021592608.1, XM_021583174.1, XM_021598782.1, XM_021587763.1, XM_021610461.1, XM_021603690.1, XM_021620417.1, XM_021558275.1, XM_021622633.1, XM_021621770.1,…	0.021436185904296627	7	19	90	734	97	753	7.21649	2.52324
CLUSTER 2	OVER	4	GO:1903530	regulation of secretion by cell	BIOLOGICAL_PROCESS	XM_021569646.1, XM_021618932.1, XM_021574413.1, NM_001160491.1, XM_021612228.1, XM_021582118.1, XM_021609591.1, XM_021601139.1, XM_021566991.1, XM_021574629.1, NM_001165157.1, NM_001124246.1, NM_001124435.1, XM_021614379.1, XM_021582932.1, XM_021576378.1, NM_001124730.1, XM_021576371.1, XM_021614016.1, XM_021614038.1, XM_021567075.1, XM_021601941.1, XM_021599419.1, XM_021611785.1, XM_021587763.1,…	0.0220665701616531	8	24	89	729	97	753	8.24742	3.18725
CLUSTER 2	OVER	3	GO:0051241	negative regulation of multicellular organismal process	BIOLOGICAL_PROCESS	XM_021569646.1, XM_021557807.1, XM_021559639.1, XM_021589737.1, XM_021558601.1, XM_021611214.1, XM_021588204.1, XM_021608855.1, XM_021609591.1, XM_021620881.1, XM_021559798.1, XM_021596979.1, NM_001165157.1, XM_021615618.1, NM_001124495.1, XM_021581676.1, XM_021600122.1, XM_021600916.1, XM_021589347.1, XM_021610860.1, XM_021565711.1, XM_021614016.1, XM_021603088.1, XM_021574136.1, XM_021616281.1,…	0.022307788279039144	13	51	84	702	97	753	13.4021	6.77291
CLUSTER 2	OVER	3	GO:0000922	spindle pole	CELLULAR_COMPONENT	XM_021613247.1, XM_021609336.1, XM_021561116.1, XM_021622898.1, XM_021574136.1, XM_021594308.1	0.022308028249857018	3	3	94	750	97	753	3.09278	0.398406
CLUSTER 2	OVER	3	GO:0034451	centriolar satellite	CELLULAR_COMPONENT	XM_021588603.1, XM_021589106.1, XM_021568581.1, XM_021571144.1, XM_021565731.1, XM_021582592.1	0.022308028249857018	3	3	94	750	97	753	3.09278	0.398406
CLUSTER 2	OVER	4	GO:0036473	cell death in response to oxidative stress	BIOLOGICAL_PROCESS	XM_021618878.1, NM_001124525.1, XM_021616599.1, XM_021588576.1, XM_021593909.1, XM_021570233.1	0.022308028249857018	3	3	94	750	97	753	3.09278	0.398406
CLUSTER 2	OVER	5	GO:0043467	regulation of generation of precursor metabolites and energy	BIOLOGICAL_PROCESS	XM_021616942.1, XM_021616599.1, NM_001124246.1, NM_001124325.1, XM_021604915.1, XM_021601941.1	0.022308028249857018	3	3	94	750	97	753	3.09278	0.398406
CLUSTER 2	OVER	5	GO:0016779	nucleotidyltransferase activity	MOLECULAR_FUNCTION	XM_021620436.1, XM_021560510.1, XM_021560126.1, XM_021621770.1, XM_021583528.1, XM_021601753.1	0.022308028249857018	3	3	94	750	97	753	3.09278	0.398406
CLUSTER 2	OVER	5	GO:1903201	regulation of oxidative stress-induced cell death	BIOLOGICAL_PROCESS	XM_021618878.1, NM_001124525.1, XM_021616599.1, XM_021588576.1, XM_021593909.1, XM_021570233.1	0.022308028249857018	3	3	94	750	97	753	3.09278	0.398406
CLUSTER 2	OVER	6	GO:0051897	positive regulation of protein kinase B signaling	BIOLOGICAL_PROCESS	NM_001124525.1, XM_021575883.1, XM_021616599.1, XM_021600916.1, XM_021612439.1, XM_021611214.1	0.022308028249857018	3	3	94	750	97	753	3.09278	0.398406
CLUSTER 2	OVER	6	GO:0043525	positive regulation of neuron apoptotic process	BIOLOGICAL_PROCESS	XM_021593909.1, XM_021599297.1, XM_021570233.1, XM_021624196.1, NM_001124495.1, NM_001124411.1	0.022308028249857018	3	3	94	750	97	753	3.09278	0.398406
CLUSTER 2	OVER	6	GO:0010823	negative regulation of mitochondrion organization	BIOLOGICAL_PROCESS	NM_001124525.1, XM_021616599.1, NM_001160491.1, XM_021624088.1, XM_021567806.1, XM_021601941.1	0.022308028249857018	3	3	94	750	97	753	3.09278	0.398406
CLUSTER 2	OVER	4	GO:0016043	cellular component organization	BIOLOGICAL_PROCESS	XM_021569646.1, XM_021610375.1, XM_021619790.1, XM_021565116.1, XM_021589106.1, XM_021556461.1, XM_021605835.1, XM_021557705.1, XM_021566511.1, XM_021610220.1, XM_021588864.1, NM_001165157.1, XM_021567319.1, XM_021584006.1, XM_021608706.1, NM_001124411.1, XM_021615618.1, NM_001124495.1, XM_021581643.1, XM_021600916.1, XM_021618029.1, XM_021562271.1, XM_021604881.1, XM_021587352.1, XM_021602820.1,…	0.02280408556549799	45	266	52	487	97	753	46.3918	35.3254
CLUSTER 2	OVER	4	GO:0005783	endoplasmic reticulum	CELLULAR_COMPONENT	XM_021610375.1, XM_021567900.1, XM_021562510.1, XM_021574413.1, XM_021585416.1, XM_021561863.1, XM_021598338.1, XM_021563243.1, XM_021597229.1, XM_021611508.1, XM_021609167.1, NM_001124495.1, XM_021618214.1, XM_021559898.1, XM_021604235.1, XM_021585066.1, XM_021582885.1, XM_021567075.1, XM_021589534.1, XM_021625804.1, XM_021609956.1, XM_021589179.1, XM_021600305.1, XM_021560694.1, XM_021566259.1,…	0.022966639984372254	11	40	86	713	97	753	11.3402	5.31208
CLUSTER 2	OVER	4	GO:0035239	tube morphogenesis	BIOLOGICAL_PROCESS	XM_021569646.1, XM_021618749.1, XM_021606904.1, XM_021617551.1, XM_021557703.1, XM_021608855.1, XM_021584197.1, XM_021609591.1, NM_001124342.2, XM_021598338.1, XM_021588576.1, XM_021596979.1, XM_021624196.1, NM_001124495.1, NM_001124411.1, XM_021600122.1, NM_001124525.1, XM_021582779.1, XM_021562271.1, XM_021556226.1, XM_021589347.1, XM_021599297.1, XM_021568732.1, XM_021609042.1, XM_021609100.1,…	0.023226200260643683	15	63	82	690	97	753	15.4639	8.36653
CLUSTER 2	OVER	5	GO:0060429	epithelium development	BIOLOGICAL_PROCESS	XM_021557789.1, XM_021562510.1, XM_021557807.1, XM_021606904.1, XM_021617551.1, XM_021596459.1, XM_021582118.1, XM_021624081.1, NM_001124342.2, XM_021608855.1, XM_021584197.1, XM_021559798.1, XM_021617096.1, NM_001165157.1, XM_021596979.1, XM_021596956.1, XM_021586529.1, XM_021625493.1, NM_001124411.1, NM_001124495.1, NM_001124525.1, XM_021582779.1, XM_021589347.1, XM_021599297.1, XM_021568732.1,…	0.023280894499947316	16	69	81	684	97	753	16.4948	9.16335
CLUSTER 2	OVER	3	GO:0008219	cell death	BIOLOGICAL_PROCESS	XM_021596470.1, XM_021569646.1, XM_021623571.1, XM_021605835.1, XM_021620300.1, XM_021610220.1, XM_021596979.1, XM_021596956.1, XM_021602222.1, NM_001165059.1, NM_001124246.1, NM_001124411.1, NM_001124495.1, XM_021581643.1, NM_001124525.1, XM_021600916.1, XM_021618029.1, XM_021562271.1, XM_021599297.1, XM_021568732.1, XM_021593941.1, XM_021610860.1, XM_021620029.1, XM_021574136.1, XM_021597360.1,…	0.024435895013067355	22	107	75	646	97	753	22.6804	14.2098
CLUSTER 2	OVER	5	GO:0050708	regulation of protein secretion	BIOLOGICAL_PROCESS	XM_021576378.1, XM_021618932.1, XM_021574413.1, NM_001160491.1, XM_021614016.1, XM_021612228.1, XM_021614038.1, XM_021582118.1, XM_021601941.1, XM_021599419.1, XM_021601139.1, XM_021611785.1, XM_021587763.1, XM_021566991.1, XM_021616942.1, XM_021574629.1, XM_021602650.1, XM_021600305.1, XM_021586866.1, NM_001124246.1, XM_021582932.1	0.024678085009189207	6	15	91	738	97	753	6.18557	1.99203
CLUSTER 2	OVER	5	GO:0034599	cellular response to oxidative stress	BIOLOGICAL_PROCESS	NM_001124525.1, XM_021564986.1, XM_021616599.1, XM_021599297.1, XM_021571144.1, XM_021624660.1, XM_021603643.1, XM_021601941.1, XM_021618878.1, XM_021588576.1, XM_021616942.1, XM_021609956.1, XM_021593909.1, XM_021611785.1, XM_021617096.1, XM_021570233.1, XM_021600305.1, XM_021561795.1, XM_021589802.1, NM_001124411.1, XM_021588718.1	0.024678085009189207	6	15	91	738	97	753	6.18557	1.99203
CLUSTER 2	OVER	4	GO:0031090	organelle membrane	CELLULAR_COMPONENT	XM_021565116.1, XM_021591121.1, XM_021621455.1, XM_021623571.1, XM_021586005.1, XM_021603240.1, XM_021588204.1, XM_021597229.1, XM_021598639.1, XM_021602222.1, XM_021577746.1, XM_021597643.1, XM_021584006.1, NM_001124246.1, XM_021609167.1, NM_001124495.1, XM_021618214.1, XM_021600916.1, XM_021563652.1, XM_021587310.1, XM_021611931.1, XM_021610860.1, XM_021567371.1, XM_021565711.1, XM_021567075.1,…	0.025366267939586715	21	101	76	652	97	753	21.6495	13.413
CLUSTER 2	OVER	5	GO:0043086	negative regulation of catalytic activity	BIOLOGICAL_PROCESS	XM_021612951.1, XM_021562510.1, XM_021620056.1, XM_021559639.1, XM_021595779.1, XM_021622730.1, XM_021594523.1, XM_021584321.1, XM_021583209.1, XM_021556658.1, XM_021593092.1, XM_021558410.1, XM_021596956.1, XM_021565278.1, XM_021567319.1, NM_001165154.2, NM_001124246.1, XM_021614379.1, NM_001124525.1, XM_021600122.1, XM_021617915.1, XM_021626065.1, XM_021577425.1, XM_021593941.1, XM_021560366.1,…	0.025707133763871653	9	30	88	723	97	753	9.27835	3.98406
CLUSTER 2	OVER	6	GO:0002790	peptide secretion	BIOLOGICAL_PROCESS	XM_021618932.1, XM_021574413.1, NM_001160491.1, XM_021612228.1, XM_021582118.1, XM_021601139.1, XM_021566991.1, XM_021574629.1, NM_001124246.1, XM_021624191.1, XM_021614379.1, XM_021582932.1, XM_021576378.1, NM_001124730.1, XM_021614016.1, XM_021614038.1, XM_021601941.1, NM_001124564.1, XM_021599419.1, XM_021611054.1, XM_021611785.1, XM_021587763.1, XM_021616942.1, XM_021602650.1, XM_021600305.1,…	0.026285129272647756	7	20	90	733	97	753	7.21649	2.65604
CLUSTER 2	OVER	3	GO:0071944	cell periphery	CELLULAR_COMPONENT	XM_021610375.1, XM_021620327.1, XM_021556461.1, XM_021605835.1, NM_001124325.1, XM_021566511.1, XM_021597229.1, NM_001165157.1, NM_001165059.1, NM_001124411.1, NM_001124495.1, XM_021615618.1, XM_021611394.1, XM_021582779.1, XM_021600916.1, XM_021562271.1, XM_021559898.1, XM_021565711.1, XM_021602820.1, XM_021574136.1, XM_021580010.1, XM_021611054.1, XM_021617788.1, XM_021589179.1, XM_021614460.1,…	0.026290316455742018	33	182	64	571	97	753	34.0206	24.17
CLUSTER 2	OVER	4	GO:0032940	secretion by cell	BIOLOGICAL_PROCESS	XM_021569646.1, XM_021574413.1, XM_021611214.1, XM_021611071.1, XM_021582118.1, XM_021609591.1, XM_021588576.1, NM_001165157.1, NM_001124246.1, NM_001124495.1, XM_021600916.1, XM_021623293.1, XM_021576371.1, XM_021614016.1, XM_021564623.1, XM_021567075.1, XM_021615386.1, XM_021599419.1, NM_001165062.2, XM_021611054.1, XM_021618878.1, XM_021617788.1, XM_021602650.1, XM_021600305.1, XM_021618932.1,…	0.026386945954001692	11	41	86	712	97	753	11.3402	5.44489
CLUSTER 2	OVER	4	GO:0045087	innate immune response	BIOLOGICAL_PROCESS	XM_021567900.1, XM_021625447.1, XM_021560853.1, XM_021574413.1, XM_021618999.1, XM_021612228.1, XM_021611214.1, XM_021556658.1, XM_021608855.1, XM_021604510.1, XM_021566950.1, XM_021607480.1, XM_021596979.1, XM_021599599.1, NM_001124246.1, XM_021624196.1, XM_021614379.1, XM_021623828.1, XM_021600916.1, XM_021609042.1, XM_021565711.1, XM_021557351.1, XM_021588585.1, XM_021617535.1, XM_021617512.1,…	0.026431127397312425	8	25	89	728	97	753	8.24742	3.32005
CLUSTER 2	OVER	6	GO:0043043	peptide biosynthetic process	BIOLOGICAL_PROCESS	XM_021606597.1, XM_021589737.1, XM_021605835.1, XM_021558665.1, XM_021610395.1, XM_021558601.1, XM_021583236.1, XM_021561863.1, XM_021594542.1, XM_021570233.1, XM_021588864.1, XM_021608459.1, XM_021622142.1, XM_021620842.1, XM_021586529.1, NM_001124246.1, XM_021568732.1, XM_021567371.1, XM_021574136.1, XM_021566630.1, XM_021572458.1, XM_021603435.1, XM_021625804.1, XM_021611785.1, XM_021589179.1,…	0.026431127397312425	8	25	89	728	97	753	8.24742	3.32005
CLUSTER 2	OVER	3	GO:0046034	ATP metabolic process	BIOLOGICAL_PROCESS	XM_021616599.1, XM_021556226.1, XM_021565116.1, XM_021591121.1, XM_021575565.1, XM_021584129.1, XM_021614038.1, NM_001124325.1, XM_021566630.1, XM_021604915.1, XM_021601941.1, XM_021573700.1, XM_021617788.1, XM_021597955.1, XM_021560510.1, NM_001124246.1	0.02736790159775686	5	11	92	742	97	753	5.15464	1.46082
CLUSTER 2	OVER	4	GO:0098589	membrane region	CELLULAR_COMPONENT	XM_021562793.1, XM_021617915.1, XM_021577425.1, XM_021593941.1, NM_001160491.1, XM_021595779.1, XM_021607112.1, XM_021567075.1, XM_021601139.1, XM_021592608.1, XM_021617788.1, XM_021622633.1, XM_021591316.1, NM_001124235.1, XM_021624191.1, XM_021622708.1	0.02736790159775686	5	11	92	742	97	753	5.15464	1.46082
CLUSTER 2	OVER	4	GO:0004857	enzyme inhibitor activity	MOLECULAR_FUNCTION	XM_021600122.1, XM_021612951.1, XM_021577425.1, XM_021593941.1, XM_021560366.1, XM_021570541.1, XM_021584321.1, XM_021583209.1, XM_021569962.1, XM_021602650.1, XM_021608186.1, XM_021620417.1, XM_021624088.1, XM_021565278.1, XM_021596956.1, NM_001124246.1	0.02736790159775686	5	11	92	742	97	753	5.15464	1.46082
CLUSTER 2	OVER	4	GO:0090575	RNA polymerase II transcription regulator complex	CELLULAR_COMPONENT	XM_021596470.1, XM_021598434.1, XM_021589347.1, XM_021599297.1, XM_021586940.1, XM_021601753.1, NM_001124520.1, XM_021582431.1, XM_021610559.1, XM_021576334.1, NM_001124447.1, XM_021570233.1, XM_021567175.1, XM_021589802.1, NM_001124411.1, XM_021614379.1	0.02736790159775686	5	11	92	742	97	753	5.15464	1.46082
CLUSTER 2	OVER	5	GO:0098857	membrane microdomain	CELLULAR_COMPONENT	XM_021562793.1, XM_021617915.1, XM_021577425.1, XM_021593941.1, NM_001160491.1, XM_021595779.1, XM_021607112.1, XM_021567075.1, XM_021601139.1, XM_021592608.1, XM_021617788.1, XM_021622633.1, XM_021591316.1, NM_001124235.1, XM_021624191.1, XM_021622708.1	0.02736790159775686	5	11	92	742	97	753	5.15464	1.46082
CLUSTER 2	OVER	5	GO:0051099	positive regulation of binding	BIOLOGICAL_PROCESS	XM_021600916.1, XM_021565711.1, XM_021611214.1, XM_021604510.1, XM_021584197.1, XM_021588585.1, XM_021565718.1, XM_021583174.1, XM_021566511.1, XM_021565716.1, XM_021589179.1, XM_021599599.1, XM_021586529.1, XM_021586866.1, XM_021575529.1, XM_021614379.1	0.02736790159775686	5	11	92	742	97	753	5.15464	1.46082
CLUSTER 2	OVER	6	GO:0045121	membrane raft	CELLULAR_COMPONENT	XM_021562793.1, XM_021617915.1, XM_021577425.1, XM_021593941.1, NM_001160491.1, XM_021595779.1, XM_021607112.1, XM_021567075.1, XM_021601139.1, XM_021592608.1, XM_021617788.1, XM_021622633.1, XM_021591316.1, NM_001124235.1, XM_021624191.1, XM_021622708.1	0.02736790159775686	5	11	92	742	97	753	5.15464	1.46082
CLUSTER 2	OVER	3	GO:0098798	mitochondrial protein complex	CELLULAR_COMPONENT	XM_021573700.1, XM_021573843.1, XM_021597955.1, XM_021560510.1, XM_021565116.1, XM_021615693.1, XM_021608388.1, XM_021558275.1, XM_021567371.1, XM_021584129.1, XM_021601941.1	0.027976167732090232	4	7	93	746	97	753	4.12371	0.929615
CLUSTER 2	OVER	4	GO:0001894	tissue homeostasis	BIOLOGICAL_PROCESS	XM_021569646.1, XM_021617915.1, XM_021593909.1, XM_021595779.1, XM_021561795.1, XM_021586866.1, NM_001124235.1, XM_021559155.1, XM_021622198.1, XM_021568131.1, XM_021609591.1	0.027976167732090232	4	7	93	746	97	753	4.12371	0.929615
CLUSTER 2	OVER	5	GO:2001234	negative regulation of apoptotic signaling pathway	BIOLOGICAL_PROCESS	NM_001124525.1, XM_021612863.1, XM_021616599.1, XM_021593909.1, XM_021562510.1, NM_001160491.1, XM_021610860.1, XM_021605835.1, XM_021567806.1, XM_021573640.1, XM_021601941.1	0.027976167732090232	4	7	93	746	97	753	4.12371	0.929615
CLUSTER 2	OVER	5	GO:0055037	recycling endosome	CELLULAR_COMPONENT	XM_021605250.1, XM_021592608.1, XM_021558696.1, XM_021567900.1, XM_021574629.1, XM_021587310.1, XM_021582425.1, XM_021565711.1, XM_021591316.1, XM_021561074.1, XM_021582431.1	0.027976167732090232	4	7	93	746	97	753	4.12371	0.929615
CLUSTER 2	OVER	4	GO:0048729	tissue morphogenesis	BIOLOGICAL_PROCESS	XM_021583085.1, XM_021557807.1, XM_021575565.1, XM_021595779.1, XM_021617551.1, XM_021594980.1, XM_021622730.1, XM_021590119.1, XM_021608855.1, XM_021584197.1, XM_021586459.1, XM_021588576.1, XM_021617096.1, NM_001165157.1, XM_021596979.1, XM_021609568.1, XM_021625493.1, XM_021560289.1, NM_001124495.1, XM_021598434.1, XM_021589347.1, XM_021609100.1, XM_021574842.1, NM_001124713.1, XM_021574136.1,…	0.02834463335056239	10	36	87	717	97	753	10.3093	4.78088
CLUSTER 2	OVER	5	GO:0090087	regulation of peptide transport	BIOLOGICAL_PROCESS	XM_021618932.1, XM_021574413.1, NM_001160491.1, XM_021612228.1, XM_021611214.1, NM_001124745.1, XM_021582118.1, XM_021601139.1, XM_021613247.1, XM_021566991.1, XM_021574629.1, NM_001124228.1, NM_001124246.1, XM_021614379.1, XM_021582932.1, XM_021611737.1, XM_021562793.1, XM_021576378.1, NM_001124730.1, XM_021557710.1, XM_021600916.1, XM_021616599.1, XM_021614016.1, XM_021614038.1, XM_021601941.1,…	0.030079666559576588	9	31	88	722	97	753	9.27835	4.11687
CLUSTER 2	OVER	6	GO:0031625	ubiquitin protein ligase binding	MOLECULAR_FUNCTION	XM_021567900.1, XM_021562510.1, XM_021557807.1, NM_001160491.1, XM_021623571.1, XM_021594980.1, XM_021622730.1, NM_001124368.1, XM_021611214.1, NM_001124745.1, XM_021557703.1, NM_001124342.2, NM_001124228.1, NM_001124411.1, XM_021611737.1, XM_021557710.1, XM_021616599.1, XM_021600916.1, XM_021577425.1, XM_021556226.1, XM_021618029.1, XM_021599297.1, XM_021560366.1, XM_021607112.1, XM_021613840.1,…	0.030079666559576588	9	31	88	722	97	753	9.27835	4.11687
CLUSTER 2	OVER	3	GO:0007017	microtubule-based process	BIOLOGICAL_PROCESS	XM_021574687.1, XM_021613543.1, XM_021557807.1, XM_021574413.1, XM_021594523.1, XM_021618557.1, XM_021566511.1, XM_021591986.1, XM_021568178.1, XM_021610220.1, XM_021587546.1, XM_021622898.1, NM_001124246.1, XM_021570800.1, XM_021615829.1, XM_021580096.1, XM_021618029.1, XM_021591823.1, XM_021610860.1, XM_021574136.1, XM_021603252.1, XM_021617788.1, XM_021589179.1, XM_021561116.1, XM_021574068.1,…	0.030165243131960024	11	42	86	711	97	753	11.3402	5.57769
CLUSTER 2	OVER	6	GO:0045861	negative regulation of proteolysis	BIOLOGICAL_PROCESS	NM_001124525.1, XM_021626065.1, XM_021600916.1, XM_021562510.1, XM_021593941.1, XM_021570541.1, XM_021584321.1, XM_021583209.1, XM_021611214.1, XM_021603643.1, XM_021567075.1, XM_021556658.1, XM_021593909.1, XM_021612439.1, XM_021625637.1, XM_021624088.1, XM_021565278.1, XM_021596956.1, NM_001124246.1, NM_001124495.1, XM_021616774.1, XM_021611737.1	0.030866155191344214	6	16	91	737	97	753	6.18557	2.12483
CLUSTER 2	OVER	5	GO:0010468	regulation of gene expression	BIOLOGICAL_PROCESS	XM_021596470.1, XM_021557789.1, XM_021569646.1, XM_021604707.1, XM_021620327.1, XM_021556461.1, XM_021605835.1, XM_021573325.1, XM_021586005.1, XM_021594542.1, XM_021615704.1, XM_021622409.1, XM_021610171.1, XM_021588864.1, NM_001165059.1, XM_021608706.1, NM_001124495.1, NM_001124411.1, XM_021582779.1, XM_021600916.1, XM_021589347.1, XM_021571989.1, XM_021587352.1, XM_021610860.1, XM_021567371.1,…	0.031085173622575287	38	220	59	533	97	753	39.1753	29.2165
CLUSTER 2	OVER	2	GO:0002376	immune system process	BIOLOGICAL_PROCESS	XM_021569646.1, XM_021604703.1, XM_021574687.1, XM_021623036.1, XM_021604707.1, XM_021591121.1, XM_021620327.1, XM_021605835.1, XM_021618557.1, XM_021575065.1, XM_021588204.1, XM_021607480.1, XM_021596979.1, NM_001165059.1, NM_001124246.1, NM_001124411.1, XM_021570861.1, NM_001124495.1, XM_021581643.1, NM_001124525.1, XM_021562271.1, XM_021600916.1, XM_021623293.1, XM_021589347.1, XM_021599297.1,…	0.03129323134592452	28	150	69	603	97	753	28.866	19.9203
CLUSTER 2	OVER	4	GO:0098805	whole membrane	CELLULAR_COMPONENT	XM_021562510.1, XM_021567900.1, XM_021591121.1, XM_021623571.1, XM_021621455.1, XM_021576786.1, XM_021611214.1, XM_021603240.1, XM_021582118.1, XM_021563243.1, XM_021597229.1, XM_021597643.1, XM_021625109.1, XM_021562793.1, XM_021600916.1, XM_021577425.1, XM_021593941.1, XM_021587310.1, XM_021565711.1, XM_021564623.1, XM_021567075.1, XM_021616281.1, XM_021592323.1, XM_021617788.1, XM_021558696.1,…	0.03133159635967532	12	48	85	705	97	753	12.3711	6.3745
CLUSTER 2	OVER	5	GO:0051046	regulation of secretion	BIOLOGICAL_PROCESS	XM_021569646.1, XM_021618932.1, XM_021574413.1, NM_001160491.1, XM_021612228.1, XM_021582118.1, XM_021609591.1, XM_021601139.1, XM_021566991.1, XM_021574629.1, NM_001165157.1, NM_001124246.1, NM_001124435.1, XM_021614379.1, XM_021582932.1, XM_021576378.1, XM_021600122.1, NM_001124730.1, XM_021576371.1, XM_021614016.1, XM_021614038.1, XM_021567075.1, XM_021601941.1, XM_021599419.1, XM_021611785.1,…	0.03136729739206985	8	26	89	727	97	753	8.24742	3.45286
CLUSTER 2	OVER	5	GO:0031982	vesicle	CELLULAR_COMPONENT	XM_021604703.1, XM_021610375.1, XM_021557807.1, XM_021591121.1, XM_021617467.1, XM_021620327.1, XM_021621455.1, XM_021603240.1, XM_021624081.1, XM_021620881.1, XM_021597229.1, XM_021598639.1, NM_001124495.1, XM_021581643.1, XM_021600916.1, XM_021623293.1, XM_021587310.1, XM_021565711.1, XM_021585066.1, XM_021567075.1, XM_021593837.1, NM_001165062.2, XM_021617788.1, XM_021589179.1, XM_021614460.1,…	0.03342536902423381	18	85	79	668	97	753	18.5567	11.2882
CLUSTER 2	OVER	3	GO:0031975	envelope	CELLULAR_COMPONENT	XM_021573843.1, XM_021562510.1, XM_021565116.1, XM_021623571.1, XM_021595156.1, XM_021570097.1, XM_021563243.1, XM_021608388.1, XM_021580895.1, XM_021597229.1, XM_021622898.1, XM_021602222.1, XM_021597643.1, XM_021584006.1, NM_001124246.1, XM_021580823.1, XM_021580281.1, XM_021575010.1, XM_021610860.1, XM_021567371.1, XM_021584129.1, XM_021572802.1, XM_021567075.1, XM_021592323.1, XM_021593909.1,…	0.034319705288319104	11	43	86	710	97	753	11.3402	5.71049
CLUSTER 2	OVER	3	GO:0051093	negative regulation of developmental process	BIOLOGICAL_PROCESS	XM_021569646.1, XM_021557807.1, XM_021559639.1, XM_021589737.1, XM_021558601.1, XM_021608855.1, XM_021609591.1, XM_021559798.1, XM_021596979.1, XM_021615618.1, NM_001124495.1, XM_021589347.1, XM_021610860.1, XM_021565711.1, XM_021603088.1, XM_021574136.1, XM_021615386.1, XM_021612851.1, XM_021589179.1, XM_021610461.1, XM_021600305.1, XM_021587433.1, XM_021622788.1, XM_021603305.1, XM_021588718.1,…	0.034319705288319104	11	43	86	710	97	753	11.3402	5.71049
CLUSTER 2	OVER	3	GO:0140352	export from cell	BIOLOGICAL_PROCESS	XM_021569646.1, XM_021574413.1, NM_001124325.1, XM_021611214.1, XM_021611071.1, XM_021582118.1, XM_021609591.1, XM_021588576.1, NM_001165157.1, NM_001124246.1, NM_001124495.1, XM_021600916.1, XM_021623293.1, XM_021576371.1, XM_021614016.1, XM_021564623.1, XM_021567075.1, XM_021615386.1, XM_021599419.1, NM_001165062.2, XM_021611054.1, XM_021618878.1, XM_021617788.1, XM_021602650.1, XM_021600305.1,…	0.034319705288319104	11	43	86	710	97	753	11.3402	5.71049
CLUSTER 2	OVER	4	GO:0031967	organelle envelope	CELLULAR_COMPONENT	XM_021573843.1, XM_021562510.1, XM_021565116.1, XM_021623571.1, XM_021595156.1, XM_021570097.1, XM_021563243.1, XM_021608388.1, XM_021580895.1, XM_021597229.1, XM_021622898.1, XM_021602222.1, XM_021597643.1, XM_021584006.1, NM_001124246.1, XM_021580823.1, XM_021580281.1, XM_021575010.1, XM_021610860.1, XM_021567371.1, XM_021584129.1, XM_021572802.1, XM_021567075.1, XM_021592323.1, XM_021593909.1,…	0.034319705288319104	11	43	86	710	97	753	11.3402	5.71049
CLUSTER 2	OVER	4	GO:0051049	regulation of transport	BIOLOGICAL_PROCESS	XM_021569646.1, XM_021561048.1, XM_021562510.1, XM_021574413.1, XM_021611214.1, NM_001124745.1, XM_021582118.1, XM_021584197.1, XM_021609591.1, XM_021588576.1, XM_021597229.1, NM_001165157.1, NM_001124246.1, XM_021581676.1, XM_021562793.1, XM_021600122.1, XM_021600916.1, XM_021556226.1, XM_021611931.1, XM_021585066.1, XM_021614016.1, XM_021576371.1, XM_021567806.1, XM_021582885.1, XM_021567075.1,…	0.0350429782234106	16	73	81	680	97	753	16.4948	9.69456
CLUSTER 2	OVER	5	GO:0000302	response to reactive oxygen species	BIOLOGICAL_PROCESS	NM_001124525.1, XM_021616599.1, XM_021599297.1, XM_021560366.1, XM_021612564.1, XM_021603643.1, XM_021601941.1, XM_021618878.1, XM_021609956.1, XM_021588576.1, XM_021613247.1, XM_021617096.1, XM_021596979.1, XM_021589802.1, NM_001124411.1, XM_021600702.1, XM_021588718.1	0.03533952853344478	5	12	92	741	97	753	5.15464	1.59363
CLUSTER 2	OVER	3	GO:0051239	regulation of multicellular organismal process	BIOLOGICAL_PROCESS	XM_021557789.1, XM_021569646.1, XM_021574687.1, XM_021557807.1, XM_021604707.1, XM_021595949.1, XM_021605835.1, XM_021622021.1, XM_021588204.1, XM_021620881.1, XM_021598338.1, XM_021607480.1, XM_021596979.1, NM_001165157.1, XM_021596956.1, XM_021567319.1, XM_021608706.1, NM_001124246.1, XM_021615618.1, NM_001124495.1, XM_021570861.1, NM_001124411.1, NM_001124525.1, XM_021600916.1, XM_021589347.1,…	0.03561549244863167	27	145	70	608	97	753	27.8351	19.2563
CLUSTER 2	OVER	3	GO:0031640	killing of cells of other organism	BIOLOGICAL_PROCESS	XM_021609338.1, NM_001124246.1, XM_021593949.1	0.03582011349776243	2	1	95	752	97	753	2.06186	0.132802
CLUSTER 2	OVER	3	GO:0006739	NADP metabolic process	BIOLOGICAL_PROCESS	XM_021569931.1, XM_021614038.1, XM_021566630.1	0.03582011349776243	2	1	95	752	97	753	2.06186	0.132802
CLUSTER 2	OVER	4	GO:0097413	Lewy body	CELLULAR_COMPONENT	NM_001124525.1, XM_021616599.1, XM_021570233.1	0.03582011349776243	2	1	95	752	97	753	2.06186	0.132802
CLUSTER 2	OVER	4	GO:0050886	endocrine process	BIOLOGICAL_PROCESS	NM_001124730.1, NM_001124447.1, NM_001124495.1	0.03582011349776243	2	1	95	752	97	753	2.06186	0.132802
CLUSTER 2	OVER	4	GO:0051983	regulation of chromosome segregation	BIOLOGICAL_PROCESS	XM_021622898.1, XM_021560366.1, XM_021622730.1	0.03582011349776243	2	1	95	752	97	753	2.06186	0.132802
CLUSTER 2	OVER	4	GO:0006970	response to osmotic stress	BIOLOGICAL_PROCESS	XM_021600916.1, XM_021613247.1, XM_021611214.1	0.03582011349776243	2	1	95	752	97	753	2.06186	0.132802
CLUSTER 2	OVER	4	GO:0016769	transferase activity, transferring nitrogenous groups	MOLECULAR_FUNCTION	NM_001124246.1, XM_021568586.1, XM_021601900.1	0.03582011349776243	2	1	95	752	97	753	2.06186	0.132802
CLUSTER 2	OVER	5	GO:0005346	purine ribonucleotide transmembrane transporter activity	MOLECULAR_FUNCTION	XM_021580895.1, NM_001160491.1, XM_021580849.1	0.03582011349776243	2	1	95	752	97	753	2.06186	0.132802
CLUSTER 2	OVER	5	GO:0043403	skeletal muscle tissue regeneration	BIOLOGICAL_PROCESS	NM_001124525.1, XM_021589595.1, XM_021566630.1	0.03582011349776243	2	1	95	752	97	753	2.06186	0.132802
CLUSTER 2	OVER	5	GO:0015215	nucleotide transmembrane transporter activity	MOLECULAR_FUNCTION	XM_021580895.1, NM_001160491.1, XM_021580849.1	0.03582011349776243	2	1	95	752	97	753	2.06186	0.132802
CLUSTER 2	OVER	5	GO:0033045	regulation of sister chromatid segregation	BIOLOGICAL_PROCESS	XM_021622898.1, XM_021560366.1, XM_021622730.1	0.03582011349776243	2	1	95	752	97	753	2.06186	0.132802
CLUSTER 2	OVER	5	GO:1902686	mitochondrial outer membrane permeabilization involved in programmed cell death	BIOLOGICAL_PROCESS	NM_001160491.1, XM_021567806.1, XM_021601941.1	0.03582011349776243	2	1	95	752	97	753	2.06186	0.132802
CLUSTER 2	OVER	5	GO:0045453	bone resorption	BIOLOGICAL_PROCESS	XM_021617915.1, XM_021586866.1, XM_021559155.1	0.03582011349776243	2	1	95	752	97	753	2.06186	0.132802
CLUSTER 2	OVER	5	GO:0051156	glucose 6-phosphate metabolic process	BIOLOGICAL_PROCESS	XM_021569931.1, XM_021624660.1, XM_021566630.1	0.03582011349776243	2	1	95	752	97	753	2.06186	0.132802
CLUSTER 2	OVER	5	GO:0046599	regulation of centriole replication	BIOLOGICAL_PROCESS	XM_021579368.1, XM_021591986.1, XM_021613247.1	0.03582011349776243	2	1	95	752	97	753	2.06186	0.132802
CLUSTER 2	OVER	5	GO:0015935	small ribosomal subunit	CELLULAR_COMPONENT	XM_021603690.1, XM_021558275.1, XM_021603643.1	0.03582011349776243	2	1	95	752	97	753	2.06186	0.132802
CLUSTER 2	OVER	5	GO:0009954	proximal/distal pattern formation	BIOLOGICAL_PROCESS	XM_021598434.1, XM_021589347.1, XM_021616652.1	0.03582011349776243	2	1	95	752	97	753	2.06186	0.132802
CLUSTER 2	OVER	5	GO:0008631	intrinsic apoptotic signaling pathway in response to oxidative stress	BIOLOGICAL_PROCESS	NM_001124525.1, XM_021616599.1, XM_021593909.1	0.03582011349776243	2	1	95	752	97	753	2.06186	0.132802
CLUSTER 2	OVER	6	GO:0072114	pronephros morphogenesis	BIOLOGICAL_PROCESS	XM_021568829.1, XM_021567885.1, XM_021616652.1	0.03582011349776243	2	1	95	752	97	753	2.06186	0.132802
CLUSTER 2	OVER	6	GO:0005347	ATP transmembrane transporter activity	MOLECULAR_FUNCTION	XM_021580895.1, NM_001160491.1, XM_021580849.1	0.03582011349776243	2	1	95	752	97	753	2.06186	0.132802
CLUSTER 2	OVER	6	GO:0072078	nephron tubule morphogenesis	BIOLOGICAL_PROCESS	XM_021598434.1, XM_021589347.1, XM_021616652.1	0.03582011349776243	2	1	95	752	97	753	2.06186	0.132802
CLUSTER 2	OVER	6	GO:0015216	purine nucleotide transmembrane transporter activity	MOLECULAR_FUNCTION	XM_021580895.1, NM_001160491.1, XM_021580849.1	0.03582011349776243	2	1	95	752	97	753	2.06186	0.132802
CLUSTER 2	OVER	6	GO:0033047	regulation of mitotic sister chromatid segregation	BIOLOGICAL_PROCESS	XM_021622898.1, XM_021560366.1, XM_021622730.1	0.03582011349776243	2	1	95	752	97	753	2.06186	0.132802
CLUSTER 2	OVER	6	GO:2001237	negative regulation of extrinsic apoptotic signaling pathway	BIOLOGICAL_PROCESS	NM_001124525.1, XM_021593909.1, XM_021562510.1	0.03582011349776243	2	1	95	752	97	753	2.06186	0.132802
CLUSTER 2	OVER	6	GO:0090199	regulation of release of cytochrome c from mitochondria	BIOLOGICAL_PROCESS	NM_001124525.1, XM_021616599.1, XM_021601941.1	0.03582011349776243	2	1	95	752	97	753	2.06186	0.132802
CLUSTER 2	OVER	6	GO:0042613	MHC class II protein complex	CELLULAR_COMPONENT	XM_021559480.1, XM_021569415.1, XM_021605835.1	0.03582011349776243	2	1	95	752	97	753	2.06186	0.132802
CLUSTER 2	OVER	6	GO:0048793	pronephros development	BIOLOGICAL_PROCESS	XM_021568829.1, XM_021567885.1, XM_021616652.1	0.03582011349776243	2	1	95	752	97	753	2.06186	0.132802
CLUSTER 2	OVER	6	GO:0005901	caveola	CELLULAR_COMPONENT	XM_021617915.1, XM_021591316.1, XM_021622708.1	0.03582011349776243	2	1	95	752	97	753	2.06186	0.132802
CLUSTER 2	OVER	6	GO:0035794	positive regulation of mitochondrial membrane permeability	BIOLOGICAL_PROCESS	NM_001160491.1, XM_021567806.1, XM_021601941.1	0.03582011349776243	2	1	95	752	97	753	2.06186	0.132802
CLUSTER 2	OVER	6	GO:1902175	regulation of oxidative stress-induced intrinsic apoptotic signaling pathway	BIOLOGICAL_PROCESS	NM_001124525.1, XM_021616599.1, XM_021593909.1	0.03582011349776243	2	1	95	752	97	753	2.06186	0.132802
CLUSTER 2	OVER	6	GO:0003785	actin monomer binding	MOLECULAR_FUNCTION	XM_021576378.1, NM_001124350.1, NM_001165157.1	0.03582011349776243	2	1	95	752	97	753	2.06186	0.132802
CLUSTER 2	OVER	6	GO:0019369	arachidonic acid metabolic process	BIOLOGICAL_PROCESS	NM_001124525.1, XM_021616942.1, XM_021600749.1	0.03582011349776243	2	1	95	752	97	753	2.06186	0.132802
CLUSTER 2	OVER	6	GO:0019372	lipoxygenase pathway	BIOLOGICAL_PROCESS	NM_001124525.1, XM_021616942.1, XM_021600749.1	0.03582011349776243	2	1	95	752	97	753	2.06186	0.132802
CLUSTER 2	OVER	7	GO:0061512	protein localization to cilium	BIOLOGICAL_PROCESS	XM_021591316.1, XM_021567885.1, XM_021625109.1	0.03582011349776243	2	1	95	752	97	753	2.06186	0.132802
CLUSTER 2	OVER	7	GO:1904996	positive regulation of leukocyte adhesion to vascular endothelial cell	BIOLOGICAL_PROCESS	XM_021616942.1, XM_021608991.1, XM_021586866.1	0.03582011349776243	2	1	95	752	97	753	2.06186	0.132802
CLUSTER 2	OVER	7	GO:0000295	adenine nucleotide transmembrane transporter activity	MOLECULAR_FUNCTION	XM_021580895.1, NM_001160491.1, XM_021580849.1	0.03582011349776243	2	1	95	752	97	753	2.06186	0.132802
CLUSTER 2	OVER	7	GO:0097284	hepatocyte apoptotic process	BIOLOGICAL_PROCESS	XM_021568581.1, XM_021565731.1, NM_001124734.1	0.03582011349776243	2	1	95	752	97	753	2.06186	0.132802
CLUSTER 2	OVER	7	GO:0006862	nucleotide transport	BIOLOGICAL_PROCESS	XM_021580895.1, NM_001160491.1, XM_021580849.1	0.03582011349776243	2	1	95	752	97	753	2.06186	0.132802
CLUSTER 2	OVER	7	GO:0000731	DNA synthesis involved in DNA repair	BIOLOGICAL_PROCESS	XM_021560510.1, XM_021621770.1, XM_021572245.1	0.03582011349776243	2	1	95	752	97	753	2.06186	0.132802
CLUSTER 2	OVER	7	GO:0034644	cellular response to UV	BIOLOGICAL_PROCESS	XM_021570233.1, NM_001165059.1, XM_021621770.1	0.03582011349776243	2	1	95	752	97	753	2.06186	0.132802
CLUSTER 2	OVER	7	GO:0033108	mitochondrial respiratory chain complex assembly	BIOLOGICAL_PROCESS	XM_021560510.1, XM_021565116.1, XM_021584006.1	0.03582011349776243	2	1	95	752	97	753	2.06186	0.132802
CLUSTER 2	OVER	7	GO:0006334	nucleosome assembly	BIOLOGICAL_PROCESS	XM_021601753.1, XM_021575529.1, XM_021569240.1	0.03582011349776243	2	1	95	752	97	753	2.06186	0.132802
CLUSTER 2	OVER	7	GO:0006301	postreplication repair	BIOLOGICAL_PROCESS	XM_021560510.1, XM_021621770.1, XM_021572245.1	0.03582011349776243	2	1	95	752	97	753	2.06186	0.132802
CLUSTER 2	OVER	7	GO:0015868	purine ribonucleotide transport	BIOLOGICAL_PROCESS	XM_021580895.1, NM_001160491.1, XM_021580849.1	0.03582011349776243	2	1	95	752	97	753	2.06186	0.132802
CLUSTER 2	OVER	7	GO:0015867	ATP transport	BIOLOGICAL_PROCESS	XM_021580895.1, NM_001160491.1, XM_021580849.1	0.03582011349776243	2	1	95	752	97	753	2.06186	0.132802
CLUSTER 2	OVER	8	GO:0019985	translesion synthesis	BIOLOGICAL_PROCESS	XM_021560510.1, XM_021621770.1, XM_021572245.1	0.03582011349776243	2	1	95	752	97	753	2.06186	0.132802
CLUSTER 2	OVER	8	GO:0045095	keratin filament	CELLULAR_COMPONENT	XM_021568581.1, XM_021565731.1, NM_001124734.1	0.03582011349776243	2	1	95	752	97	753	2.06186	0.132802
CLUSTER 2	OVER	8	GO:0015865	purine nucleotide transport	BIOLOGICAL_PROCESS	XM_021580895.1, NM_001160491.1, XM_021580849.1	0.03582011349776243	2	1	95	752	97	753	2.06186	0.132802
CLUSTER 2	OVER	9	GO:0051503	adenine nucleotide transport	BIOLOGICAL_PROCESS	XM_021580895.1, NM_001160491.1, XM_021580849.1	0.03582011349776243	2	1	95	752	97	753	2.06186	0.132802
CLUSTER 2	OVER	2	GO:0044446	obsolete intracellular organelle part	CELLULAR_COMPONENT	XM_021613543.1, XM_021623571.1, XM_021561863.1, XM_021583236.1, XM_021594542.1, XM_021575065.1, XM_021607480.1, XM_021617588.1, XM_021596979.1, XM_021596956.1, NM_001124246.1, NM_001124411.1, NM_001124525.1, XM_021600916.1, XM_021599297.1, XM_021593941.1, XM_021609042.1, XM_021565711.1, XM_021614016.1, XM_021574136.1, XM_021601900.1, XM_021560577.1, XM_021617788.1, XM_021600305.1, XM_021585187.1,…	0.035841102097022716	3	4	94	749	97	753	3.09278	0.531208
CLUSTER 2	OVER	3	GO:0001906	cell killing	BIOLOGICAL_PROCESS	XM_021600916.1, XM_021574413.1, XM_021575363.1, XM_021609338.1, NM_001124246.1, XM_021611214.1, XM_021593949.1	0.035841102097022716	3	4	94	749	97	753	3.09278	0.531208
CLUSTER 2	OVER	6	GO:0051896	regulation of protein kinase B signaling	BIOLOGICAL_PROCESS	NM_001124525.1, XM_021575883.1, XM_021616599.1, XM_021600916.1, XM_021612439.1, XM_021611214.1, XM_021582932.1	0.035841102097022716	3	4	94	749	97	753	3.09278	0.531208
CLUSTER 2	OVER	6	GO:0010332	response to gamma radiation	BIOLOGICAL_PROCESS	XM_021617535.1, NM_001124525.1, XM_021617915.1, XM_021560853.1, XM_021601753.1, XM_021624196.1, XM_021594308.1	0.035841102097022716	3	4	94	749	97	753	3.09278	0.531208
CLUSTER 2	OVER	6	GO:0009411	response to UV	BIOLOGICAL_PROCESS	NM_001124525.1, XM_021570233.1, XM_021581378.1, XM_021621770.1, NM_001165059.1, XM_021604403.1	0.035841102097022716	3	4	94	749	97	753	3.09278	0.531208
CLUSTER 2	OVER	4	GO:0097190	apoptotic signaling pathway	BIOLOGICAL_PROCESS	XM_021562510.1, NM_001160491.1, XM_021605835.1, XM_021598693.1, XM_021579518.1, XM_021601139.1, XM_021612863.1, XM_021570233.1, XM_021568581.1, NM_001165059.1, NM_001124411.1, XM_021562861.1, NM_001124525.1, XM_021626065.1, XM_021618029.1, XM_021616599.1, XM_021599297.1, XM_021610860.1, XM_021567806.1, XM_021574136.1, XM_021603643.1, XM_021572458.1, XM_021565731.1, NM_001124734.1, XM_021601941.1,…	0.03690525354365755	8	27	89	726	97	753	8.24742	3.58566
CLUSTER 2	OVER	3	GO:0050793	regulation of developmental process	BIOLOGICAL_PROCESS	XM_021557789.1, XM_021569646.1, XM_021574687.1, XM_021598948.1, XM_021557807.1, XM_021609133.1, XM_021622021.1, XM_021598338.1, XM_021610171.1, XM_021607480.1, XM_021596979.1, XM_021596956.1, XM_021567319.1, XM_021608706.1, XM_021615618.1, NM_001124495.1, XM_021570861.1, NM_001124411.1, NM_001124525.1, XM_021600916.1, XM_021589347.1, XM_021568732.1, XM_021599297.1, XM_021593941.1, XM_021610860.1,…	0.03702670609116108	25	132	72	621	97	753	25.7732	17.5299
CLUSTER 2	OVER	5	GO:0007420	brain development	BIOLOGICAL_PROCESS	XM_021569646.1, XM_021557807.1, XM_021615953.1, XM_021576786.1, XM_021594980.1, XM_021610395.1, XM_021622021.1, XM_021622730.1, XM_021590119.1, XM_021568131.1, XM_021623707.1, NM_001124342.2, XM_021609591.1, XM_021588576.1, XM_021574629.1, XM_021608388.1, XM_021617096.1, XM_021604652.1, NM_001124411.1, XM_021582932.1, NM_001124730.1, XM_021598434.1, XM_021618029.1, XM_021623293.1, XM_021589347.1,…	0.03736284901509508	10	38	87	715	97	753	10.3093	5.04648
CLUSTER 2	OVER	5	GO:0062197	cellular response to chemical stress	BIOLOGICAL_PROCESS	XM_021564986.1, NM_001124525.1, XM_021616599.1, XM_021599297.1, XM_021571144.1, XM_021624660.1, XM_021603643.1, XM_021615717.1, XM_021601941.1, XM_021618878.1, XM_021611785.1, XM_021588576.1, XM_021616942.1, XM_021609956.1, XM_021593909.1, XM_021617096.1, XM_021600305.1, XM_021570233.1, XM_021561795.1, XM_021573640.1, XM_021589802.1, NM_001124411.1, XM_021588718.1	0.03799412975323254	6	17	91	736	97	753	6.18557	2.25764
CLUSTER 2	OVER	5	GO:0098655	cation transmembrane transport	BIOLOGICAL_PROCESS	XM_021565116.1, XM_021591121.1, NM_001124325.1, XM_021612782.1, XM_021584197.1, XM_021560510.1, XM_021580895.1, XM_021607446.1, XM_021619365.1, XM_021576378.1, XM_021600122.1, NM_001124730.1, XM_021556226.1, XM_021606270.1, XM_021591925.1, XM_021561074.1, XM_021582885.1, XM_021601941.1, XM_021573700.1, XM_021617788.1, XM_021616942.1, XM_021576996.1, XM_021589179.1, XM_021587787.1, XM_021625637.1,…	0.038130903356056435	7	22	90	731	97	753	7.21649	2.92165
CLUSTER 2	OVER	5	GO:0005740	mitochondrial envelope	CELLULAR_COMPONENT	XM_021573843.1, XM_021562574.1, XM_021562510.1, XM_021565116.1, NM_001160491.1, XM_021623571.1, XM_021570097.1, XM_021610399.1, XM_021591732.1, XM_021597955.1, XM_021560510.1, XM_021563243.1, XM_021608388.1, XM_021580895.1, XM_021584006.1, XM_021582932.1, XM_021580281.1, XM_021616599.1, XM_021615693.1, XM_021610860.1, XM_021567371.1, XM_021560366.1, XM_021584129.1, XM_021572802.1, XM_021580849.1,…	0.038130903356056435	7	22	90	731	97	753	7.21649	2.92165
CLUSTER 2	OVER	6	GO:0098662	inorganic cation transmembrane transport	BIOLOGICAL_PROCESS	XM_021565116.1, XM_021591121.1, NM_001124325.1, XM_021612782.1, XM_021584197.1, XM_021560510.1, XM_021580895.1, XM_021607446.1, XM_021619365.1, XM_021576378.1, XM_021600122.1, NM_001124730.1, XM_021556226.1, XM_021606270.1, XM_021591925.1, XM_021561074.1, XM_021582885.1, XM_021601941.1, XM_021573700.1, XM_021617788.1, XM_021616942.1, XM_021576996.1, XM_021589179.1, XM_021587787.1, XM_021625637.1,…	0.038130903356056435	7	22	90	731	97	753	7.21649	2.92165
CLUSTER 2	OVER	4	GO:0010605	negative regulation of macromolecule metabolic process	BIOLOGICAL_PROCESS	XM_021557789.1, XM_021569646.1, XM_021557807.1, XM_021604707.1, XM_021595949.1, XM_021620056.1, XM_021556461.1, XM_021623571.1, XM_021605835.1, XM_021583236.1, XM_021594542.1, XM_021614780.1, XM_021588204.1, XM_021610171.1, XM_021607480.1, XM_021588864.1, XM_021617588.1, XM_021622142.1, XM_021596979.1, XM_021596956.1, XM_021567319.1, XM_021608706.1, NM_001124246.1, NM_001124495.1, NM_001124411.1,…	0.03821714816809171	27	146	70	607	97	753	27.8351	19.3891
CLUSTER 2	OVER	5	GO:0046782	regulation of viral transcription	BIOLOGICAL_PROCESS	XM_021599297.1, NM_001124520.1, XM_021557351.1, XM_021601602.1, XM_021567175.1, NM_001124489.2, XM_021589802.1, NM_001124411.1, NM_001124613.1, XM_021614919.1, XM_021593949.1, XM_021568818.1	0.038360604028345915	4	8	93	745	97	753	4.12371	1.06242
CLUSTER 2	OVER	5	GO:0009416	response to light stimulus	BIOLOGICAL_PROCESS	NM_001124730.1, NM_001124525.1, XM_021566991.1, XM_021570233.1, XM_021581378.1, XM_021621770.1, NM_001165059.1, XM_021604403.1, XM_021579961.1, XM_021614379.1, XM_021589534.1	0.038360604028345915	4	8	93	745	97	753	4.12371	1.06242
CLUSTER 2	OVER	8	GO:0010951	negative regulation of endopeptidase activity	BIOLOGICAL_PROCESS	NM_001124525.1, XM_021626065.1, XM_021593909.1, XM_021562510.1, XM_021593941.1, XM_021624088.1, XM_021596956.1, XM_021565278.1, NM_001124246.1, XM_021603643.1, XM_021583209.1, XM_021556658.1	0.038360604028345915	4	8	93	745	97	753	4.12371	1.06242
CLUSTER 2	OVER	5	GO:0010629	negative regulation of gene expression	BIOLOGICAL_PROCESS	XM_021557789.1, XM_021569646.1, XM_021557807.1, XM_021595949.1, XM_021556461.1, XM_021623571.1, XM_021605835.1, XM_021594542.1, XM_021588204.1, XM_021610171.1, XM_021607480.1, XM_021588864.1, XM_021617588.1, XM_021622142.1, XM_021596979.1, NM_001124246.1, NM_001124495.1, NM_001124411.1, XM_021600916.1, XM_021568732.1, XM_021599297.1, XM_021593941.1, XM_021609042.1, XM_021610860.1, XM_021614016.1,…	0.03865219947573781	21	106	76	647	97	753	21.6495	14.077
CLUSTER 2	OVER	4	GO:0043231	intracellular membrane-bounded organelle	CELLULAR_COMPONENT	XM_021596470.1, XM_021598948.1, XM_021610375.1, XM_021565116.1, XM_021621455.1, XM_021605835.1, XM_021573325.1, XM_021594542.1, XM_021622409.1, XM_021604323.1, XM_021588864.1, XM_021597229.1, XM_021597643.1, XM_021608706.1, XM_021609167.1, NM_001124411.1, XM_021581643.1, XM_021600916.1, XM_021566090.1, XM_021589347.1, XM_021559898.1, XM_021587352.1, XM_021571989.1, XM_021567371.1, XM_021602820.1,…	0.03889099334353902	64	422	33	331	97	753	65.9794	56.0425
CLUSTER 2	OVER	4	GO:0043228	non-membrane-bounded organelle	CELLULAR_COMPONENT	XM_021557789.1, XM_021569646.1, XM_021598948.1, XM_021589106.1, XM_021605835.1, XM_021557705.1, XM_021594542.1, XM_021566511.1, XM_021588864.1, XM_021577746.1, XM_021567319.1, NM_001124411.1, XM_021618214.1, XM_021566090.1, XM_021600916.1, XM_021618029.1, XM_021589347.1, XM_021567371.1, XM_021577843.1, XM_021601753.1, XM_021574136.1, XM_021580010.1, XM_021585293.1, XM_021617788.1, XM_021625804.1,…	0.03963508995998331	38	224	59	529	97	753	39.1753	29.7477
CLUSTER 2	OVER	4	GO:0043232	intracellular non-membrane-bounded organelle	CELLULAR_COMPONENT	XM_021557789.1, XM_021569646.1, XM_021598948.1, XM_021589106.1, XM_021605835.1, XM_021557705.1, XM_021594542.1, XM_021566511.1, XM_021588864.1, XM_021577746.1, XM_021567319.1, NM_001124411.1, XM_021618214.1, XM_021566090.1, XM_021600916.1, XM_021618029.1, XM_021589347.1, XM_021567371.1, XM_021577843.1, XM_021601753.1, XM_021574136.1, XM_021580010.1, XM_021585293.1, XM_021617788.1, XM_021625804.1,…	0.03963508995998331	38	224	59	529	97	753	39.1753	29.7477
CLUSTER 2	OVER	4	GO:0051172	negative regulation of nitrogen compound metabolic process	BIOLOGICAL_PROCESS	XM_021557789.1, XM_021569646.1, XM_021557807.1, XM_021604707.1, XM_021595949.1, XM_021620056.1, XM_021556461.1, XM_021623571.1, XM_021583236.1, XM_021594542.1, XM_021610171.1, XM_021607480.1, XM_021588864.1, XM_021617588.1, XM_021622142.1, XM_021596979.1, XM_021596956.1, XM_021567319.1, XM_021608706.1, NM_001124246.1, NM_001124495.1, NM_001124411.1, NM_001124525.1, XM_021577425.1, XM_021600916.1,…	0.03982143469523139	25	133	72	620	97	753	25.7732	17.6627
CLUSTER 2	OVER	4	GO:0016032	viral process	BIOLOGICAL_PROCESS	XM_021613083.1, NM_001160491.1, XM_021623571.1, XM_021594980.1, XM_021611214.1, XM_021598693.1, XM_021583236.1, XM_021594542.1, XM_021604915.1, NM_001124342.2, XM_021608855.1, XM_021596979.1, NM_001124411.1, XM_021604652.1, XM_021568444.1, XM_021580096.1, XM_021600916.1, XM_021599297.1, XM_021574136.1, NM_001124520.1, NM_001124734.1, XM_021613840.1, XM_021572245.1, XM_021616281.1, XM_021601941.1,…	0.0403460408687605	9	33	88	720	97	753	9.27835	4.38247
CLUSTER 2	OVER	4	GO:0044770	cell cycle phase transition	BIOLOGICAL_PROCESS	XM_021596470.1, XM_021579368.1, XM_021613543.1, XM_021612305.1, XM_021620056.1, XM_021610395.1, XM_021622730.1, XM_021611214.1, XM_021601971.1, XM_021613247.1, XM_021566511.1, XM_021589878.1, XM_021602222.1, XM_021604403.1, XM_021562861.1, XM_021562793.1, XM_021615232.1, XM_021575010.1, XM_021598434.1, XM_021600916.1, XM_021577425.1, XM_021556226.1, XM_021589347.1, XM_021568732.1, XM_021612236.1,…	0.0403460408687605	9	33	88	720	97	753	9.27835	4.38247
CLUSTER 2	OVER	3	GO:0005829	cytosol	CELLULAR_COMPONENT	XM_021596470.1, XM_021610375.1, XM_021609133.1, XM_021556461.1, XM_021605835.1, XM_021594542.1, XM_021566511.1, XM_021597229.1, NM_001165157.1, XM_021608706.1, NM_001124411.1, XM_021581643.1, XM_021600916.1, XM_021566090.1, XM_021562271.1, XM_021618029.1, XM_021559898.1, XM_021610860.1, XM_021602820.1, XM_021574136.1, XM_021571315.1, XM_021580010.1, XM_021565541.1, NM_001165062.2, XM_021617788.1,…	0.04154245963259697	33	189	64	564	97	753	34.0206	25.0996
CLUSTER 2	OVER	4	GO:0060322	head development	BIOLOGICAL_PROCESS	XM_021569646.1, XM_021557807.1, XM_021615953.1, XM_021576786.1, XM_021622021.1, NM_001124342.2, XM_021609591.1, XM_021588576.1, XM_021608388.1, XM_021617096.1, NM_001124411.1, XM_021618029.1, XM_021623293.1, XM_021589347.1, XM_021568732.1, XM_021599297.1, XM_021565711.1, XM_021582885.1, XM_021616652.1, XM_021603252.1, XM_021589534.1, XM_021618878.1, XM_021589179.1, XM_021567175.1, XM_021589802.1,…	0.04255246035749699	10	39	87	714	97	753	10.3093	5.17928
CLUSTER 2	OVER	2	GO:0065007	biological regulation	BIOLOGICAL_PROCESS	XM_021596470.1, XM_021610375.1, XM_021598948.1, XM_021609133.1, XM_021604707.1, XM_021620327.1, XM_021589106.1, XM_021605835.1, XM_021573325.1, NM_001124325.1, XM_021586005.1, XM_021557705.1, XM_021594542.1, XM_021622409.1, XM_021604323.1, XM_021610220.1, XM_021588864.1, XM_021597229.1, XM_021597643.1, XM_021567319.1, XM_021608706.1, NM_001124411.1, XM_021572164.1, XM_021581643.1, XM_021560404.1,…	0.04284699725211373	74	506	23	247	97	753	76.2887	67.1979
CLUSTER 2	OVER	2	GO:0032991	protein-containing complex	CELLULAR_COMPONENT	XM_021596470.1, XM_021557789.1, XM_021569646.1, XM_021610375.1, XM_021565116.1, XM_021619790.1, XM_021620327.1, XM_021589106.1, XM_021556461.1, XM_021605835.1, XM_021557705.1, XM_021586005.1, XM_021594542.1, XM_021615704.1, XM_021622409.1, XM_021604323.1, XM_021566511.1, XM_021610171.1, XM_021588864.1, XM_021597643.1, XM_021608706.1, NM_001124411.1, XM_021581643.1, XM_021582779.1, XM_021600916.1,…	0.043319604986532284	45	277	52	476	97	753	46.3918	36.7862
CLUSTER 2	OVER	4	GO:0031324	negative regulation of cellular metabolic process	BIOLOGICAL_PROCESS	XM_021557789.1, XM_021569646.1, XM_021557807.1, XM_021604707.1, XM_021595949.1, XM_021620056.1, XM_021556461.1, XM_021623571.1, XM_021594523.1, XM_021583236.1, XM_021594542.1, XM_021610171.1, XM_021607480.1, XM_021588864.1, XM_021617588.1, XM_021622142.1, XM_021596979.1, XM_021596956.1, XM_021567319.1, XM_021608706.1, NM_001124246.1, NM_001124495.1, NM_001124411.1, XM_021618214.1, NM_001124525.1,…	0.0433864548553313	26	141	71	612	97	753	26.8041	18.7251
CLUSTER 2	OVER	5	GO:0046903	secretion	BIOLOGICAL_PROCESS	XM_021569646.1, XM_021574413.1, XM_021611214.1, XM_021611071.1, XM_021582118.1, XM_021609591.1, XM_021588576.1, NM_001165157.1, NM_001124246.1, NM_001124495.1, XM_021600122.1, XM_021600916.1, XM_021623293.1, XM_021576371.1, XM_021614016.1, XM_021564623.1, XM_021567075.1, XM_021615386.1, XM_021599419.1, NM_001165062.2, XM_021611054.1, XM_021618878.1, XM_021617788.1, XM_021602650.1, XM_021600305.1,…	0.04382463500354427	11	45	86	708	97	753	11.3402	5.9761
CLUSTER 2	OVER	4	GO:0006952	defense response	BIOLOGICAL_PROCESS	XM_021568829.1, XM_021590079.1, XM_021567900.1, XM_021562510.1, XM_021574413.1, XM_021611214.1, XM_021583236.1, XM_021575065.1, XM_021608855.1, NM_001124342.2, XM_021566950.1, XM_021617096.1, XM_021607480.1, XM_021596979.1, NM_001124246.1, XM_021624196.1, XM_021595277.1, NM_001124411.1, XM_021570861.1, NM_001124525.1, XM_021600916.1, XM_021599297.1, XM_021609042.1, XM_021593941.1, XM_021565711.1,…	0.044016478412111815	14	63	83	690	97	753	14.433	8.36653
CLUSTER 2	OVER	3	GO:0009892	negative regulation of metabolic process	BIOLOGICAL_PROCESS	XM_021557789.1, XM_021569646.1, XM_021557807.1, XM_021604707.1, XM_021595949.1, XM_021620056.1, XM_021623571.1, XM_021556461.1, XM_021605835.1, XM_021594523.1, XM_021594542.1, XM_021614780.1, XM_021583236.1, XM_021588204.1, XM_021620881.1, XM_021610171.1, XM_021607480.1, XM_021588864.1, XM_021617588.1, XM_021622142.1, XM_021596979.1, XM_021596956.1, XM_021567319.1, XM_021608706.1, NM_001124246.1,…	0.04419189168608553	28	155	69	598	97	753	28.866	20.5843
CLUSTER 2	OVER	3	GO:0051702	interaction with symbiont	BIOLOGICAL_PROCESS	NM_001124525.1, XM_021556226.1, XM_021599297.1, NM_001124520.1, XM_021592323.1, XM_021617788.1, XM_021611785.1, XM_021601602.1, XM_021600305.1, XM_021609338.1, XM_021567175.1, NM_001124489.2, NM_001124246.1, XM_021589802.1, NM_001124411.1, XM_021568444.1, XM_021593949.1, XM_021568818.1	0.04461264558113865	5	13	92	740	97	753	5.15464	1.72643
CLUSTER 2	OVER	5	GO:0034341	response to interferon-gamma	BIOLOGICAL_PROCESS	XM_021600916.1, XM_021567900.1, XM_021612228.1, XM_021611214.1, XM_021556658.1, XM_021608855.1, XM_021604510.1, XM_021588585.1, XM_021557351.1, XM_021607480.1, XM_021596979.1, XM_021599599.1, NM_001124246.1, NM_001124489.2, NM_001124613.1, XM_021614379.1, XM_021593949.1, XM_021568818.1	0.04461264558113865	5	13	92	740	97	753	5.15464	1.72643
CLUSTER 2	OVER	6	GO:0043523	regulation of neuron apoptotic process	BIOLOGICAL_PROCESS	XM_021616599.1, XM_021600916.1, XM_021562510.1, XM_021599297.1, XM_021568732.1, XM_021607112.1, XM_021610395.1, XM_021611214.1, XM_021603252.1, XM_021618878.1, XM_021593909.1, NM_001124447.1, XM_021588576.1, XM_021570233.1, XM_021624196.1, NM_001124495.1, NM_001124411.1, XM_021589802.1	0.04461264558113865	5	13	92	740	97	753	5.15464	1.72643
CLUSTER 2	OVER	6	GO:1990778	protein localization to cell periphery	BIOLOGICAL_PROCESS	XM_021576378.1, XM_021562793.1, XM_021567900.1, XM_021595779.1, XM_021612228.1, XM_021574136.1, XM_021565731.1, XM_021624081.1, XM_021558696.1, XM_021589179.1, XM_021568581.1, XM_021596956.1, XM_021591316.1, XM_021611508.1, NM_001124235.1, XM_021581676.1, XM_021625109.1, XM_021582932.1	0.04461264558113865	5	13	92	740	97	753	5.15464	1.72643
CLUSTER 2	OVER	7	GO:0072659	protein localization to plasma membrane	BIOLOGICAL_PROCESS	XM_021576378.1, XM_021562793.1, XM_021567900.1, XM_021595779.1, XM_021612228.1, XM_021574136.1, XM_021565731.1, XM_021624081.1, XM_021558696.1, XM_021589179.1, XM_021568581.1, XM_021596956.1, XM_021591316.1, XM_021611508.1, NM_001124235.1, XM_021625109.1, XM_021582932.1, XM_021581676.1	0.04461264558113865	5	13	92	740	97	753	5.15464	1.72643
CLUSTER 2	OVER	5	GO:0000323	lytic vacuole	CELLULAR_COMPONENT	XM_021591100.1, XM_021575296.1, XM_021567900.1, XM_021594980.1, XM_021611214.1, XM_021611071.1, XM_021582118.1, NM_001124342.2, XM_021620881.1, XM_021585843.1, XM_021584084.1, NM_001124495.1, NM_001124222.1, NM_001160521.1, XM_021580096.1, XM_021580823.1, XM_021617915.1, XM_021600916.1, XM_021564623.1, XM_021567075.1, XM_021613840.1, XM_021579192.1, XM_021617788.1, XM_021559480.1, XM_021624088.1,…	0.04519594484495066	7	23	90	730	97	753	7.21649	3.05445
CLUSTER 2	OVER	6	GO:0005764	lysosome	CELLULAR_COMPONENT	XM_021591100.1, XM_021575296.1, XM_021567900.1, XM_021594980.1, XM_021611214.1, XM_021611071.1, XM_021582118.1, NM_001124342.2, XM_021620881.1, XM_021585843.1, XM_021584084.1, NM_001124495.1, NM_001124222.1, NM_001160521.1, XM_021580096.1, XM_021580823.1, XM_021617915.1, XM_021600916.1, XM_021564623.1, XM_021567075.1, XM_021613840.1, XM_021579192.1, XM_021617788.1, XM_021559480.1, XM_021624088.1,…	0.04519594484495066	7	23	90	730	97	753	7.21649	3.05445
CLUSTER 2	OVER	5	GO:0044839	cell cycle G2/M phase transition	BIOLOGICAL_PROCESS	XM_021579368.1, XM_021612305.1, XM_021620056.1, XM_021611214.1, XM_021601971.1, XM_021613247.1, XM_021566511.1, XM_021589878.1, XM_021604403.1, XM_021562861.1, XM_021598434.1, XM_021600916.1, XM_021577425.1, XM_021556226.1, XM_021589347.1, XM_021612236.1, XM_021607112.1, XM_021571388.1, XM_021603252.1, XM_021592608.1, XM_021617788.1, XM_021612439.1, XM_021588546.1, XM_021594308.1	0.046099890426656395	6	18	91	735	97	753	6.18557	2.39044
CLUSTER 2	OVER	5	GO:0035592	establishment of protein localization to extracellular region	BIOLOGICAL_PROCESS	XM_021618932.1, XM_021574413.1, NM_001160491.1, XM_021612228.1, XM_021582118.1, XM_021601139.1, XM_021566991.1, XM_021574629.1, NM_001124246.1, XM_021624191.1, XM_021582932.1, XM_021576378.1, XM_021614016.1, XM_021614038.1, XM_021601941.1, NM_001124564.1, XM_021599419.1, XM_021611054.1, XM_021611785.1, XM_021587763.1, XM_021616942.1, XM_021602650.1, XM_021600305.1, XM_021586866.1	0.046099890426656395	6	18	91	735	97	753	6.18557	2.39044
CLUSTER 2	OVER	5	GO:0009306	protein secretion	BIOLOGICAL_PROCESS	XM_021618932.1, XM_021574413.1, NM_001160491.1, XM_021612228.1, XM_021582118.1, XM_021601139.1, XM_021566991.1, XM_021574629.1, NM_001124246.1, XM_021624191.1, XM_021582932.1, XM_021576378.1, XM_021614016.1, XM_021614038.1, XM_021601941.1, NM_001124564.1, XM_021599419.1, XM_021611054.1, XM_021611785.1, XM_021587763.1, XM_021616942.1, XM_021602650.1, XM_021600305.1, XM_021586866.1	0.046099890426656395	6	18	91	735	97	753	6.18557	2.39044
CLUSTER 2	OVER	5	GO:0002237	response to molecule of bacterial origin	BIOLOGICAL_PROCESS	XM_021576378.1, XM_021599297.1, XM_021609042.1, XM_021565711.1, XM_021594980.1, XM_021614016.1, XM_021612782.1, NM_001124368.1, NM_001124520.1, XM_021613840.1, NM_001124342.2, XM_021579192.1, XM_021578100.1, XM_021565718.1, NM_001124447.1, XM_021611785.1, XM_021565716.1, XM_021607480.1, XM_021600305.1, XM_021586866.1, XM_021567175.1, XM_021603305.1, XM_021589802.1, NM_001124411.1	0.046099890426656395	6	18	91	735	97	753	6.18557	2.39044
CLUSTER 2	OVER	5	GO:0071692	protein localization to extracellular region	BIOLOGICAL_PROCESS	XM_021618932.1, XM_021574413.1, NM_001160491.1, XM_021612228.1, XM_021582118.1, XM_021601139.1, XM_021566991.1, XM_021574629.1, NM_001124246.1, XM_021624191.1, XM_021582932.1, XM_021576378.1, XM_021614016.1, XM_021614038.1, XM_021601941.1, NM_001124564.1, XM_021599419.1, XM_021611054.1, XM_021611785.1, XM_021587763.1, XM_021616942.1, XM_021602650.1, XM_021600305.1, XM_021586866.1	0.046099890426656395	6	18	91	735	97	753	6.18557	2.39044
CLUSTER 2	OVER	4	GO:0032880	regulation of protein localization	BIOLOGICAL_PROCESS	XM_021567900.1, XM_021562510.1, XM_021574413.1, XM_021611214.1, NM_001124745.1, XM_021582118.1, XM_021596956.1, XM_021583528.1, XM_021611508.1, NM_001124246.1, XM_021562793.1, XM_021615232.1, XM_021600916.1, XM_021614016.1, XM_021574136.1, XM_021599419.1, XM_021617788.1, XM_021609956.1, XM_021589179.1, XM_021602650.1, XM_021612439.1, XM_021610461.1, XM_021600305.1, XM_021624162.1, XM_021579368.1,…	0.04821924382886221	10	40	87	713	97	753	10.3093	5.31208
CLUSTER 2	OVER	4	GO:0005773	vacuole	CELLULAR_COMPONENT	XM_021591100.1, XM_021575296.1, XM_021567900.1, XM_021591121.1, XM_021585951.1, XM_021621455.1, XM_021594980.1, XM_021611214.1, XM_021582118.1, XM_021611071.1, XM_021588204.1, XM_021610399.1, NM_001124342.2, XM_021620881.1, XM_021585843.1, XM_021584084.1, NM_001124495.1, NM_001124222.1, NM_001160521.1, XM_021580096.1, XM_021580823.1, XM_021617915.1, XM_021600916.1, XM_021574136.1, XM_021564623.1,…	0.04988974516379201	8	29	89	724	97	753	8.24742	3.85126
CLUSTER 2	OVER	4	GO:0005768	endosome	CELLULAR_COMPONENT	XM_021605250.1, XM_021561048.1, XM_021567900.1, XM_021591121.1, XM_021576786.1, XM_021594980.1, XM_021582431.1, NM_001124342.2, XM_021557786.1, XM_021620881.1, XM_021574629.1, XM_021598639.1, XM_021597229.1, XM_021591316.1, XM_021625109.1, XM_021581643.1, XM_021556226.1, XM_021587310.1, XM_021565711.1, XM_021607112.1, XM_021561074.1, XM_021613840.1, XM_021616281.1, XM_021579192.1, XM_021592608.1,…	0.04988974516379201	8	29	89	724	97	753	8.24742	3.85126
CLUSTER 2	OVER	6	GO:0051223	regulation of protein transport	BIOLOGICAL_PROCESS	XM_021618932.1, XM_021574413.1, NM_001160491.1, XM_021612228.1, XM_021611214.1, NM_001124745.1, XM_021582118.1, XM_021601139.1, XM_021613247.1, XM_021566991.1, XM_021574629.1, NM_001124228.1, NM_001124246.1, XM_021582932.1, XM_021611737.1, XM_021562793.1, XM_021576378.1, XM_021557710.1, XM_021600916.1, XM_021616599.1, XM_021614016.1, XM_021614038.1, XM_021601941.1, XM_021599419.1, XM_021617788.1,…	0.04988974516379201	8	29	89	724	97	753	8.24742	3.85126
CLUSTER 3	OVER	6	GO:1902116	negative regulation of organelle assembly	BIOLOGICAL_PROCESS	XM_021591986.1, XM_021616599.1, XM_021588603.1, XM_021589106.1, NM_001165250.1	5.549527194236425E-4	3	2	31	814	34	816	8.82353	0.245098
CLUSTER 3	OVER	7	GO:0051443	positive regulation of ubiquitin-protein transferase activity	BIOLOGICAL_PROCESS	XM_021604323.1, NM_001165062.2, XM_021620881.1, XM_021616599.1, XM_021557807.1, XM_021578815.1	0.0010794968805145268	3	3	31	813	34	816	8.82353	0.367647
CLUSTER 3	OVER	3	GO:0035637	multicellular organismal signaling	BIOLOGICAL_PROCESS	XM_021616599.1, XM_021581676.1	0.0015547703180203863	2	0	32	816	34	816	5.88235	0
CLUSTER 3	OVER	4	GO:0019226	transmission of nerve impulse	BIOLOGICAL_PROCESS	XM_021616599.1, XM_021581676.1	0.0015547703180203863	2	0	32	816	34	816	5.88235	0
CLUSTER 3	OVER	6	GO:0044088	regulation of vacuole organization	BIOLOGICAL_PROCESS	XM_021616599.1, NM_001165250.1	0.0015547703180203863	2	0	32	816	34	816	5.88235	0
CLUSTER 3	OVER	6	GO:2000785	regulation of autophagosome assembly	BIOLOGICAL_PROCESS	XM_021616599.1, NM_001165250.1	0.0015547703180203863	2	0	32	816	34	816	5.88235	0
CLUSTER 3	OVER	7	GO:1902902	negative regulation of autophagosome assembly	BIOLOGICAL_PROCESS	XM_021616599.1, NM_001165250.1	0.0015547703180203863	2	0	32	816	34	816	5.88235	0
CLUSTER 3	OVER	6	GO:0051438	regulation of ubiquitin-protein transferase activity	BIOLOGICAL_PROCESS	XM_021604323.1, NM_001165062.2, XM_021620881.1, XM_021616599.1, XM_021557807.1, XM_021578815.1, XM_021565541.1	0.0018374134734694425	3	4	31	812	34	816	8.82353	0.490196
CLUSTER 3	OVER	6	GO:0007033	vacuole organization	BIOLOGICAL_PROCESS	XM_021617788.1, XM_021585843.1, XM_021559668.1, XM_021610375.1, XM_021616599.1, XM_021585951.1, XM_021576786.1, NM_001165250.1, XM_021578741.1	0.00417205589367713	3	6	31	810	34	816	8.82353	0.735294
CLUSTER 3	OVER	7	GO:0046328	regulation of JNK cascade	BIOLOGICAL_PROCESS	XM_021582779.1, XM_021616599.1, XM_021557807.1, XM_021574413.1, XM_021581378.1, XM_021586866.1, XM_021573640.1, XM_021567075.1, XM_021616281.1	0.00417205589367713	3	6	31	810	34	816	8.82353	0.735294
CLUSTER 3	OVER	7	GO:0007254	JNK cascade	BIOLOGICAL_PROCESS	XM_021582779.1, XM_021616599.1, XM_021557807.1, XM_021574413.1, XM_021581378.1, XM_021586866.1, XM_021573640.1, XM_021567075.1, XM_021616281.1	0.00417205589367713	3	6	31	810	34	816	8.82353	0.735294
CLUSTER 3	OVER	6	GO:0016242	negative regulation of macroautophagy	BIOLOGICAL_PROCESS	XM_021616599.1, XM_021576171.1, NM_001165250.1	0.004546969797981258	2	1	32	815	34	816	5.88235	0.122549
CLUSTER 3	OVER	6	GO:0040029	regulation of gene expression, epigenetic	BIOLOGICAL_PROCESS	NM_001124525.1, XM_021618999.1, XM_021603643.1, XM_021604915.1, XM_021615717.1, XM_021569240.1, NM_001165062.2, XM_021611785.1, XM_021617588.1, XM_021600305.1, XM_021565865.1, XM_021583528.1, XM_021614345.1, XM_021574057.1, XM_021575529.1, XM_021575305.1, XM_021614379.1, XM_021599148.1, XM_021623828.1, XM_021588718.1	0.006571490847534546	4	16	30	800	34	816	11.7647	1.96078
CLUSTER 3	OVER	5	GO:0006888	endoplasmic reticulum to Golgi vesicle-mediated transport	BIOLOGICAL_PROCESS	XM_021613162.1, XM_021604235.1, XM_021588552.1, XM_021585066.1, XM_021621770.1, NM_001165250.1, XM_021568444.1, XM_021603240.1, XM_021573602.1, XM_021624664.1, XM_021581676.1	0.007754213441046641	3	8	31	808	34	816	8.82353	0.980392
CLUSTER 3	OVER	8	GO:0031398	positive regulation of protein ubiquitination	BIOLOGICAL_PROCESS	XM_021604323.1, NM_001165062.2, XM_021620881.1, XM_021618029.1, XM_021616599.1, XM_021557807.1, XM_021609336.1, XM_021593941.1, XM_021578815.1, XM_021618031.1, XM_021556658.1	0.007754213441046641	3	8	31	808	34	816	8.82353	0.980392
CLUSTER 3	OVER	4	GO:0008047	enzyme activator activity	MOLECULAR_FUNCTION	XM_021606341.1, XM_021582998.1, XM_021561048.1, XM_021609133.1, XM_021556461.1, XM_021575042.1, XM_021579518.1, XM_021575065.1, XM_021578100.1, XM_021566991.1, XM_021618632.1, XM_021615674.1, NM_001165154.2, XM_021608706.1, XM_021612806.1, NM_001124411.1, XM_021609660.1, XM_021576378.1, XM_021600122.1, XM_021616599.1, XM_021562271.1, XM_021599297.1, XM_021590297.1, XM_021583972.1, XM_021609956.1,…	0.008010964970999415	5	28	29	788	34	816	14.7059	3.43137
CLUSTER 3	OVER	3	GO:0001750	photoreceptor outer segment	CELLULAR_COMPONENT	XM_021592323.1, XM_021564067.1, XM_021570800.1, XM_021579961.1	0.008865699271727921	2	2	32	814	34	816	5.88235	0.245098
CLUSTER 3	OVER	4	GO:0006900	vesicle budding from membrane	BIOLOGICAL_PROCESS	XM_021621770.1, NM_001165250.1, XM_021568444.1, XM_021603240.1	0.008865699271727921	2	2	32	814	34	816	5.88235	0.245098
CLUSTER 3	OVER	5	GO:0072604	interleukin-6 secretion	BIOLOGICAL_PROCESS	XM_021611785.1, XM_021618932.1, XM_021600305.1, XM_021614016.1	0.008865699271727921	2	2	32	814	34	816	5.88235	0.245098
CLUSTER 3	OVER	5	GO:0048194	Golgi vesicle budding	BIOLOGICAL_PROCESS	XM_021621770.1, NM_001165250.1, XM_021568444.1, XM_021603240.1	0.008865699271727921	2	2	32	814	34	816	5.88235	0.245098
CLUSTER 3	OVER	6	GO:0090114	COPII-coated vesicle budding	BIOLOGICAL_PROCESS	XM_021621770.1, NM_001165250.1, XM_021603240.1, XM_021568444.1	0.008865699271727921	2	2	32	814	34	816	5.88235	0.245098
CLUSTER 3	OVER	7	GO:0000045	autophagosome assembly	BIOLOGICAL_PROCESS	XM_021616599.1, XM_021559668.1, XM_021585951.1, NM_001165250.1	0.008865699271727921	2	2	32	814	34	816	5.88235	0.245098
CLUSTER 3	OVER	7	GO:0061028	establishment of endothelial barrier	BIOLOGICAL_PROCESS	XM_021582779.1, XM_021622633.1, XM_021574136.1, XM_021624081.1	0.008865699271727921	2	2	32	814	34	816	5.88235	0.245098
CLUSTER 3	OVER	3	GO:1902494	catalytic complex	CELLULAR_COMPONENT	XM_021557263.1, XM_021610375.1, XM_021619790.1, XM_021622021.1, XM_021611214.1, XM_021594542.1, XM_021588204.1, XM_021624081.1, XM_021557998.1, XM_021604323.1, XM_021568178.1, XM_021617096.1, XM_021562769.1, XM_021578815.1, XM_021602222.1, XM_021583528.1, XM_021608706.1, XM_021581643.1, XM_021562793.1, XM_021603898.1, XM_021620751.1, XM_021575010.1, XM_021600916.1, XM_021623046.1, XM_021623293.1,…	0.011145186193657506	8	73	26	743	34	816	23.5294	8.94608
CLUSTER 3	OVER	5	GO:0043085	positive regulation of catalytic activity	BIOLOGICAL_PROCESS	XM_021606341.1, XM_021582998.1, XM_021561048.1, XM_021557807.1, XM_021574413.1, XM_021556461.1, XM_021605835.1, XM_021575042.1, XM_021611214.1, XM_021575065.1, XM_021624081.1, XM_021588204.1, NM_001124342.2, XM_021604323.1, XM_021598338.1, XM_021620881.1, XM_021589912.1, XM_021610220.1, XM_021622898.1, XM_021597643.1, XM_021602222.1, XM_021578815.1, NM_001165157.1, XM_021567319.1, XM_021624196.1,…	0.011995441843742748	8	74	26	742	34	816	23.5294	9.06863
CLUSTER 3	OVER	5	GO:0070302	regulation of stress-activated protein kinase signaling cascade	BIOLOGICAL_PROCESS	XM_021582779.1, XM_021616599.1, XM_021557807.1, XM_021574413.1, XM_021581378.1, XM_021567075.1, XM_021616281.1, XM_021611785.1, XM_021600305.1, XM_021578292.1, XM_021586866.1, XM_021573640.1, XM_021582932.1	0.012719080537076722	3	10	31	806	34	816	8.82353	1.22549
CLUSTER 3	OVER	6	GO:0032872	regulation of stress-activated MAPK cascade	BIOLOGICAL_PROCESS	XM_021582779.1, XM_021616599.1, XM_021557807.1, XM_021574413.1, XM_021581378.1, XM_021567075.1, XM_021616281.1, XM_021611785.1, XM_021600305.1, XM_021578292.1, XM_021586866.1, XM_021573640.1, XM_021582932.1	0.012719080537076722	3	10	31	806	34	816	8.82353	1.22549
CLUSTER 3	OVER	6	GO:0051403	stress-activated MAPK cascade	BIOLOGICAL_PROCESS	XM_021582779.1, XM_021616599.1, XM_021557807.1, XM_021574413.1, XM_021581378.1, XM_021567075.1, XM_021616281.1, XM_021611785.1, XM_021600305.1, XM_021578292.1, XM_021586866.1, XM_021573640.1, XM_021582932.1	0.012719080537076722	3	10	31	806	34	816	8.82353	1.22549
CLUSTER 3	OVER	4	GO:0005929	cilium	CELLULAR_COMPONENT	XM_021579368.1, XM_021617915.1, XM_021577425.1, XM_021589106.1, XM_021596471.1, XM_021564067.1, XM_021610860.1, XM_021572802.1, XM_021576708.1, XM_021616968.1, XM_021592323.1, XM_021588603.1, XM_021566511.1, XM_021568249.1, XM_021561116.1, XM_021587546.1, XM_021612439.1, XM_021567885.1, XM_021591316.1, NM_001124246.1, XM_021570800.1, XM_021615618.1, XM_021615829.1, XM_021579961.1	0.01285429237424733	4	20	30	796	34	816	11.7647	2.45098
CLUSTER 3	OVER	4	GO:0044093	positive regulation of molecular function	BIOLOGICAL_PROCESS	XM_021606341.1, XM_021596470.1, XM_021582998.1, XM_021557807.1, XM_021556461.1, XM_021605835.1, XM_021575042.1, XM_021575065.1, XM_021588204.1, XM_021624081.1, XM_021604323.1, XM_021598338.1, XM_021620881.1, XM_021566511.1, XM_021589912.1, XM_021610220.1, XM_021597643.1, XM_021602222.1, NM_001165157.1, XM_021567319.1, XM_021586529.1, XM_021615618.1, XM_021609660.1, XM_021600916.1, XM_021562271.1,…	0.013520052334121917	9	92	25	724	34	816	26.4706	11.2745
CLUSTER 3	OVER	3	GO:0005200	structural constituent of cytoskeleton	MOLECULAR_FUNCTION	XM_021592608.1, XM_021589106.1, XM_021595779.1, NM_001124235.1, XM_021581676.1	0.014406196973288717	2	3	32	813	34	816	5.88235	0.367647
CLUSTER 3	OVER	4	GO:0050715	positive regulation of cytokine secretion	BIOLOGICAL_PROCESS	XM_021618932.1, XM_021587763.1, XM_021574413.1, XM_021614016.1, NM_001124246.1	0.014406196973288717	2	3	32	813	34	816	5.88235	0.367647
CLUSTER 3	OVER	5	GO:0010507	negative regulation of autophagy	BIOLOGICAL_PROCESS	XM_021616599.1, XM_021576171.1, XM_021593909.1, NM_001165250.1, XM_021589847.1	0.014406196973288717	2	3	32	813	34	816	5.88235	0.367647
CLUSTER 3	OVER	6	GO:0006721	terpenoid metabolic process	BIOLOGICAL_PROCESS	XM_021599636.1, XM_021592323.1, XM_021585187.1, XM_021622730.1, XM_021610399.1	0.014406196973288717	2	3	32	813	34	816	5.88235	0.367647
CLUSTER 3	OVER	6	GO:1905037	autophagosome organization	BIOLOGICAL_PROCESS	XM_021616599.1, XM_021559668.1, XM_021610375.1, XM_021585951.1, NM_001165250.1	0.014406196973288717	2	3	32	813	34	816	5.88235	0.367647
CLUSTER 3	OVER	6	GO:0097729	9+2 motile cilium	CELLULAR_COMPONENT	XM_021612439.1, XM_021589106.1, NM_001124246.1, XM_021570800.1, XM_021579961.1	0.014406196973288717	2	3	32	813	34	816	5.88235	0.367647
CLUSTER 3	OVER	6	GO:0097731	9+0 non-motile cilium	CELLULAR_COMPONENT	XM_021592323.1, XM_021568249.1, XM_021564067.1, XM_021570800.1, XM_021579961.1	0.014406196973288717	2	3	32	813	34	816	5.88235	0.367647
CLUSTER 3	OVER	6	GO:0097733	photoreceptor cell cilium	CELLULAR_COMPONENT	XM_021592323.1, XM_021568249.1, XM_021564067.1, XM_021570800.1, XM_021579961.1	0.014406196973288717	2	3	32	813	34	816	5.88235	0.367647
CLUSTER 3	OVER	7	GO:0016101	diterpenoid metabolic process	BIOLOGICAL_PROCESS	XM_021599636.1, XM_021592323.1, XM_021585187.1, XM_021622730.1, XM_021610399.1	0.014406196973288717	2	3	32	813	34	816	5.88235	0.367647
CLUSTER 3	OVER	7	GO:0036126	sperm flagellum	CELLULAR_COMPONENT	XM_021612439.1, XM_021589106.1, NM_001124246.1, XM_021570800.1, XM_021579961.1	0.014406196973288717	2	3	32	813	34	816	5.88235	0.367647
CLUSTER 3	OVER	8	GO:0001523	retinoid metabolic process	BIOLOGICAL_PROCESS	XM_021599636.1, XM_021592323.1, XM_021585187.1, XM_021622730.1, XM_021610399.1	0.014406196973288717	2	3	32	813	34	816	5.88235	0.367647
CLUSTER 3	OVER	3	GO:0016604	nuclear body	CELLULAR_COMPONENT	XM_021604703.1, XM_021589021.1, XM_021561048.1, XM_021618932.1, XM_021559639.1, XM_021596459.1, XM_021615704.1, XM_021622409.1, XM_021623707.1, XM_021559798.1, XM_021600086.1, XM_021622898.1, XM_021561925.1, XM_021603967.1, XM_021602038.1, XM_021570861.1, XM_021575529.1, XM_021586897.1, XM_021581676.1, XM_021562861.1, NM_001160523.1, XM_021577426.1, XM_021571388.1, XM_021583930.1, XM_021561643.1,…	0.01465121369161734	5	33	29	783	34	816	14.7059	4.04412
CLUSTER 3	OVER	4	GO:0030154	cell differentiation	BIOLOGICAL_PROCESS	XM_021557789.1, XM_021569646.1, XM_021619790.1, XM_021604707.1, XM_021620327.1, XM_021605835.1, XM_021622409.1, XM_021610171.1, XM_021567319.1, NM_001165059.1, XM_021608706.1, NM_001124411.1, XM_021615618.1, NM_001124495.1, XM_021582779.1, XM_021600916.1, XM_021618029.1, XM_021589347.1, XM_021587352.1, XM_021610860.1, XM_021565711.1, XM_021574136.1, XM_021616652.1, XM_021585293.1, XM_021565541.1,…	0.015139650248451948	16	227	18	589	34	816	47.0588	27.8186
CLUSTER 3	OVER	3	GO:0065009	regulation of molecular function	BIOLOGICAL_PROCESS	XM_021596470.1, XM_021606341.1, XM_021582998.1, XM_021604703.1, XM_021568307.1, XM_021598948.1, XM_021609133.1, XM_021557807.1, XM_021604707.1, XM_021620056.1, XM_021556461.1, XM_021605835.1, XM_021575042.1, XM_021594523.1, XM_021567255.1, XM_021575065.1, XM_021588204.1, XM_021624081.1, XM_021604323.1, XM_021598338.1, XM_021620881.1, XM_021566511.1, XM_021589912.1, XM_021610220.1, XM_021617588.1,…	0.015465550376944144	13	167	21	649	34	816	38.2353	20.4657
CLUSTER 3	OVER	4	GO:0050790	regulation of catalytic activity	BIOLOGICAL_PROCESS	XM_021606341.1, XM_021582998.1, XM_021604703.1, XM_021598948.1, XM_021568307.1, XM_021557807.1, XM_021609133.1, XM_021604707.1, XM_021620056.1, XM_021556461.1, XM_021605835.1, XM_021594523.1, XM_021575042.1, XM_021567255.1, XM_021575065.1, XM_021588204.1, XM_021624081.1, XM_021604323.1, XM_021598338.1, XM_021620881.1, XM_021589912.1, XM_021610220.1, XM_021597643.1, XM_021596956.1, XM_021602222.1,…	0.01601012654448537	11	130	23	686	34	816	32.3529	15.9314
CLUSTER 3	OVER	5	GO:0000165	MAPK cascade	BIOLOGICAL_PROCESS	XM_021557807.1, XM_021574413.1, XM_021559639.1, XM_021612228.1, XM_021605835.1, XM_021594980.1, XM_021584321.1, XM_021583236.1, NM_001124342.2, XM_021589912.1, XM_021620842.1, NM_001124411.1, XM_021582932.1, XM_021581676.1, XM_021576378.1, XM_021582779.1, XM_021616599.1, XM_021599297.1, XM_021581378.1, XM_021614016.1, XM_021574136.1, XM_021567075.1, XM_021613840.1, XM_021616281.1, XM_021579192.1,…	0.016324615223123496	5	34	29	782	34	816	14.7059	4.16667
CLUSTER 3	OVER	3	GO:0048869	cellular developmental process	BIOLOGICAL_PROCESS	XM_021557789.1, XM_021569646.1, XM_021598948.1, XM_021619790.1, XM_021604707.1, XM_021620327.1, XM_021605835.1, XM_021622409.1, XM_021610171.1, XM_021567319.1, NM_001165059.1, XM_021608706.1, NM_001124411.1, XM_021615618.1, NM_001124495.1, XM_021582779.1, XM_021600916.1, XM_021618029.1, XM_021589347.1, XM_021587352.1, XM_021610860.1, XM_021565711.1, XM_021574136.1, XM_021616652.1, XM_021585293.1,…	0.017114915102465475	16	230	18	586	34	816	47.0588	28.1863
CLUSTER 3	OVER	6	GO:0043087	regulation of GTPase activity	BIOLOGICAL_PROCESS	XM_021582998.1, XM_021606341.1, XM_021604703.1, XM_021568307.1, XM_021609133.1, XM_021574413.1, XM_021597523.1, XM_021575042.1, XM_021567255.1, XM_021575065.1, XM_021624081.1, XM_021612863.1, XM_021577816.1, XM_021625493.1, NM_001165154.2, XM_021612806.1, XM_021609660.1, XM_021623828.1, XM_021600122.1, XM_021562271.1, XM_021590297.1, XM_021583972.1, XM_021581563.1, XM_021572202.1, XM_021625804.1,…	0.01812258597904639	5	35	29	781	34	816	14.7059	4.28922
CLUSTER 3	OVER	2	GO:0065007	biological regulation	BIOLOGICAL_PROCESS	XM_021596470.1, XM_021610375.1, XM_021598948.1, XM_021609133.1, XM_021604707.1, XM_021620327.1, XM_021589106.1, XM_021605835.1, XM_021573325.1, NM_001124325.1, XM_021586005.1, XM_021557705.1, XM_021594542.1, XM_021622409.1, XM_021604323.1, XM_021610220.1, XM_021588864.1, XM_021597229.1, XM_021597643.1, XM_021567319.1, XM_021608706.1, NM_001124411.1, XM_021572164.1, XM_021581643.1, XM_021560404.1,…	0.0185805920269781	29	551	5	265	34	816	85.2941	67.5245
CLUSTER 3	OVER	5	GO:1902115	regulation of organelle assembly	BIOLOGICAL_PROCESS	XM_021579368.1, XM_021616599.1, XM_021589106.1, XM_021583972.1, XM_021585437.1, XM_021596237.1, XM_021622053.1, XM_021619022.1, NM_001165250.1, XM_021567075.1, XM_021591986.1, XM_021613247.1, XM_021588603.1, XM_021620857.1, XM_021615829.1	0.019151014715978736	3	12	31	804	34	816	8.82353	1.47059
CLUSTER 3	OVER	7	GO:1903322	positive regulation of protein modification by small protein conjugation or removal	BIOLOGICAL_PROCESS	XM_021618029.1, XM_021616599.1, XM_021557807.1, XM_021609336.1, XM_021593941.1, XM_021583236.1, XM_021556658.1, XM_021604323.1, NM_001165062.2, XM_021620881.1, XM_021575883.1, XM_021611785.1, XM_021600305.1, XM_021578815.1, XM_021618031.1	0.019151014715978736	3	12	31	804	34	816	8.82353	1.47059
CLUSTER 3	OVER	2	GO:0009987	cellular process	BIOLOGICAL_PROCESS	XM_021596470.1, XM_021598948.1, XM_021610375.1, XM_021565116.1, XM_021609133.1, XM_021604707.1, XM_021620327.1, XM_021589106.1, XM_021621455.1, XM_021605835.1, XM_021573325.1, NM_001124325.1, XM_021586005.1, XM_021557705.1, XM_021622409.1, XM_021594542.1, XM_021604323.1, XM_021610220.1, XM_021588864.1, XM_021597229.1, XM_021597643.1, XM_021567319.1, XM_021608706.1, XM_021609167.1, NM_001124411.1,…	0.019787459181633743	33	683	1	133	34	816	97.0588	83.701
CLUSTER 3	OVER	4	GO:0023014	signal transduction by protein phosphorylation	BIOLOGICAL_PROCESS	XM_021557807.1, XM_021574413.1, XM_021559639.1, XM_021612228.1, XM_021605835.1, XM_021594980.1, XM_021584321.1, XM_021583236.1, NM_001124342.2, XM_021589912.1, XM_021610220.1, XM_021620842.1, NM_001124411.1, XM_021582932.1, XM_021581676.1, XM_021576378.1, XM_021582779.1, XM_021600122.1, XM_021616599.1, XM_021599297.1, XM_021581378.1, XM_021614016.1, XM_021574136.1, XM_021567075.1, XM_021613840.1,…	0.020048807049571668	5	36	29	780	34	816	14.7059	4.41176
CLUSTER 3	OVER	4	GO:0120025	plasma membrane bounded cell projection	CELLULAR_COMPONENT	XM_021574687.1, XM_021615953.1, XM_021589106.1, XM_021559639.1, XM_021556461.1, XM_021622021.1, XM_021611214.1, XM_021594542.1, XM_021608855.1, XM_021584197.1, XM_021598338.1, XM_021581828.1, XM_021566511.1, XM_021563243.1, XM_021610721.1, XM_021587546.1, XM_021596979.1, XM_021596956.1, NM_001165157.1, XM_021567319.1, NM_001124246.1, XM_021570800.1, NM_001124495.1, XM_021615618.1, XM_021615829.1,…	0.020654002201868762	8	82	26	734	34	816	23.5294	10.049
CLUSTER 3	OVER	5	GO:0050729	positive regulation of inflammatory response	BIOLOGICAL_PROCESS	XM_021592323.1, NM_001124447.1, XM_021618932.1, XM_021587433.1, NM_001124368.1, XM_021570861.1	0.021069547019623897	2	4	32	812	34	816	5.88235	0.490196
CLUSTER 3	OVER	5	GO:0031514	motile cilium	CELLULAR_COMPONENT	XM_021612439.1, XM_021589106.1, XM_021610860.1, NM_001124246.1, XM_021570800.1, XM_021579961.1	0.021069547019623897	2	4	32	812	34	816	5.88235	0.490196
CLUSTER 3	OVER	5	GO:0097730	non-motile cilium	CELLULAR_COMPONENT	XM_021592323.1, XM_021568249.1, XM_021561116.1, XM_021564067.1, XM_021570800.1, XM_021579961.1	0.021069547019623897	2	4	32	812	34	816	5.88235	0.490196
CLUSTER 3	OVER	6	GO:0001885	endothelial cell development	BIOLOGICAL_PROCESS	XM_021582779.1, NM_001124525.1, XM_021622633.1, XM_021574136.1, XM_021624081.1, XM_021584197.1	0.021069547019623897	2	4	32	812	34	816	5.88235	0.490196
CLUSTER 3	OVER	8	GO:0046330	positive regulation of JNK cascade	BIOLOGICAL_PROCESS	XM_021582779.1, XM_021557807.1, XM_021574413.1, XM_021581378.1, XM_021586866.1, XM_021567075.1	0.021069547019623897	2	4	32	812	34	816	5.88235	0.490196
CLUSTER 3	OVER	2	GO:0050789	regulation of biological process	BIOLOGICAL_PROCESS	XM_021596470.1, XM_021610375.1, XM_021598948.1, XM_021609133.1, XM_021604707.1, XM_021620327.1, XM_021589106.1, XM_021605835.1, XM_021573325.1, XM_021586005.1, NM_001124325.1, XM_021557705.1, XM_021594542.1, XM_021622409.1, XM_021604323.1, XM_021610220.1, XM_021588864.1, XM_021597229.1, XM_021597643.1, XM_021567319.1, XM_021608706.1, NM_001124411.1, XM_021572164.1, XM_021581643.1, XM_021560404.1,…	0.02246966957474995	28	528	6	288	34	816	82.3529	64.7059
CLUSTER 3	OVER	3	GO:0007626	locomotory behavior	BIOLOGICAL_PROCESS	XM_021576378.1, XM_021575010.1, XM_021616599.1, XM_021560853.1, XM_021597523.1, XM_021605105.1, XM_021617535.1, XM_021620881.1, XM_021575883.1, XM_021563243.1, XM_021602222.1, XM_021604403.1, XM_021624196.1, XM_021568444.1, XM_021589656.1, XM_021581676.1	0.022931631056697408	3	13	31	803	34	816	8.82353	1.59314
CLUSTER 3	OVER	5	GO:0031098	stress-activated protein kinase signaling cascade	BIOLOGICAL_PROCESS	XM_021582779.1, XM_021616599.1, XM_021557807.1, XM_021574413.1, XM_021581378.1, XM_021567075.1, XM_021616281.1, XM_021611785.1, XM_021610220.1, XM_021583402.1, XM_021600305.1, XM_021578292.1, XM_021586866.1, XM_021573640.1, XM_021574068.1, XM_021582932.1	0.022931631056697408	3	13	31	803	34	816	8.82353	1.59314
CLUSTER 3	OVER	3	GO:0042995	cell projection	CELLULAR_COMPONENT	XM_021574687.1, XM_021615953.1, XM_021589106.1, XM_021559639.1, XM_021556461.1, XM_021576786.1, XM_021622021.1, XM_021611214.1, XM_021594542.1, XM_021608855.1, XM_021584197.1, XM_021598338.1, XM_021581828.1, XM_021566511.1, XM_021563243.1, XM_021610721.1, XM_021587546.1, XM_021596979.1, XM_021596956.1, NM_001165157.1, XM_021567319.1, NM_001124246.1, XM_021570800.1, NM_001124495.1, XM_021615618.1,…	0.02485430695668828	8	85	26	731	34	816	23.5294	10.4167
CLUSTER 3	OVER	4	GO:0005543	phospholipid binding	MOLECULAR_FUNCTION	XM_021604703.1, XM_021610375.1, XM_021609133.1, XM_021574413.1, XM_021559639.1, XM_021564067.1, XM_021624081.1, XM_021622859.1, XM_021568178.1, XM_021596956.1, XM_021581676.1, XM_021562793.1, XM_021580823.1, XM_021556226.1, XM_021559899.1, XM_021609100.1, XM_021589573.1, XM_021572802.1, XM_021564623.1, XM_021567075.1, XM_021611054.1, XM_021599419.1, XM_021617788.1, XM_021602650.1, XM_021588371.1,…	0.024910627208479075	4	25	30	791	34	816	11.7647	3.06373
CLUSTER 3	OVER	3	GO:0071704	organic substance metabolic process	BIOLOGICAL_PROCESS	XM_021596470.1, XM_021598948.1, XM_021610375.1, XM_021604707.1, XM_021620327.1, XM_021621455.1, XM_021605835.1, XM_021573325.1, XM_021586005.1, XM_021557705.1, NM_001124325.1, XM_021622409.1, XM_021594542.1, XM_021604323.1, XM_021610220.1, XM_021588864.1, XM_021597229.1, XM_021597643.1, XM_021567319.1, XM_021608706.1, XM_021609167.1, NM_001124411.1, XM_021581643.1, XM_021600916.1, XM_021566090.1,…	0.02510645062496552	26	477	8	339	34	816	76.4706	58.4559
CLUSTER 3	OVER	5	GO:0051336	regulation of hydrolase activity	BIOLOGICAL_PROCESS	XM_021606341.1, XM_021582998.1, XM_021604703.1, XM_021562510.1, XM_021568307.1, XM_021598948.1, XM_021609133.1, XM_021574413.1, XM_021620056.1, XM_021556461.1, XM_021575042.1, XM_021594523.1, XM_021567255.1, XM_021611214.1, XM_021575065.1, XM_021624081.1, XM_021596956.1, NM_001165157.1, XM_021625493.1, XM_021608706.1, NM_001124246.1, XM_021609660.1, NM_001124525.1, XM_021600122.1, XM_021600916.1,…	0.025748396257156473	7	69	27	747	34	816	20.5882	8.45588
CLUSTER 3	OVER	5	GO:0010467	gene expression	BIOLOGICAL_PROCESS	XM_021596470.1, XM_021557789.1, XM_021569646.1, XM_021604707.1, XM_021620327.1, XM_021556461.1, XM_021605835.1, XM_021573325.1, XM_021586005.1, XM_021615704.1, XM_021622409.1, XM_021594542.1, XM_021610171.1, XM_021588864.1, NM_001165059.1, XM_021608706.1, NM_001124495.1, NM_001124411.1, XM_021582779.1, XM_021600916.1, XM_021589347.1, XM_021563652.1, XM_021571989.1, XM_021587352.1, XM_021610860.1,…	0.02657350714898146	17	263	17	553	34	816	50	32.2304
CLUSTER 3	OVER	4	GO:0048468	cell development	BIOLOGICAL_PROCESS	XM_021569646.1, XM_021574687.1, XM_021557807.1, XM_021623571.1, XM_021605835.1, XM_021622021.1, XM_021624081.1, XM_021607480.1, XM_021596956.1, XM_021567319.1, XM_021608706.1, XM_021615618.1, XM_021570800.1, NM_001124495.1, NM_001124411.1, NM_001124525.1, XM_021582779.1, XM_021600916.1, XM_021618029.1, XM_021589347.1, XM_021568732.1, XM_021599297.1, XM_021587352.1, XM_021610860.1, XM_021565711.1,…	0.027116436669461005	10	122	24	694	34	816	29.4118	14.951
CLUSTER 3	OVER	3	GO:0050795	regulation of behavior	BIOLOGICAL_PROCESS	XM_021618878.1, XM_021592323.1, XM_021620881.1, XM_021588576.1, XM_021600916.1, XM_021616599.1, XM_021615644.1	0.028762400438145142	2	5	32	811	34	816	5.88235	0.612745
CLUSTER 3	OVER	3	GO:0000151	ubiquitin ligase complex	CELLULAR_COMPONENT	XM_021581643.1, XM_021620751.1, XM_021625153.1, XM_021560366.1, XM_021571144.1, XM_021597155.1, XM_021622021.1, XM_021573777.1, XM_021616281.1, XM_021593092.1, XM_021572456.1, NM_001165062.2, XM_021604323.1, XM_021562914.1, XM_021597962.1, XM_021587787.1, XM_021609654.1, XM_021578815.1	0.031631056634896654	3	15	31	801	34	816	8.82353	1.83824
CLUSTER 3	OVER	4	GO:0007018	microtubule-based movement	BIOLOGICAL_PROCESS	XM_021580096.1, XM_021574687.1, XM_021612951.1, XM_021616599.1, XM_021618029.1, XM_021574413.1, XM_021564067.1, XM_021618557.1, XM_021603252.1, XM_021577816.1, XM_021617788.1, XM_021568178.1, XM_021567885.1, XM_021618031.1, XM_021570800.1, XM_021579961.1, XM_021603384.1, XM_021599118.1	0.031631056634896654	3	15	31	801	34	816	8.82353	1.83824
CLUSTER 3	OVER	4	GO:0016607	nuclear speck	CELLULAR_COMPONENT	XM_021604703.1, XM_021589021.1, XM_021577426.1, XM_021561048.1, XM_021618932.1, XM_021559639.1, XM_021596459.1, XM_021615704.1, XM_021622409.1, XM_021561643.1, XM_021623707.1, XM_021559798.1, XM_021576171.1, XM_021603305.1, XM_021602038.1, XM_021570861.1, XM_021586897.1, XM_021614518.1	0.031631056634896654	3	15	31	801	34	816	8.82353	1.83824
CLUSTER 3	OVER	5	GO:0042578	phosphoric ester hydrolase activity	MOLECULAR_FUNCTION	XM_021566090.1, XM_021604707.1, XM_021575565.1, XM_021613918.1, XM_021559639.1, XM_021605105.1, XM_021584321.1, XM_021612782.1, XM_021591618.1, XM_021580010.1, XM_021601139.1, XM_021592323.1, XM_021585843.1, XM_021562452.1, XM_021561116.1, XM_021608706.1, XM_021582099.1, XM_021622708.1	0.031631056634896654	3	15	31	801	34	816	8.82353	1.83824
CLUSTER 3	OVER	4	GO:0044057	regulation of system process	BIOLOGICAL_PROCESS	XM_021600122.1, NM_001124730.1, XM_021616599.1, XM_021575565.1, XM_021595949.1, XM_021597523.1, XM_021574136.1, XM_021612782.1, XM_021584197.1, XM_021611785.1, NM_001124447.1, XM_021616942.1, XM_021600305.1, XM_021622788.1, NM_001165154.2, XM_021603305.1, XM_021568444.1, XM_021571618.1, XM_021581676.1	0.03654751980536169	3	16	31	800	34	816	8.82353	1.96078
CLUSTER 3	OVER	4	GO:0005996	monosaccharide metabolic process	BIOLOGICAL_PROCESS	XM_021562576.1, XM_021576378.1, XM_021561048.1, XM_021577436.1, XM_021606270.1, XM_021559639.1, XM_021558665.1, XM_021624660.1, XM_021566630.1, XM_021588204.1, XM_021599636.1, XM_021569931.1, XM_021570233.1, XM_021597643.1, XM_021597000.1, XM_021608706.1, NM_001124246.1, XM_021618214.1, XM_021564195.1	0.03654751980536169	3	16	31	800	34	816	8.82353	1.96078
CLUSTER 3	OVER	5	GO:0005096	GTPase activator activity	MOLECULAR_FUNCTION	XM_021606341.1, XM_021582998.1, XM_021562271.1, XM_021609133.1, XM_021599297.1, XM_021590297.1, XM_021583972.1, XM_021575042.1, XM_021575065.1, XM_021618632.1, XM_021588371.1, XM_021610656.1, NM_001165154.2, XM_021612806.1, XM_021582069.1, XM_021589802.1, NM_001124411.1, XM_021560888.1, XM_021609660.1	0.03654751980536169	3	16	31	800	34	816	8.82353	1.96078
CLUSTER 3	OVER	7	GO:0043547	positive regulation of GTPase activity	BIOLOGICAL_PROCESS	XM_021606341.1, XM_021582998.1, XM_021562271.1, XM_021574413.1, XM_021583972.1, XM_021597523.1, XM_021575042.1, XM_021575065.1, XM_021624081.1, XM_021590101.1, XM_021588371.1, XM_021610656.1, NM_001165154.2, XM_021612806.1, NM_001124489.2, XM_021582069.1, XM_021593949.1, XM_021609660.1, XM_021568818.1	0.03654751980536169	3	16	31	800	34	816	8.82353	1.96078
CLUSTER 3	OVER	2	GO:0032502	developmental process	BIOLOGICAL_PROCESS	XM_021557789.1, XM_021596470.1, XM_021569646.1, XM_021598948.1, XM_021619790.1, XM_021609133.1, XM_021604707.1, XM_021620327.1, XM_021556461.1, XM_021605835.1, XM_021594542.1, XM_021622409.1, XM_021610171.1, NM_001165157.1, NM_001165059.1, XM_021567319.1, XM_021608706.1, NM_001124411.1, NM_001124495.1, XM_021615618.1, XM_021618214.1, XM_021582779.1, XM_021600916.1, XM_021618029.1, XM_021562271.1,…	0.037311813316691214	20	341	14	475	34	816	58.8235	41.7892
CLUSTER 3	OVER	5	GO:0032642	regulation of chemokine production	BIOLOGICAL_PROCESS	XM_021617535.1, XM_021559480.1, XM_021560853.1, XM_021608186.1, XM_021614016.1, XM_021624196.1, XM_021603643.1, XM_021588204.1	0.037396708238992445	2	6	32	810	34	816	5.88235	0.735294
CLUSTER 3	OVER	6	GO:0048284	organelle fusion	BIOLOGICAL_PROCESS	XM_021567900.1, XM_021562271.1, XM_021616599.1, XM_021587310.1, XM_021578815.1, XM_021610860.1, NM_001124246.1, NM_001165250.1	0.037396708238992445	2	6	32	810	34	816	5.88235	0.735294
CLUSTER 3	OVER	5	GO:0048872	homeostasis of number of cells	BIOLOGICAL_PROCESS	XM_021569646.1, XM_021562510.1, XM_021562386.1, XM_021620327.1, XM_021589737.1, XM_021624660.1, XM_021612782.1, XM_021556658.1, XM_021568131.1, XM_021588204.1, XM_021609591.1, XM_021608855.1, XM_021612863.1, XM_021588576.1, XM_021617096.1, XM_021580895.1, XM_021596979.1, XM_021616599.1, XM_021587352.1, XM_021603088.1, XM_021560599.1, XM_021603643.1, XM_021603435.1, NM_001124564.1, XM_021615717.1,…	0.03829864106837727	4	29	30	787	34	816	11.7647	3.55392
CLUSTER 3	OVER	2	GO:0032501	multicellular organismal process	BIOLOGICAL_PROCESS	XM_021557789.1, XM_021569646.1, XM_021619790.1, XM_021604707.1, XM_021620327.1, XM_021556461.1, XM_021605835.1, XM_021622409.1, XM_021594542.1, XM_021610171.1, NM_001165157.1, NM_001165059.1, XM_021567319.1, XM_021608706.1, NM_001124495.1, NM_001124411.1, XM_021615618.1, XM_021618214.1, XM_021582779.1, XM_021600916.1, XM_021618029.1, XM_021562271.1, XM_021589347.1, XM_021587352.1, XM_021610860.1,…	0.040961807556693895	20	344	14	472	34	816	58.8235	42.1569
CLUSTER 3	OVER	6	GO:0031401	positive regulation of protein modification process	BIOLOGICAL_PROCESS	XM_021561048.1, XM_021557807.1, XM_021604707.1, XM_021574413.1, XM_021605835.1, XM_021611214.1, XM_021583236.1, NM_001124342.2, XM_021581306.1, XM_021604323.1, XM_021620881.1, XM_021589912.1, XM_021610220.1, NM_001165157.1, XM_021602222.1, XM_021578815.1, XM_021567319.1, XM_021608706.1, XM_021624196.1, NM_001124411.1, XM_021615618.1, XM_021582779.1, XM_021600122.1, XM_021575010.1, XM_021600916.1,…	0.042173944449705215	7	77	27	739	34	816	20.5882	9.43627
CLUSTER 3	OVER	5	GO:0043005	neuron projection	CELLULAR_COMPONENT	XM_021574687.1, XM_021615953.1, XM_021556461.1, XM_021622021.1, XM_021611214.1, XM_021594542.1, XM_021608855.1, XM_021598338.1, XM_021581828.1, XM_021563243.1, XM_021610721.1, XM_021596979.1, NM_001165157.1, XM_021596956.1, XM_021567319.1, XM_021570800.1, NM_001124495.1, XM_021615618.1, XM_021581676.1, XM_021580096.1, XM_021556226.1, XM_021577425.1, XM_021600916.1, XM_021618029.1, XM_021590297.1,…	0.044132644198811265	6	61	28	755	34	816	17.6471	7.47549
CLUSTER 3	OVER	2	GO:0008152	metabolic process	BIOLOGICAL_PROCESS	XM_021596470.1, XM_021598948.1, XM_021610375.1, XM_021565116.1, XM_021604707.1, XM_021620327.1, XM_021621455.1, XM_021605835.1, XM_021573325.1, XM_021586005.1, XM_021557705.1, NM_001124325.1, XM_021622409.1, XM_021594542.1, XM_021604323.1, XM_021610220.1, XM_021588864.1, XM_021597229.1, XM_021597643.1, XM_021567319.1, XM_021608706.1, XM_021609167.1, NM_001124411.1, XM_021581643.1, XM_021560404.1,…	0.046599656230063485	26	497	8	319	34	816	76.4706	60.9069
CLUSTER 3	OVER	3	GO:0016363	nuclear matrix	CELLULAR_COMPONENT	XM_021561048.1, NM_001124447.1, XM_021609956.1, XM_021616942.1, XM_021614345.1, XM_021571388.1, NM_001124734.1, XM_021584197.1, XM_021581676.1	0.046889466051879734	2	7	32	809	34	816	5.88235	0.857843
CLUSTER 3	OVER	4	GO:0050707	regulation of cytokine secretion	BIOLOGICAL_PROCESS	XM_021611785.1, XM_021618932.1, XM_021587763.1, XM_021602650.1, XM_021574413.1, XM_021600305.1, XM_021614016.1, XM_021612228.1, NM_001124246.1	0.046889466051879734	2	7	32	809	34	816	5.88235	0.857843
CLUSTER 3	OVER	4	GO:0031349	positive regulation of defense response	BIOLOGICAL_PROCESS	XM_021592323.1, NM_001124447.1, XM_021618932.1, XM_021574413.1, XM_021587433.1, XM_021586866.1, NM_001124368.1, XM_021570861.1, XM_021583236.1	0.046889466051879734	2	7	32	809	34	816	5.88235	0.857843
CLUSTER 3	OVER	4	GO:0032602	chemokine production	BIOLOGICAL_PROCESS	XM_021617535.1, XM_021559480.1, XM_021560853.1, XM_021608186.1, XM_021614016.1, XM_021609338.1, XM_021624196.1, XM_021603643.1, XM_021588204.1	0.046889466051879734	2	7	32	809	34	816	5.88235	0.857843
CLUSTER 3	OVER	4	GO:0032635	interleukin-6 production	BIOLOGICAL_PROCESS	XM_021611785.1, NM_001124447.1, XM_021618932.1, XM_021608186.1, XM_021600305.1, XM_021614016.1, XM_021586866.1, XM_021603643.1, XM_021588718.1	0.046889466051879734	2	7	32	809	34	816	5.88235	0.857843
CLUSTER 3	OVER	5	GO:0032675	regulation of interleukin-6 production	BIOLOGICAL_PROCESS	XM_021611785.1, NM_001124447.1, XM_021618932.1, XM_021608186.1, XM_021600305.1, XM_021614016.1, XM_021586866.1, XM_021603643.1, XM_021588718.1	0.046889466051879734	2	7	32	809	34	816	5.88235	0.857843
CLUSTER 3	OVER	6	GO:0008016	regulation of heart contraction	BIOLOGICAL_PROCESS	XM_021611785.1, XM_021575565.1, XM_021600305.1, XM_021597523.1, XM_021612782.1, XM_021568444.1, XM_021571618.1, XM_021581676.1, XM_021584197.1	0.046889466051879734	2	7	32	809	34	816	5.88235	0.857843
CLUSTER 3	OVER	6	GO:0016241	regulation of macroautophagy	BIOLOGICAL_PROCESS	XM_021573700.1, XM_021616599.1, XM_021623293.1, XM_021576171.1, XM_021591121.1, XM_021612564.1, NM_001165250.1, XM_021600702.1, XM_021603384.1	0.046889466051879734	2	7	32	809	34	816	5.88235	0.857843
CLUSTER 3	OVER	6	GO:0070304	positive regulation of stress-activated protein kinase signaling cascade	BIOLOGICAL_PROCESS	XM_021582779.1, XM_021611785.1, XM_021557807.1, XM_021574413.1, XM_021600305.1, XM_021581378.1, XM_021578292.1, XM_021586866.1, XM_021567075.1	0.046889466051879734	2	7	32	809	34	816	5.88235	0.857843
CLUSTER 3	OVER	6	GO:0045814	negative regulation of gene expression, epigenetic	BIOLOGICAL_PROCESS	NM_001165062.2, XM_021618999.1, XM_021617588.1, XM_021565865.1, XM_021575529.1, XM_021575305.1, XM_021615717.1, XM_021623828.1, XM_021569240.1	0.046889466051879734	2	7	32	809	34	816	5.88235	0.857843
CLUSTER 3	OVER	6	GO:0019319	hexose biosynthetic process	BIOLOGICAL_PROCESS	XM_021561048.1, XM_021577436.1, XM_021570233.1, XM_021597643.1, XM_021608706.1, NM_001124246.1, XM_021566630.1, XM_021618214.1, XM_021588204.1	0.046889466051879734	2	7	32	809	34	816	5.88235	0.857843
CLUSTER 3	OVER	7	GO:0032874	positive regulation of stress-activated MAPK cascade	BIOLOGICAL_PROCESS	XM_021582779.1, XM_021611785.1, XM_021557807.1, XM_021574413.1, XM_021600305.1, XM_021581378.1, XM_021578292.1, XM_021586866.1, XM_021567075.1	0.046889466051879734	2	7	32	809	34	816	5.88235	0.857843
CLUSTER 3	OVER	7	GO:0006094	gluconeogenesis	BIOLOGICAL_PROCESS	XM_021561048.1, XM_021577436.1, XM_021570233.1, XM_021597643.1, XM_021608706.1, NM_001124246.1, XM_021566630.1, XM_021618214.1, XM_021588204.1	0.046889466051879734	2	7	32	809	34	816	5.88235	0.857843
CLUSTER 3	OVER	8	GO:0017137	Rab GTPase binding	MOLECULAR_FUNCTION	XM_021580096.1, XM_021604703.1, XM_021588603.1, XM_021610461.1, XM_021583972.1, XM_021591316.1, XM_021586115.1, XM_021575042.1, XM_021624081.1	0.046889466051879734	2	7	32	809	34	816	5.88235	0.857843
CLUSTER 3	OVER	8	GO:0033135	regulation of peptidyl-serine phosphorylation	BIOLOGICAL_PROCESS	XM_021616599.1, XM_021600916.1, XM_021589179.1, XM_021557807.1, XM_021624088.1, NM_001165157.1, XM_021611214.1, XM_021581676.1	0.046889466051879734	2	7	32	809	34	816	5.88235	0.857843
CLUSTER 3	OVER	5	GO:0030695	GTPase regulator activity	MOLECULAR_FUNCTION	XM_021606341.1, XM_021582998.1, XM_021562271.1, XM_021609133.1, XM_021599297.1, XM_021590297.1, XM_021583972.1, XM_021575042.1, XM_021575065.1, XM_021556658.1, XM_021618632.1, XM_021610461.1, XM_021588371.1, XM_021610656.1, NM_001165154.2, XM_021612806.1, XM_021582069.1, XM_021589802.1, NM_001124411.1, XM_021560888.1, XM_021609660.1	0.04749553321643266	3	18	31	798	34	816	8.82353	2.20588
CLUSTER 3	OVER	7	GO:0017016	Ras GTPase binding	MOLECULAR_FUNCTION	XM_021581643.1, XM_021580096.1, XM_021582998.1, XM_021604703.1, XM_021562271.1, XM_021574413.1, XM_021583972.1, XM_021574136.1, XM_021575042.1, XM_021581563.1, XM_021624081.1, XM_021572202.1, XM_021599419.1, XM_021577816.1, XM_021588603.1, XM_021610461.1, XM_021591316.1, XM_021586115.1, XM_021594308.1, XM_021582069.1, XM_021623828.1	0.04749553321643266	3	18	31	798	34	816	8.82353	2.20588
CLUSTER 3	OVER	8	GO:0031396	regulation of protein ubiquitination	BIOLOGICAL_PROCESS	XM_021576378.1, XM_021616599.1, XM_021618029.1, XM_021600916.1, XM_021557807.1, XM_021609336.1, XM_021593941.1, XM_021611214.1, XM_021591993.1, XM_021556658.1, XM_021572245.1, XM_021565541.1, XM_021604323.1, NM_001165062.2, XM_021620881.1, XM_021578100.1, XM_021575883.1, XM_021612439.1, XM_021578815.1, XM_021573640.1, XM_021618031.1	0.04749553321643266	3	18	31	798	34	816	8.82353	2.20588
CLUSTER 4	OVER	4	GO:0043413	macromolecule glycosylation	BIOLOGICAL_PROCESS	XM_021614870.1, XM_021586459.1, XM_021570145.1, XM_021577436.1, XM_021585961.1, XM_021611931.1, XM_021560694.1, XM_021609167.1, XM_021603240.1, XM_021611737.1	2.6162344195845804E-5	7	3	95	745	102	748	6.86275	0.40107
CLUSTER 4	OVER	5	GO:0006486	protein glycosylation	BIOLOGICAL_PROCESS	XM_021614870.1, XM_021586459.1, XM_021570145.1, XM_021577436.1, XM_021585961.1, XM_021611931.1, XM_021560694.1, XM_021609167.1, XM_021603240.1, XM_021611737.1	2.6162344195845804E-5	7	3	95	745	102	748	6.86275	0.40107
CLUSTER 4	OVER	5	GO:1901137	carbohydrate derivative biosynthetic process	BIOLOGICAL_PROCESS	XM_021562576.1, XM_021577436.1, XM_021614672.1, XM_021596471.1, XM_021604208.1, XM_021583236.1, XM_021603240.1, XM_021599636.1, XM_021586459.1, XM_021610975.1, XM_021608388.1, XM_021586855.1, XM_021609167.1, XM_021615618.1, XM_021611737.1, XM_021582932.1, XM_021614870.1, XM_021570145.1, XM_021615693.1, XM_021585961.1, XM_021611931.1, XM_021597000.1, XM_021560694.1, XM_021588374.1, XM_021625864.1	4.653619052857119E-5	11	14	91	734	102	748	10.7843	1.87166
CLUSTER 4	OVER	5	GO:0009100	glycoprotein metabolic process	BIOLOGICAL_PROCESS	XM_021614870.1, XM_021570145.1, XM_021577436.1, XM_021585961.1, XM_021611931.1, XM_021604208.1, XM_021583236.1, XM_021603240.1, XM_021610975.1, XM_021586459.1, XM_021560694.1, XM_021609167.1, XM_021588374.1, XM_021611737.1	5.383094473061472E-5	8	6	94	742	102	748	7.84314	0.802139
CLUSTER 4	OVER	6	GO:0009101	glycoprotein biosynthetic process	BIOLOGICAL_PROCESS	XM_021614870.1, XM_021570145.1, XM_021577436.1, XM_021585961.1, XM_021611931.1, XM_021604208.1, XM_021603240.1, XM_021583236.1, XM_021610975.1, XM_021586459.1, XM_021560694.1, XM_021609167.1, XM_021588374.1, XM_021611737.1	5.383094473061472E-5	8	6	94	742	102	748	7.84314	0.802139
CLUSTER 4	OVER	3	GO:0070085	glycosylation	BIOLOGICAL_PROCESS	XM_021614870.1, XM_021586459.1, XM_021570145.1, XM_021577436.1, XM_021585961.1, XM_021588552.1, XM_021611931.1, XM_021560694.1, XM_021609167.1, XM_021603240.1, XM_021611737.1	6.486778631606714E-5	7	4	95	744	102	748	6.86275	0.534759
CLUSTER 4	OVER	5	GO:1901566	organonitrogen compound biosynthetic process	BIOLOGICAL_PROCESS	XM_021618749.1, XM_021620327.1, XM_021589737.1, XM_021605835.1, XM_021604208.1, XM_021558601.1, XM_021583236.1, XM_021603240.1, XM_021561863.1, XM_021594542.1, XM_021563243.1, XM_021608388.1, XM_021588864.1, XM_021622142.1, XM_021586529.1, XM_021586855.1, XM_021609167.1, XM_021624196.1, NM_001124246.1, XM_021615618.1, XM_021580281.1, XM_021568732.1, XM_021611931.1, XM_021567371.1, XM_021574136.1,…	5.268093678868095E-4	21	65	81	683	102	748	20.5882	8.68984
CLUSTER 4	OVER	4	GO:0097502	mannosylation	BIOLOGICAL_PROCESS	XM_021614870.1, XM_021585961.1, XM_021611931.1	0.0016834455630395906	3	0	99	748	102	748	2.94118	0
CLUSTER 4	OVER	5	GO:0035268	protein mannosylation	BIOLOGICAL_PROCESS	XM_021614870.1, XM_021585961.1, XM_021611931.1	0.0016834455630395906	3	0	99	748	102	748	2.94118	0
CLUSTER 4	OVER	3	GO:1902494	catalytic complex	CELLULAR_COMPONENT	XM_021557263.1, XM_021610375.1, XM_021619790.1, XM_021622021.1, XM_021611214.1, XM_021594542.1, XM_021588204.1, XM_021624081.1, XM_021557998.1, XM_021604323.1, XM_021568178.1, XM_021617096.1, XM_021562769.1, XM_021578815.1, XM_021602222.1, XM_021583528.1, XM_021608706.1, XM_021581643.1, XM_021562793.1, XM_021603898.1, XM_021620751.1, XM_021575010.1, XM_021600916.1, XM_021623046.1, XM_021623293.1,…	0.0017412998885698308	19	62	83	686	102	748	18.6275	8.28877
CLUSTER 4	OVER	3	GO:0009058	biosynthetic process	BIOLOGICAL_PROCESS	XM_021596470.1, XM_021557789.1, XM_021569646.1, XM_021610375.1, XM_021620327.1, XM_021556461.1, XM_021621455.1, XM_021605835.1, XM_021573325.1, XM_021615704.1, XM_021594542.1, XM_021610171.1, XM_021588864.1, XM_021597229.1, XM_021597643.1, XM_021577746.1, NM_001165059.1, XM_021608706.1, XM_021609167.1, NM_001124411.1, XM_021615618.1, XM_021618214.1, XM_021581643.1, XM_021582779.1, XM_021600916.1,…	0.002571551632098094	50	255	52	493	102	748	49.0196	34.0909
CLUSTER 4	OVER	4	GO:1901135	carbohydrate derivative metabolic process	BIOLOGICAL_PROCESS	XM_021562576.1, XM_021577436.1, XM_021614672.1, XM_021596471.1, XM_021621455.1, XM_021624660.1, XM_021612782.1, XM_021604208.1, NM_001124325.1, XM_021582431.1, XM_021604915.1, XM_021583236.1, XM_021603240.1, XM_021588204.1, XM_021599636.1, XM_021586459.1, XM_021610975.1, XM_021621539.1, XM_021569931.1, XM_021613150.1, XM_021608388.1, XM_021586855.1, XM_021609167.1, NM_001124246.1, XM_021615618.1,…	0.0036102344633665885	12	32	90	716	102	748	11.7647	4.27807
CLUSTER 4	OVER	4	GO:1901576	organic substance biosynthetic process	BIOLOGICAL_PROCESS	XM_021596470.1, XM_021557789.1, XM_021569646.1, XM_021610375.1, XM_021620327.1, XM_021556461.1, XM_021621455.1, XM_021605835.1, XM_021573325.1, XM_021615704.1, XM_021594542.1, XM_021610171.1, XM_021588864.1, XM_021597229.1, XM_021597643.1, XM_021577746.1, NM_001165059.1, XM_021608706.1, XM_021609167.1, NM_001124411.1, XM_021615618.1, XM_021618214.1, XM_021581643.1, XM_021582779.1, XM_021600916.1,…	0.005229114167672647	48	250	54	498	102	748	47.0588	33.4225
CLUSTER 4	OVER	4	GO:0060021	roof of mouth development	BIOLOGICAL_PROCESS	XM_021589179.1, XM_021595949.1, XM_021610860.1, XM_021589656.1	0.0061434831586216895	3	1	99	747	102	748	2.94118	0.13369
CLUSTER 4	OVER	5	GO:0048813	dendrite morphogenesis	BIOLOGICAL_PROCESS	XM_021590297.1, XM_021567319.1, XM_021574136.1, XM_021573777.1	0.0061434831586216895	3	1	99	747	102	748	2.94118	0.13369
CLUSTER 4	OVER	6	GO:0006487	protein N-linked glycosylation	BIOLOGICAL_PROCESS	XM_021611931.1, XM_021560694.1, XM_021603240.1, XM_021611737.1	0.0061434831586216895	3	1	99	747	102	748	2.94118	0.13369
CLUSTER 4	OVER	6	GO:0006493	protein O-linked glycosylation	BIOLOGICAL_PROCESS	XM_021614870.1, XM_021570145.1, XM_021577436.1, XM_021609167.1	0.0061434831586216895	3	1	99	747	102	748	2.94118	0.13369
CLUSTER 4	OVER	6	GO:0009247	glycolipid biosynthetic process	BIOLOGICAL_PROCESS	XM_021614870.1, XM_021570145.1, XM_021588374.1, XM_021625864.1	0.0061434831586216895	3	1	99	747	102	748	2.94118	0.13369
CLUSTER 4	OVER	6	GO:0008375	acetylglucosaminyltransferase activity	MOLECULAR_FUNCTION	XM_021614870.1, XM_021586459.1, XM_021570145.1, XM_021609167.1	0.0061434831586216895	3	1	99	747	102	748	2.94118	0.13369
CLUSTER 4	OVER	6	GO:0006023	aminoglycan biosynthetic process	BIOLOGICAL_PROCESS	XM_021586459.1, XM_021614870.1, XM_021570145.1, XM_021609167.1	0.0061434831586216895	3	1	99	747	102	748	2.94118	0.13369
CLUSTER 4	OVER	7	GO:1903510	mucopolysaccharide metabolic process	BIOLOGICAL_PROCESS	XM_021586459.1, XM_021614870.1, XM_021570145.1, XM_021609167.1	0.0061434831586216895	3	1	99	747	102	748	2.94118	0.13369
CLUSTER 4	OVER	7	GO:0006024	glycosaminoglycan biosynthetic process	BIOLOGICAL_PROCESS	XM_021586459.1, XM_021614870.1, XM_021570145.1, XM_021609167.1	0.0061434831586216895	3	1	99	747	102	748	2.94118	0.13369
CLUSTER 4	OVER	3	GO:0016740	transferase activity	MOLECULAR_FUNCTION	XM_021591626.1, XM_021618749.1, XM_021598948.1, XM_021610375.1, XM_021568307.1, XM_021557807.1, XM_021619790.1, XM_021620056.1, XM_021585416.1, XM_021557705.1, XM_021586005.1, XM_021596459.1, XM_021593614.1, XM_021622409.1, XM_021614780.1, XM_021610220.1, XM_021562769.1, XM_021577746.1, XM_021597643.1, XM_021609167.1, NM_001124246.1, XM_021618214.1, XM_021581643.1, XM_021623293.1, XM_021577425.1,…	0.0077523003608999585	24	101	78	647	102	748	23.5294	13.5027
CLUSTER 4	OVER	4	GO:0044249	cellular biosynthetic process	BIOLOGICAL_PROCESS	XM_021596470.1, XM_021557789.1, XM_021569646.1, XM_021610375.1, XM_021620327.1, XM_021556461.1, XM_021621455.1, XM_021605835.1, XM_021573325.1, XM_021615704.1, XM_021594542.1, XM_021610171.1, XM_021588864.1, XM_021597229.1, XM_021577746.1, NM_001165059.1, XM_021608706.1, XM_021609167.1, NM_001124411.1, XM_021615618.1, XM_021618214.1, XM_021581643.1, XM_021582779.1, XM_021600916.1, XM_021589347.1,…	0.008828354208889172	47	250	55	498	102	748	46.0784	33.4225
CLUSTER 4	OVER	4	GO:1903828	negative regulation of cellular protein localization	BIOLOGICAL_PROCESS	XM_021562793.1, XM_021610461.1, XM_021612228.1, XM_021583528.1, XM_021611508.1, XM_021574136.1, XM_021573640.1, XM_021611737.1	0.009354131142479155	4	4	98	744	102	748	3.92157	0.534759
CLUSTER 4	OVER	5	GO:0016758	transferase activity, transferring hexosyl groups	MOLECULAR_FUNCTION	XM_021586459.1, XM_021614870.1, XM_021570145.1, XM_021585961.1, XM_021560694.1, XM_021609167.1, XM_021611071.1, XM_021564073.1	0.009354131142479155	4	4	98	744	102	748	3.92157	0.534759
CLUSTER 4	OVER	5	GO:0006022	aminoglycan metabolic process	BIOLOGICAL_PROCESS	XM_021586459.1, XM_021614870.1, XM_021570145.1, XM_021609167.1, XM_021588204.1	0.014019719763584081	3	2	99	746	102	748	2.94118	0.26738
CLUSTER 4	OVER	6	GO:0030203	glycosaminoglycan metabolic process	BIOLOGICAL_PROCESS	XM_021586459.1, XM_021614870.1, XM_021570145.1, XM_021609167.1, XM_021588204.1	0.014019719763584081	3	2	99	746	102	748	2.94118	0.26738
CLUSTER 4	OVER	4	GO:0048840	otolith development	BIOLOGICAL_PROCESS	XM_021577816.1, XM_021589656.1	0.014275618374529583	2	0	100	748	102	748	1.96078	0
CLUSTER 4	OVER	4	GO:0034103	regulation of tissue remodeling	BIOLOGICAL_PROCESS	XM_021589101.1, XM_021574136.1	0.014275618374529583	2	0	100	748	102	748	1.96078	0
CLUSTER 4	OVER	4	GO:0060411	cardiac septum morphogenesis	BIOLOGICAL_PROCESS	XM_021583090.1, XM_021589656.1	0.014275618374529583	2	0	100	748	102	748	1.96078	0
CLUSTER 4	OVER	4	GO:0014029	neural crest formation	BIOLOGICAL_PROCESS	XM_021574629.1, XM_021589656.1	0.014275618374529583	2	0	100	748	102	748	1.96078	0
CLUSTER 4	OVER	5	GO:0042339	keratan sulfate metabolic process	BIOLOGICAL_PROCESS	XM_021614870.1, XM_021570145.1	0.014275618374529583	2	0	100	748	102	748	1.96078	0
CLUSTER 4	OVER	5	GO:1901611	phosphatidylglycerol binding	MOLECULAR_FUNCTION	XM_021562793.1, XM_021557261.1	0.014275618374529583	2	0	100	748	102	748	1.96078	0
CLUSTER 4	OVER	5	GO:0042998	positive regulation of Golgi to plasma membrane protein transport	BIOLOGICAL_PROCESS	XM_021562793.1, XM_021582932.1	0.014275618374529583	2	0	100	748	102	748	1.96078	0
CLUSTER 4	OVER	5	GO:0042996	regulation of Golgi to plasma membrane protein transport	BIOLOGICAL_PROCESS	XM_021562793.1, XM_021582932.1	0.014275618374529583	2	0	100	748	102	748	1.96078	0
CLUSTER 4	OVER	6	GO:0006656	phosphatidylcholine biosynthetic process	BIOLOGICAL_PROCESS	XM_021621539.1, XM_021582932.1	0.014275618374529583	2	0	100	748	102	748	1.96078	0
CLUSTER 4	OVER	6	GO:0030309	poly-N-acetyllactosamine metabolic process	BIOLOGICAL_PROCESS	XM_021614870.1, XM_021570145.1	0.014275618374529583	2	0	100	748	102	748	1.96078	0
CLUSTER 4	OVER	6	GO:0042278	purine nucleoside metabolic process	BIOLOGICAL_PROCESS	XM_021615693.1, XM_021614672.1	0.014275618374529583	2	0	100	748	102	748	1.96078	0
CLUSTER 4	OVER	6	GO:1901659	glycosyl compound biosynthetic process	BIOLOGICAL_PROCESS	XM_021615693.1, XM_021614672.1	0.014275618374529583	2	0	100	748	102	748	1.96078	0
CLUSTER 4	OVER	6	GO:0009119	ribonucleoside metabolic process	BIOLOGICAL_PROCESS	XM_021615693.1, XM_021614672.1	0.014275618374529583	2	0	100	748	102	748	1.96078	0
CLUSTER 4	OVER	6	GO:0009163	nucleoside biosynthetic process	BIOLOGICAL_PROCESS	XM_021615693.1, XM_021614672.1	0.014275618374529583	2	0	100	748	102	748	1.96078	0
CLUSTER 4	OVER	6	GO:0039694	viral RNA genome replication	BIOLOGICAL_PROCESS	XM_021574136.1, XM_021568444.1	0.014275618374529583	2	0	100	748	102	748	1.96078	0
CLUSTER 4	OVER	6	GO:0018146	keratan sulfate biosynthetic process	BIOLOGICAL_PROCESS	XM_021614870.1, XM_021570145.1	0.014275618374529583	2	0	100	748	102	748	1.96078	0
CLUSTER 4	OVER	6	GO:0007595	lactation	BIOLOGICAL_PROCESS	XM_021621539.1, XM_021604403.1	0.014275618374529583	2	0	100	748	102	748	1.96078	0
CLUSTER 4	OVER	7	GO:0030311	poly-N-acetyllactosamine biosynthetic process	BIOLOGICAL_PROCESS	XM_021614870.1, XM_021570145.1	0.014275618374529583	2	0	100	748	102	748	1.96078	0
CLUSTER 4	OVER	7	GO:0070972	protein localization to endoplasmic reticulum	BIOLOGICAL_PROCESS	XM_021566259.1, XM_021568444.1	0.014275618374529583	2	0	100	748	102	748	1.96078	0
CLUSTER 4	OVER	7	GO:0042451	purine nucleoside biosynthetic process	BIOLOGICAL_PROCESS	XM_021615693.1, XM_021614672.1	0.014275618374529583	2	0	100	748	102	748	1.96078	0
CLUSTER 4	OVER	7	GO:0042455	ribonucleoside biosynthetic process	BIOLOGICAL_PROCESS	XM_021615693.1, XM_021614672.1	0.014275618374529583	2	0	100	748	102	748	1.96078	0
CLUSTER 4	OVER	7	GO:0046128	purine ribonucleoside metabolic process	BIOLOGICAL_PROCESS	XM_021615693.1, XM_021614672.1	0.014275618374529583	2	0	100	748	102	748	1.96078	0
CLUSTER 4	OVER	7	GO:0008532	N-acetyllactosaminide beta-1,3-N-acetylglucosaminyltransferase activity	MOLECULAR_FUNCTION	XM_021614870.1, XM_021570145.1	0.014275618374529583	2	0	100	748	102	748	1.96078	0
CLUSTER 4	OVER	8	GO:0046129	purine ribonucleoside biosynthetic process	BIOLOGICAL_PROCESS	XM_021615693.1, XM_021614672.1	0.014275618374529583	2	0	100	748	102	748	1.96078	0
CLUSTER 4	OVER	8	GO:0031145	anaphase-promoting complex-dependent catabolic process	BIOLOGICAL_PROCESS	XM_021560366.1, XM_021573777.1	0.014275618374529583	2	0	100	748	102	748	1.96078	0
CLUSTER 4	OVER	4	GO:0031461	cullin-RING ubiquitin ligase complex	CELLULAR_COMPONENT	XM_021581643.1, XM_021597962.1, XM_021587787.1, XM_021560366.1, XM_021571144.1, XM_021597155.1, XM_021622021.1, XM_021573777.1, XM_021593092.1	0.015298694214719032	4	5	98	743	102	748	3.92157	0.668449
CLUSTER 4	OVER	4	GO:0000118	histone deacetylase complex	CELLULAR_COMPONENT	NM_001124447.1, XM_021600916.1, XM_021568178.1, XM_021610860.1, XM_021575335.1, XM_021586866.1, XM_021604403.1, XM_021611214.1, XM_021615717.1	0.015298694214719032	4	5	98	743	102	748	3.92157	0.668449
CLUSTER 4	OVER	8	GO:0017048	Rho GTPase binding	MOLECULAR_FUNCTION	XM_021599419.1, XM_021581643.1, XM_021577816.1, XM_021562271.1, XM_021574136.1, XM_021582069.1, XM_021581563.1, XM_021572202.1, XM_021623828.1	0.015298694214719032	4	5	98	743	102	748	3.92157	0.668449
CLUSTER 4	OVER	2	GO:0008152	metabolic process	BIOLOGICAL_PROCESS	XM_021596470.1, XM_021598948.1, XM_021610375.1, XM_021565116.1, XM_021604707.1, XM_021620327.1, XM_021621455.1, XM_021605835.1, XM_021573325.1, XM_021586005.1, XM_021557705.1, NM_001124325.1, XM_021622409.1, XM_021594542.1, XM_021604323.1, XM_021610220.1, XM_021588864.1, XM_021597229.1, XM_021597643.1, XM_021567319.1, XM_021608706.1, XM_021609167.1, NM_001124411.1, XM_021581643.1, XM_021560404.1,…	0.016124084335785042	73	450	29	298	102	748	71.5686	60.1604
CLUSTER 4	OVER	3	GO:0007389	pattern specification process	BIOLOGICAL_PROCESS	XM_021557263.1, XM_021557807.1, XM_021614672.1, XM_021606904.1, XM_021595949.1, XM_021617551.1, XM_021610395.1, XM_021622730.1, XM_021558601.1, XM_021590119.1, XM_021577816.1, XM_021574629.1, XM_021609568.1, XM_021586529.1, XM_021570800.1, XM_021579961.1, XM_021582932.1, XM_021598434.1, XM_021600916.1, XM_021589347.1, XM_021568732.1, XM_021610860.1, XM_021612564.1, NM_001124713.1, XM_021622053.1,…	0.017479352860679573	9	26	93	722	102	748	8.82353	3.47594
CLUSTER 4	OVER	5	GO:0034645	cellular macromolecule biosynthetic process	BIOLOGICAL_PROCESS	XM_021596470.1, XM_021557789.1, XM_021569646.1, XM_021620327.1, XM_021556461.1, XM_021605835.1, XM_021573325.1, XM_021615704.1, XM_021594542.1, XM_021610171.1, XM_021588864.1, NM_001165059.1, XM_021608706.1, XM_021609167.1, NM_001124411.1, XM_021581643.1, XM_021582779.1, XM_021600916.1, XM_021589347.1, XM_021571989.1, XM_021587352.1, XM_021610860.1, XM_021567371.1, XM_021601753.1, XM_021574136.1,…	0.01764687842271069	40	212	62	536	102	748	39.2157	28.3422
CLUSTER 4	OVER	5	GO:0006644	phospholipid metabolic process	BIOLOGICAL_PROCESS	XM_021573843.1, XM_021561048.1, XM_021562271.1, XM_021610375.1, XM_021611931.1, XM_021559639.1, XM_021605105.1, XM_021611054.1, XM_021592323.1, XM_021573700.1, XM_021578100.1, XM_021621539.1, XM_021597955.1, XM_021609956.1, XM_021590716.1, XM_021608186.1, XM_021600749.1, XM_021577746.1, XM_021585396.1, XM_021557261.1, XM_021622708.1, XM_021608735.1, XM_021625864.1, XM_021582932.1	0.017878246068643956	7	17	95	731	102	748	6.86275	2.27273
CLUSTER 4	OVER	5	GO:0009059	macromolecule biosynthetic process	BIOLOGICAL_PROCESS	XM_021596470.1, XM_021557789.1, XM_021569646.1, XM_021620327.1, XM_021556461.1, XM_021605835.1, XM_021573325.1, XM_021615704.1, XM_021594542.1, XM_021610171.1, XM_021588864.1, NM_001165059.1, XM_021608706.1, XM_021609167.1, NM_001124411.1, XM_021581643.1, XM_021582779.1, XM_021600916.1, XM_021589347.1, XM_021571989.1, XM_021587352.1, XM_021610860.1, XM_021567371.1, XM_021601753.1, XM_021574136.1,…	0.0203003741364893	40	214	62	534	102	748	39.2157	28.6096
CLUSTER 4	OVER	5	GO:0046467	membrane lipid biosynthetic process	BIOLOGICAL_PROCESS	XM_021614870.1, XM_021573700.1, XM_021570145.1, XM_021609956.1, XM_021600749.1, XM_021588374.1, XM_021568444.1, XM_021622708.1, XM_021625864.1, XM_021610399.1	0.02317647726348647	4	6	98	742	102	748	3.92157	0.802139
CLUSTER 4	OVER	5	GO:0044272	sulfur compound biosynthetic process	BIOLOGICAL_PROCESS	XM_021599636.1, XM_021586459.1, XM_021614870.1, XM_021570145.1, XM_021597000.1, XM_021586855.1, XM_021558665.1, XM_021609167.1, XM_021572458.1, XM_021582932.1	0.02317647726348647	4	6	98	742	102	748	3.92157	0.802139
CLUSTER 4	OVER	3	GO:0005643	nuclear pore	CELLULAR_COMPONENT	XM_021622898.1, XM_021597643.1, XM_021595156.1, XM_021604915.1, XM_021607446.1, XM_021561643.1	0.025608817411088416	3	3	99	745	102	748	2.94118	0.40107
CLUSTER 4	OVER	4	GO:0003206	cardiac chamber morphogenesis	BIOLOGICAL_PROCESS	XM_021575565.1, XM_021583090.1, XM_021622788.1, XM_021603643.1, XM_021589656.1, XM_021588718.1	0.025608817411088416	3	3	99	745	102	748	2.94118	0.40107
CLUSTER 4	OVER	4	GO:0030968	endoplasmic reticulum unfolded protein response	BIOLOGICAL_PROCESS	XM_021570233.1, XM_021624162.1, XM_021566259.1, XM_021604403.1, XM_021586005.1, XM_021568444.1	0.025608817411088416	3	3	99	745	102	748	2.94118	0.40107
CLUSTER 4	OVER	5	GO:0008194	UDP-glycosyltransferase activity	MOLECULAR_FUNCTION	XM_021586459.1, XM_021614870.1, XM_021570145.1, XM_021609167.1, XM_021611071.1, XM_021564073.1	0.025608817411088416	3	3	99	745	102	748	2.94118	0.40107
CLUSTER 4	OVER	6	GO:0001837	epithelial to mesenchymal transition	BIOLOGICAL_PROCESS	NM_001165171.1, XM_021598338.1, XM_021574629.1, XM_021590768.1, XM_021567075.1, XM_021589656.1	0.025608817411088416	3	3	99	745	102	748	2.94118	0.40107
CLUSTER 4	OVER	6	GO:0002431	Fc receptor mediated stimulatory signaling pathway	BIOLOGICAL_PROCESS	XM_021618878.1, XM_021576378.1, XM_021588576.1, XM_021562271.1, XM_021575565.1, XM_021611214.1	0.025608817411088416	3	3	99	745	102	748	2.94118	0.40107
CLUSTER 4	OVER	3	GO:0044238	primary metabolic process	BIOLOGICAL_PROCESS	XM_021596470.1, XM_021598948.1, XM_021610375.1, XM_021604707.1, XM_021620327.1, XM_021621455.1, XM_021605835.1, XM_021573325.1, XM_021586005.1, XM_021557705.1, NM_001124325.1, XM_021622409.1, XM_021594542.1, XM_021604323.1, XM_021610220.1, XM_021597229.1, XM_021588864.1, XM_021597643.1, XM_021567319.1, XM_021608706.1, XM_021609167.1, NM_001124411.1, XM_021581643.1, XM_021600916.1, XM_021566090.1,…	0.025711270225151094	68	419	34	329	102	748	66.6667	56.016
CLUSTER 4	OVER	6	GO:1901293	nucleoside phosphate biosynthetic process	BIOLOGICAL_PROCESS	XM_021580281.1, XM_021621539.1, XM_021615693.1, XM_021608388.1, XM_021596471.1, XM_021586855.1, XM_021597000.1, XM_021614038.1, XM_021615618.1, XM_021572245.1, XM_021582932.1	0.03311748920598766	4	7	98	741	102	748	3.92157	0.935829
CLUSTER 4	OVER	7	GO:0009165	nucleotide biosynthetic process	BIOLOGICAL_PROCESS	XM_021621539.1, XM_021580281.1, XM_021615693.1, XM_021608388.1, XM_021596471.1, XM_021586855.1, XM_021597000.1, XM_021614038.1, XM_021615618.1, XM_021572245.1, XM_021582932.1	0.03311748920598766	4	7	98	741	102	748	3.92157	0.935829
CLUSTER 4	OVER	5	GO:0009952	anterior/posterior pattern specification	BIOLOGICAL_PROCESS	XM_021557263.1, XM_021598434.1, XM_021600916.1, XM_021557807.1, XM_021589347.1, XM_021614672.1, XM_021568732.1, XM_021595949.1, XM_021610395.1, XM_021622730.1, XM_021589179.1, XM_021574629.1, XM_021586529.1, XM_021575305.1, XM_021599148.1, XM_021589656.1	0.03337820598783804	5	11	97	737	102	748	4.90196	1.47059
CLUSTER 4	OVER	2	GO:0003824	catalytic activity	MOLECULAR_FUNCTION	XM_021610375.1, XM_021598948.1, XM_021619790.1, XM_021565116.1, XM_021604707.1, XM_021621455.1, XM_021605835.1, XM_021586005.1, XM_021557705.1, XM_021615704.1, XM_021622409.1, XM_021610220.1, NM_001165157.1, XM_021597643.1, XM_021577746.1, XM_021608706.1, XM_021609167.1, XM_021615618.1, NM_001124495.1, XM_021618214.1, XM_021581643.1, XM_021600916.1, XM_021566090.1, XM_021587352.1, XM_021602820.1,…	0.03617685859787165	39	216	63	532	102	748	38.2353	28.877
CLUSTER 4	OVER	4	GO:0006790	sulfur compound metabolic process	BIOLOGICAL_PROCESS	XM_021614870.1, NM_001124525.1, XM_021570145.1, XM_021558665.1, XM_021624660.1, XM_021582431.1, XM_021572458.1, XM_021615717.1, XM_021584197.1, XM_021599636.1, XM_021586459.1, XM_021621539.1, XM_021569931.1, XM_021600538.1, XM_021597000.1, XM_021586855.1, XM_021577711.1, XM_021608706.1, XM_021588374.1, XM_021609167.1, XM_021618214.1, XM_021582932.1	0.03856699177129246	6	16	96	732	102	748	5.88235	2.13904
CLUSTER 4	OVER	3	GO:0071704	organic substance metabolic process	BIOLOGICAL_PROCESS	XM_021596470.1, XM_021598948.1, XM_021610375.1, XM_021604707.1, XM_021620327.1, XM_021621455.1, XM_021605835.1, XM_021573325.1, XM_021586005.1, XM_021557705.1, NM_001124325.1, XM_021622409.1, XM_021594542.1, XM_021604323.1, XM_021610220.1, XM_021588864.1, XM_021597229.1, XM_021597643.1, XM_021567319.1, XM_021608706.1, XM_021609167.1, NM_001124411.1, XM_021581643.1, XM_021600916.1, XM_021566090.1,…	0.03911034201273788	69	434	33	314	102	748	67.6471	58.0214
CLUSTER 4	OVER	3	GO:0042440	pigment metabolic process	BIOLOGICAL_PROCESS	XM_021564986.1, XM_021614672.1, NM_001124222.1	0.03945996399760037	2	1	100	747	102	748	1.96078	0.13369
CLUSTER 4	OVER	4	GO:0046148	pigment biosynthetic process	BIOLOGICAL_PROCESS	XM_021564986.1, XM_021614672.1, NM_001124222.1	0.03945996399760037	2	1	100	747	102	748	1.96078	0.13369
CLUSTER 4	OVER	4	GO:0021772	olfactory bulb development	BIOLOGICAL_PROCESS	XM_021582885.1, XM_021603252.1, XM_021589656.1	0.03945996399760037	2	1	100	747	102	748	1.96078	0.13369
CLUSTER 4	OVER	4	GO:0021988	olfactory lobe development	BIOLOGICAL_PROCESS	XM_021582885.1, XM_021603252.1, XM_021589656.1	0.03945996399760037	2	1	100	747	102	748	1.96078	0.13369
CLUSTER 4	OVER	5	GO:1903727	positive regulation of phospholipid metabolic process	BIOLOGICAL_PROCESS	XM_021562271.1, XM_021609956.1, XM_021582932.1	0.03945996399760037	2	1	100	747	102	748	1.96078	0.13369
CLUSTER 4	OVER	5	GO:0006858	extracellular transport	BIOLOGICAL_PROCESS	XM_021577816.1, XM_021570800.1, XM_021579961.1	0.03945996399760037	2	1	100	747	102	748	1.96078	0.13369
CLUSTER 4	OVER	5	GO:0009116	nucleoside metabolic process	BIOLOGICAL_PROCESS	XM_021615693.1, XM_021614672.1, XM_021608388.1	0.03945996399760037	2	1	100	747	102	748	1.96078	0.13369
CLUSTER 4	OVER	5	GO:0048752	semicircular canal morphogenesis	BIOLOGICAL_PROCESS	XM_021618878.1, XM_021588576.1, XM_021589656.1	0.03945996399760037	2	1	100	747	102	748	1.96078	0.13369
CLUSTER 4	OVER	5	GO:0062009	secondary palate development	BIOLOGICAL_PROCESS	XM_021589179.1, XM_021595949.1, XM_021589656.1	0.03945996399760037	2	1	100	747	102	748	1.96078	0.13369
CLUSTER 4	OVER	5	GO:0003341	cilium movement	BIOLOGICAL_PROCESS	XM_021577816.1, XM_021570800.1, XM_021579961.1	0.03945996399760037	2	1	100	747	102	748	1.96078	0.13369
CLUSTER 4	OVER	5	GO:0046470	phosphatidylcholine metabolic process	BIOLOGICAL_PROCESS	XM_021621539.1, XM_021577746.1, XM_021582932.1	0.03945996399760037	2	1	100	747	102	748	1.96078	0.13369
CLUSTER 4	OVER	5	GO:0044321	response to leptin	BIOLOGICAL_PROCESS	XM_021618878.1, XM_021588576.1, XM_021604403.1	0.03945996399760037	2	1	100	747	102	748	1.96078	0.13369
CLUSTER 4	OVER	6	GO:0050885	neuromuscular process controlling balance	BIOLOGICAL_PROCESS	XM_021618878.1, XM_021588576.1, XM_021615693.1	0.03945996399760037	2	1	100	747	102	748	1.96078	0.13369
CLUSTER 4	OVER	6	GO:0048814	regulation of dendrite morphogenesis	BIOLOGICAL_PROCESS	XM_021590297.1, XM_021567319.1, XM_021573777.1	0.03945996399760037	2	1	100	747	102	748	1.96078	0.13369
CLUSTER 4	OVER	6	GO:2001224	positive regulation of neuron migration	BIOLOGICAL_PROCESS	XM_021578100.1, XM_021619962.1, XM_021573777.1	0.03945996399760037	2	1	100	747	102	748	1.96078	0.13369
CLUSTER 4	OVER	6	GO:0008376	acetylgalactosaminyltransferase activity	MOLECULAR_FUNCTION	XM_021570145.1, XM_021609167.1, XM_021564073.1	0.03945996399760037	2	1	100	747	102	748	1.96078	0.13369
CLUSTER 4	OVER	6	GO:0071617	lysophospholipid acyltransferase activity	MOLECULAR_FUNCTION	XM_021621539.1, XM_021597955.1, XM_021577746.1	0.03945996399760037	2	1	100	747	102	748	1.96078	0.13369
CLUSTER 4	OVER	6	GO:0003351	epithelial cilium movement involved in extracellular fluid movement	BIOLOGICAL_PROCESS	XM_021577816.1, XM_021570800.1, XM_021579961.1	0.03945996399760037	2	1	100	747	102	748	1.96078	0.13369
CLUSTER 4	OVER	6	GO:0007512	adult heart development	BIOLOGICAL_PROCESS	XM_021575565.1, XM_021585293.1, XM_021589656.1	0.03945996399760037	2	1	100	747	102	748	1.96078	0.13369
CLUSTER 4	OVER	7	GO:0006654	phosphatidic acid biosynthetic process	BIOLOGICAL_PROCESS	XM_021561048.1, XM_021621539.1, XM_021597955.1	0.03945996399760037	2	1	100	747	102	748	1.96078	0.13369
CLUSTER 4	OVER	7	GO:0042171	lysophosphatidic acid acyltransferase activity	MOLECULAR_FUNCTION	XM_021621539.1, XM_021597955.1, XM_021577746.1	0.03945996399760037	2	1	100	747	102	748	1.96078	0.13369
CLUSTER 4	OVER	7	GO:0035308	negative regulation of protein dephosphorylation	BIOLOGICAL_PROCESS	XM_021620056.1, XM_021566259.1, XM_021574136.1	0.03945996399760037	2	1	100	747	102	748	1.96078	0.13369
CLUSTER 4	OVER	7	GO:0046473	phosphatidic acid metabolic process	BIOLOGICAL_PROCESS	XM_021561048.1, XM_021621539.1, XM_021597955.1	0.03945996399760037	2	1	100	747	102	748	1.96078	0.13369
CLUSTER 4	OVER	7	GO:0048013	ephrin receptor signaling pathway	BIOLOGICAL_PROCESS	XM_021562271.1, XM_021574136.1, XM_021567075.1	0.03945996399760037	2	1	100	747	102	748	1.96078	0.13369
CLUSTER 4	OVER	7	GO:0018279	protein N-linked glycosylation via asparagine	BIOLOGICAL_PROCESS	XM_021560694.1, XM_021603240.1, XM_021611737.1	0.03945996399760037	2	1	100	747	102	748	1.96078	0.13369
CLUSTER 4	OVER	7	GO:2000779	regulation of double-strand break repair	BIOLOGICAL_PROCESS	XM_021583090.1, XM_021571388.1, XM_021618407.1	0.03945996399760037	2	1	100	747	102	748	1.96078	0.13369
CLUSTER 4	OVER	8	GO:0032515	negative regulation of phosphoprotein phosphatase activity	BIOLOGICAL_PROCESS	XM_021620056.1, XM_021566259.1, XM_021574136.1	0.03945996399760037	2	1	100	747	102	748	1.96078	0.13369
CLUSTER 4	OVER	8	GO:0018196	peptidyl-asparagine modification	BIOLOGICAL_PROCESS	XM_021560694.1, XM_021603240.1, XM_021611737.1	0.03945996399760037	2	1	100	747	102	748	1.96078	0.13369
CLUSTER 4	OVER	9	GO:0017049	GTP-Rho binding	MOLECULAR_FUNCTION	XM_021599419.1, XM_021581643.1, XM_021574136.1	0.03945996399760037	2	1	100	747	102	748	1.96078	0.13369
CLUSTER 4	OVER	4	GO:0044255	cellular lipid metabolic process	BIOLOGICAL_PROCESS	XM_021573843.1, XM_021591100.1, XM_021561048.1, XM_021610375.1, XM_021559639.1, XM_021588204.1, XM_021588576.1, XM_021562769.1, XM_021596956.1, XM_021577746.1, XM_021586855.1, XM_021618214.1, NM_001124525.1, XM_021623293.1, XM_021577425.1, XM_021562271.1, XM_021611931.1, XM_021602820.1, XM_021584129.1, XM_021564623.1, XM_021593837.1, XM_021611054.1, XM_021618878.1, XM_021592323.1, XM_021609956.1,…	0.03962552919789317	12	47	90	701	102	748	11.7647	6.28342
CLUSTER 4	OVER	4	GO:0016358	dendrite development	BIOLOGICAL_PROCESS	XM_021590297.1, XM_021620842.1, XM_021564067.1, XM_021567319.1, XM_021561074.1, XM_021574136.1, XM_021573777.1	0.0409533868675046	3	4	99	744	102	748	2.94118	0.534759
CLUSTER 4	OVER	4	GO:0051298	centrosome duplication	BIOLOGICAL_PROCESS	XM_021579368.1, XM_021591986.1, XM_021613247.1, XM_021574136.1, XM_021594523.1, XM_021619022.1, XM_021582592.1	0.0409533868675046	3	4	99	744	102	748	2.94118	0.534759
CLUSTER 4	OVER	7	GO:0007266	Rho protein signal transduction	BIOLOGICAL_PROCESS	XM_021581643.1, XM_021612863.1, XM_021577816.1, XM_021568307.1, XM_021587433.1, XM_021574136.1, XM_021572202.1	0.0409533868675046	3	4	99	744	102	748	2.94118	0.534759
CLUSTER 4	OVER	4	GO:1990234	transferase complex	CELLULAR_COMPONENT	XM_021610375.1, XM_021619790.1, XM_021622021.1, XM_021624081.1, XM_021557998.1, XM_021604323.1, XM_021617096.1, XM_021562769.1, XM_021578815.1, XM_021602222.1, XM_021583528.1, XM_021581643.1, XM_021562793.1, XM_021620751.1, XM_021575010.1, XM_021587352.1, XM_021611931.1, XM_021601753.1, XM_021616281.1, NM_001165062.2, XM_021587787.1, XM_021560694.1, XM_021625153.1, XM_021586940.1, XM_021571144.1,…	0.0421774958521854	11	42	91	706	102	748	10.7843	5.61497
CLUSTER 4	OVER	6	GO:0043583	ear development	BIOLOGICAL_PROCESS	XM_021569646.1, XM_021616599.1, XM_021559899.1, XM_021595949.1, XM_021609100.1, XM_021574842.1, XM_021617551.1, XM_021620029.1, XM_021622730.1, XM_021577842.1, XM_021609591.1, NM_001160488.1, XM_021618878.1, XM_021577816.1, XM_021588576.1, XM_021589179.1, XM_021589656.1	0.04288370208655898	5	12	97	736	102	748	4.90196	1.60428
CLUSTER 4	OVER	4	GO:0046883	regulation of hormone secretion	BIOLOGICAL_PROCESS	XM_021576378.1, NM_001124730.1, NM_001160491.1, XM_021614038.1, XM_021582118.1, XM_021601139.1, XM_021616942.1, XM_021566991.1, XM_021574629.1, XM_021614379.1, XM_021582932.1, XM_021589656.1	0.04518977590792512	4	8	98	740	102	748	3.92157	1.06952
CLUSTER 4	OVER	5	GO:0090276	regulation of peptide hormone secretion	BIOLOGICAL_PROCESS	XM_021576378.1, NM_001124730.1, NM_001160491.1, XM_021614038.1, XM_021582118.1, XM_021601139.1, XM_021616942.1, XM_021566991.1, XM_021574629.1, XM_021614379.1, XM_021589656.1, XM_021582932.1	0.04518977590792512	4	8	98	740	102	748	3.92157	1.06952
CLUSTER 4	OVER	5	GO:0009914	hormone transport	BIOLOGICAL_PROCESS	XM_021576378.1, NM_001124730.1, NM_001160491.1, XM_021614038.1, XM_021582118.1, XM_021601139.1, XM_021616942.1, XM_021566991.1, XM_021574629.1, XM_021614379.1, XM_021582932.1, XM_021589656.1	0.04518977590792512	4	8	98	740	102	748	3.92157	1.06952
CLUSTER 4	OVER	5	GO:0008654	phospholipid biosynthetic process	BIOLOGICAL_PROCESS	XM_021561048.1, XM_021610375.1, XM_021611931.1, XM_021559639.1, XM_021605105.1, XM_021573700.1, XM_021621539.1, XM_021597955.1, XM_021590716.1, XM_021577746.1, XM_021625864.1, XM_021582932.1	0.04518977590792512	4	8	98	740	102	748	3.92157	1.06952
CLUSTER 4	OVER	5	GO:0046879	hormone secretion	BIOLOGICAL_PROCESS	XM_021576378.1, NM_001124730.1, NM_001160491.1, XM_021614038.1, XM_021582118.1, XM_021601139.1, XM_021616942.1, XM_021566991.1, XM_021574629.1, XM_021614379.1, XM_021582932.1, XM_021589656.1	0.04518977590792512	4	8	98	740	102	748	3.92157	1.06952
CLUSTER 4	OVER	6	GO:0030072	peptide hormone secretion	BIOLOGICAL_PROCESS	XM_021576378.1, NM_001124730.1, NM_001160491.1, XM_021614038.1, XM_021582118.1, XM_021601139.1, XM_021616942.1, XM_021566991.1, XM_021574629.1, XM_021614379.1, XM_021582932.1, XM_021589656.1	0.04518977590792512	4	8	98	740	102	748	3.92157	1.06952
CLUSTER 4	OVER	6	GO:0042471	ear morphogenesis	BIOLOGICAL_PROCESS	XM_021569646.1, XM_021559899.1, XM_021595949.1, XM_021617551.1, XM_021620029.1, XM_021577842.1, XM_021609591.1, NM_001160488.1, XM_021618878.1, XM_021588576.1, XM_021589179.1, XM_021589656.1	0.04518977590792512	4	8	98	740	102	748	3.92157	1.06952
CLUSTER 4	OVER	3	GO:0006807	nitrogen compound metabolic process	BIOLOGICAL_PROCESS	XM_021596470.1, XM_021598948.1, XM_021604707.1, XM_021620327.1, XM_021621455.1, XM_021605835.1, XM_021573325.1, XM_021586005.1, XM_021557705.1, NM_001124325.1, XM_021622409.1, XM_021594542.1, XM_021604323.1, XM_021610220.1, XM_021588864.1, XM_021597643.1, XM_021567319.1, XM_021608706.1, XM_021609167.1, NM_001124411.1, XM_021581643.1, XM_021600916.1, XM_021566090.1, XM_021589347.1, XM_021604881.1,…	0.046783379597216776	65	407	37	341	102	748	63.7255	54.4118
CLUSTER 4	OVER	3	GO:0044237	cellular metabolic process	BIOLOGICAL_PROCESS	XM_021596470.1, XM_021598948.1, XM_021610375.1, XM_021565116.1, XM_021604707.1, XM_021620327.1, XM_021621455.1, XM_021605835.1, XM_021573325.1, XM_021586005.1, XM_021557705.1, NM_001124325.1, XM_021622409.1, XM_021594542.1, XM_021604323.1, XM_021610220.1, XM_021597229.1, XM_021588864.1, XM_021597643.1, XM_021567319.1, XM_021608706.1, XM_021609167.1, NM_001124411.1, XM_021581643.1, XM_021600916.1,…	0.047565111323680194	68	430	34	318	102	748	66.6667	57.4866
CLUSTER 4	OVER	3	GO:0031975	envelope	CELLULAR_COMPONENT	XM_021573843.1, XM_021562510.1, XM_021565116.1, XM_021623571.1, XM_021595156.1, XM_021570097.1, XM_021563243.1, XM_021608388.1, XM_021580895.1, XM_021597229.1, XM_021622898.1, XM_021602222.1, XM_021597643.1, XM_021584006.1, NM_001124246.1, XM_021580823.1, XM_021580281.1, XM_021575010.1, XM_021610860.1, XM_021567371.1, XM_021584129.1, XM_021572802.1, XM_021567075.1, XM_021592323.1, XM_021593909.1,…	0.047718492806884824	11	43	91	705	102	748	10.7843	5.74866
CLUSTER 4	OVER	4	GO:0031967	organelle envelope	CELLULAR_COMPONENT	XM_021573843.1, XM_021562510.1, XM_021565116.1, XM_021623571.1, XM_021595156.1, XM_021570097.1, XM_021563243.1, XM_021608388.1, XM_021580895.1, XM_021597229.1, XM_021622898.1, XM_021602222.1, XM_021597643.1, XM_021584006.1, NM_001124246.1, XM_021580823.1, XM_021580281.1, XM_021575010.1, XM_021610860.1, XM_021567371.1, XM_021584129.1, XM_021572802.1, XM_021567075.1, XM_021592323.1, XM_021593909.1,…	0.047718492806884824	11	43	91	705	102	748	10.7843	5.74866
CLUSTER 5	OVER	4	GO:0030048	actin filament-based movement	BIOLOGICAL_PROCESS	XM_021583402.1, XM_021575565.1, XM_021596956.1, XM_021612782.1, XM_021574068.1, XM_021558158.1	0.006027517113874408	3	3	58	786	61	789	4.91803	0.380228
CLUSTER 5	OVER	6	GO:0016485	protein processing	BIOLOGICAL_PROCESS	XM_021626065.1, XM_021590716.1, XM_021593941.1, XM_021583972.1, XM_021610860.1, XM_021558158.1, NM_001124495.1	0.010010876197266082	3	4	58	785	61	789	4.91803	0.506971
CLUSTER 5	OVER	7	GO:0007189	adenylate cyclase-activating G protein-coupled receptor signaling pathway	BIOLOGICAL_PROCESS	XM_021620881.1, XM_021596471.1, XM_021587433.1, XM_021611508.1, XM_021612782.1, XM_021603305.1, XM_021615618.1	0.010010876197266082	3	4	58	785	61	789	4.91803	0.506971
CLUSTER 5	OVER	5	GO:0098586	cellular response to virus	BIOLOGICAL_PROCESS	XM_021611785.1, XM_021593941.1, XM_021600305.1	0.014509398665828403	2	1	59	788	61	789	3.27869	0.126743
CLUSTER 5	OVER	7	GO:0009187	cyclic nucleotide metabolic process	BIOLOGICAL_PROCESS	XM_021596471.1, XM_021612782.1, XM_021615618.1	0.014509398665828403	2	1	59	788	61	789	3.27869	0.126743
CLUSTER 5	OVER	8	GO:0046058	cAMP metabolic process	BIOLOGICAL_PROCESS	XM_021596471.1, XM_021612782.1, XM_021615618.1	0.014509398665828403	2	1	59	788	61	789	3.27869	0.126743
CLUSTER 5	OVER	8	GO:0071108	protein K48-linked deubiquitination	BIOLOGICAL_PROCESS	XM_021608049.1, XM_021583085.1, XM_021572840.1	0.014509398665828403	2	1	59	788	61	789	3.27869	0.126743
CLUSTER 5	OVER	8	GO:0070536	protein K63-linked deubiquitination	BIOLOGICAL_PROCESS	XM_021608049.1, XM_021583085.1, XM_021588906.1	0.014509398665828403	2	1	59	788	61	789	3.27869	0.126743
CLUSTER 5	OVER	5	GO:0050727	regulation of inflammatory response	BIOLOGICAL_PROCESS	NM_001124525.1, XM_021618932.1, XM_021593941.1, XM_021594980.1, XM_021624660.1, NM_001124368.1, XM_021583236.1, XM_021613840.1, NM_001124342.2, XM_021579192.1, XM_021592323.1, XM_021612863.1, NM_001124350.1, XM_021616942.1, XM_021611785.1, NM_001124447.1, XM_021608186.1, XM_021600305.1, XM_021587433.1, XM_021588906.1, XM_021570861.1, XM_021614379.1	0.016425734963812336	5	17	56	772	61	789	8.19672	2.15463
CLUSTER 5	OVER	4	GO:0101005	ubiquitinyl hydrolase activity	MOLECULAR_FUNCTION	XM_021620751.1, XM_021583085.1, XM_021611785.1, XM_021608049.1, XM_021576171.1, XM_021562914.1, XM_021618945.1, XM_021572840.1, XM_021600305.1	0.02165095966802258	3	6	58	783	61	789	4.91803	0.760456
CLUSTER 5	OVER	4	GO:0140375	immune receptor activity	MOLECULAR_FUNCTION	XM_021579192.1, NM_001281406.1, NM_001124610.2, XM_021590079.1, XM_021615531.1, XM_021594980.1, XM_021605835.1, XM_021613840.1, NM_001124342.2	0.02165095966802258	3	6	58	783	61	789	4.91803	0.760456
CLUSTER 5	OVER	5	GO:0036459	thiol-dependent ubiquitinyl hydrolase activity	MOLECULAR_FUNCTION	XM_021620751.1, XM_021611785.1, XM_021608049.1, XM_021576171.1, XM_021562914.1, XM_021583085.1, XM_021618945.1, XM_021572840.1, XM_021600305.1	0.02165095966802258	3	6	58	783	61	789	4.91803	0.760456
CLUSTER 5	OVER	5	GO:0004896	cytokine receptor activity	MOLECULAR_FUNCTION	XM_021579192.1, NM_001124610.2, NM_001281406.1, XM_021590079.1, XM_021615531.1, XM_021594980.1, XM_021605835.1, XM_021613840.1, NM_001124342.2	0.02165095966802258	3	6	58	783	61	789	4.91803	0.760456
CLUSTER 5	OVER	5	GO:0051604	protein maturation	BIOLOGICAL_PROCESS	XM_021626065.1, XM_021563652.1, XM_021602884.1, XM_021590716.1, XM_021593941.1, XM_021610860.1, XM_021583972.1, NM_001124495.1, XM_021558158.1	0.02165095966802258	3	6	58	783	61	789	4.91803	0.760456
CLUSTER 5	OVER	4	GO:0016021	integral component of membrane	CELLULAR_COMPONENT	XM_021623036.1, XM_021591121.1, XM_021621455.1, XM_021585416.1, NM_001124325.1, XM_021586005.1, XM_021603240.1, XM_021588204.1, XM_021610721.1, XM_021584006.1, XM_021609167.1, XM_021615618.1, XM_021618214.1, XM_021611394.1, XM_021557676.1, XM_021615275.1, XM_021558117.1, XM_021593941.1, XM_021587310.1, XM_021611931.1, XM_021567371.1, XM_021582885.1, XM_021567075.1, XM_021593837.1, XM_021616968.1,…	0.022455974184243964	17	130	44	659	61	789	27.8689	16.4766
CLUSTER 5	OVER	4	GO:0005938	cell cortex	CELLULAR_COMPONENT	XM_021568829.1, XM_021567910.1, XM_021557807.1, XM_021612228.1, XM_021564065.1, XM_021558158.1, XM_021616281.1, XM_021599419.1, XM_021583174.1, XM_021566511.1, XM_021622633.1, NM_001165157.1, NM_001165059.1, XM_021560289.1, NM_001124495.1, XM_021581676.1	0.022749529898623607	4	12	57	777	61	789	6.55738	1.52091
CLUSTER 5	OVER	4	GO:0035556	intracellular signal transduction	BIOLOGICAL_PROCESS	XM_021582998.1, XM_021606341.1, XM_021568307.1, XM_021610375.1, XM_021598948.1, XM_021609133.1, XM_021557807.1, XM_021604707.1, XM_021605835.1, XM_021557705.1, XM_021586005.1, XM_021567255.1, XM_021583236.1, XM_021624081.1, XM_021598338.1, XM_021620881.1, XM_021589912.1, XM_021610220.1, XM_021618632.1, XM_021596979.1, NM_001165059.1, XM_021615618.1, NM_001124411.1, XM_021609660.1, XM_021581643.1,…	0.024387068683972585	18	142	43	647	61	789	29.5082	17.9975
CLUSTER 5	OVER	3	GO:0031224	intrinsic component of membrane	CELLULAR_COMPONENT	XM_021623036.1, XM_021591121.1, XM_021621455.1, XM_021585416.1, XM_021586005.1, NM_001124325.1, XM_021603240.1, XM_021588204.1, XM_021610721.1, XM_021584006.1, XM_021609167.1, XM_021615618.1, XM_021618214.1, XM_021611394.1, XM_021557676.1, XM_021615275.1, XM_021558117.1, XM_021593941.1, XM_021587310.1, XM_021611931.1, XM_021567371.1, XM_021582885.1, XM_021607736.1, XM_021567075.1, XM_021593837.1,…	0.025519360703033424	17	132	44	657	61	789	27.8689	16.73
CLUSTER 5	OVER	3	GO:0032153	cell division site	CELLULAR_COMPONENT	XM_021568829.1, XM_021567910.1, XM_021620056.1, XM_021558158.1	0.027679820412266982	2	2	59	787	61	789	3.27869	0.253485
CLUSTER 5	OVER	5	GO:0030165	PDZ domain binding	MOLECULAR_FUNCTION	XM_021613540.1, XM_021625637.1, XM_021583972.1, XM_021603252.1	0.027679820412266982	2	2	59	787	61	789	3.27869	0.253485
CLUSTER 5	OVER	5	GO:0005891	voltage-gated calcium channel complex	CELLULAR_COMPONENT	XM_021617788.1, XM_021556226.1, XM_021612782.1	0.027679820412266982	2	2	59	787	61	789	3.27869	0.253485
CLUSTER 5	OVER	6	GO:1903317	regulation of protein maturation	BIOLOGICAL_PROCESS	XM_021626065.1, XM_021593941.1, XM_021558158.1, NM_001124495.1	0.027679820412266982	2	2	59	787	61	789	3.27869	0.253485
CLUSTER 5	OVER	7	GO:0034704	calcium channel complex	CELLULAR_COMPONENT	XM_021617788.1, XM_021556226.1, XM_021612782.1	0.027679820412266982	2	2	59	787	61	789	3.27869	0.253485
CLUSTER 5	OVER	7	GO:0055117	regulation of cardiac muscle contraction	BIOLOGICAL_PROCESS	XM_021611785.1, XM_021600305.1, XM_021612782.1, XM_021584197.1	0.027679820412266982	2	2	59	787	61	789	3.27869	0.253485
CLUSTER 5	OVER	7	GO:0070613	regulation of protein processing	BIOLOGICAL_PROCESS	XM_021626065.1, XM_021593941.1, XM_021558158.1, NM_001124495.1	0.027679820412266982	2	2	59	787	61	789	3.27869	0.253485
CLUSTER 5	OVER	4	GO:0098802	plasma membrane signaling receptor complex	CELLULAR_COMPONENT	XM_021601139.1, XM_021577937.1, NM_001281406.1, XM_021608991.1, XM_021593941.1, XM_021620327.1, XM_021586866.1, XM_021558158.1, XM_021567075.1, NM_001124435.1	0.029368386475553756	3	7	58	782	61	789	4.91803	0.887199
CLUSTER 5	OVER	4	GO:0032182	ubiquitin-like protein binding	MOLECULAR_FUNCTION	XM_021579192.1, XM_021604323.1, XM_021578100.1, XM_021558696.1, XM_021593941.1, XM_021578815.1, XM_021594980.1, XM_021604855.1, XM_021613840.1, NM_001124342.2	0.029368386475553756	3	7	58	782	61	789	4.91803	0.887199
CLUSTER 5	OVER	6	GO:0008242	omega peptidase activity	MOLECULAR_FUNCTION	XM_021620751.1, XM_021611785.1, XM_021608049.1, XM_021576171.1, XM_021562914.1, XM_021583085.1, XM_021618945.1, XM_021572840.1, XM_021600305.1, XM_021610399.1	0.029368386475553756	3	7	58	782	61	789	4.91803	0.887199
CLUSTER 5	OVER	7	GO:0019783	ubiquitin-like protein-specific protease activity	MOLECULAR_FUNCTION	XM_021620751.1, XM_021611785.1, XM_021608049.1, XM_021576171.1, XM_021562914.1, XM_021583085.1, XM_021618945.1, XM_021572840.1, XM_021600305.1, XM_021616774.1	0.029368386475553756	3	7	58	782	61	789	4.91803	0.887199
CLUSTER 5	OVER	7	GO:0000956	nuclear-transcribed mRNA catabolic process	BIOLOGICAL_PROCESS	XM_021611785.1, XM_021568732.1, XM_021600305.1, XM_021615674.1, XM_021589737.1, XM_021610395.1, XM_021558601.1, XM_021594542.1, XM_021581653.1, XM_021603435.1	0.029368386475553756	3	7	58	782	61	789	4.91803	0.887199
CLUSTER 5	OVER	7	GO:0046578	regulation of Ras protein signal transduction	BIOLOGICAL_PROCESS	XM_021581643.1, XM_021612863.1, XM_021617915.1, XM_021568307.1, XM_021574413.1, XM_021587433.1, XM_021625493.1, XM_021567255.1, XM_021603252.1, XM_021572202.1	0.029368386475553756	3	7	58	782	61	789	4.91803	0.887199
CLUSTER 5	OVER	7	GO:0016579	protein deubiquitination	BIOLOGICAL_PROCESS	XM_021620751.1, XM_021608049.1, XM_021583085.1, XM_021618945.1, XM_021593941.1, XM_021571144.1, XM_021623571.1, XM_021622730.1, NM_001124368.1, XM_021583236.1, XM_021616281.1, XM_021611785.1, XM_021576171.1, XM_021562914.1, XM_021572840.1, XM_021600305.1, XM_021586866.1, XM_021588906.1	0.034316782830054626	4	14	57	775	61	789	6.55738	1.7744
CLUSTER 5	OVER	6	GO:0019935	cyclic-nucleotide-mediated signaling	BIOLOGICAL_PROCESS	XM_021620881.1, XM_021575883.1, XM_021561048.1, XM_021577425.1, XM_021596471.1, XM_021587433.1, XM_021622788.1, XM_021611508.1, XM_021612782.1, XM_021603305.1, XM_021615618.1	0.03834908255227038	3	8	58	781	61	789	4.91803	1.01394
CLUSTER 5	OVER	7	GO:0019933	cAMP-mediated signaling	BIOLOGICAL_PROCESS	XM_021620881.1, XM_021575883.1, XM_021561048.1, XM_021577425.1, XM_021596471.1, XM_021587433.1, XM_021622788.1, XM_021611508.1, XM_021612782.1, XM_021603305.1, XM_021615618.1	0.03834908255227038	3	8	58	781	61	789	4.91803	1.01394
CLUSTER 5	OVER	6	GO:0070646	protein modification by small protein removal	BIOLOGICAL_PROCESS	XM_021620751.1, XM_021608049.1, XM_021583085.1, XM_021618945.1, XM_021593941.1, XM_021571144.1, XM_021623571.1, XM_021622730.1, NM_001124368.1, XM_021583236.1, XM_021616281.1, XM_021611785.1, XM_021576171.1, XM_021562914.1, XM_021572840.1, XM_021600305.1, XM_021586866.1, XM_021588906.1, XM_021616774.1	0.04117962802989995	4	15	57	774	61	789	6.55738	1.90114
CLUSTER 5	OVER	4	GO:0032609	interferon-gamma production	BIOLOGICAL_PROCESS	XM_021611785.1, XM_021574413.1, XM_021607480.1, XM_021600305.1, XM_021612782.1	0.04401570995429644	2	3	59	786	61	789	3.27869	0.380228
CLUSTER 5	OVER	4	GO:0000149	SNARE binding	MOLECULAR_FUNCTION	XM_021567900.1, XM_021573729.1, XM_021587310.1, XM_021578815.1, NM_001165250.1	0.04401570995429644	2	3	59	786	61	789	3.27869	0.380228
CLUSTER 5	OVER	5	GO:0070252	actin-mediated cell contraction	BIOLOGICAL_PROCESS	XM_021583402.1, XM_021575565.1, XM_021596956.1, XM_021612782.1, XM_021574068.1	0.04401570995429644	2	3	59	786	61	789	3.27869	0.380228
CLUSTER 5	OVER	5	GO:0048017	inositol lipid-mediated signaling	BIOLOGICAL_PROCESS	XM_021599419.1, XM_021617915.1, XM_021610375.1, XM_021574413.1, XM_021586855.1	0.04401570995429644	2	3	59	786	61	789	3.27869	0.380228
CLUSTER 5	OVER	5	GO:0032649	regulation of interferon-gamma production	BIOLOGICAL_PROCESS	XM_021611785.1, XM_021574413.1, XM_021607480.1, XM_021600305.1, XM_021612782.1	0.04401570995429644	2	3	59	786	61	789	3.27869	0.380228
CLUSTER 5	OVER	6	GO:0048015	phosphatidylinositol-mediated signaling	BIOLOGICAL_PROCESS	XM_021599419.1, XM_021617915.1, XM_021610375.1, XM_021574413.1, XM_021586855.1	0.04401570995429644	2	3	59	786	61	789	3.27869	0.380228
CLUSTER 5	OVER	7	GO:0006942	regulation of striated muscle contraction	BIOLOGICAL_PROCESS	XM_021611785.1, XM_021575565.1, XM_021600305.1, XM_021612782.1, XM_021584197.1	0.04401570995429644	2	3	59	786	61	789	3.27869	0.380228
CLUSTER 5	OVER	8	GO:0090630	activation of GTPase activity	BIOLOGICAL_PROCESS	XM_021606341.1, XM_021574413.1, XM_021583972.1, XM_021610656.1, XM_021575042.1	0.04401570995429644	2	3	59	786	61	789	3.27869	0.380228
CLUSTER 5	OVER	3	GO:0098796	membrane protein complex	CELLULAR_COMPONENT	XM_021562510.1, XM_021567900.1, XM_021610375.1, XM_021557807.1, XM_021565116.1, XM_021591121.1, XM_021620327.1, XM_021605835.1, XM_021586005.1, XM_021584197.1, XM_021610721.1, XM_021608388.1, XM_021617096.1, XM_021598639.1, XM_021578815.1, XM_021616767.1, NM_001124411.1, XM_021580096.1, XM_021556226.1, XM_021599297.1, XM_021593941.1, XM_021587310.1, XM_021565711.1, XM_021589595.1, XM_021582885.1,…	0.046156731593170956	9	59	52	730	61	789	14.7541	7.47782
CLUSTER 5	OVER	4	GO:0098562	cytoplasmic side of membrane	CELLULAR_COMPONENT	XM_021613540.1, XM_021593941.1, XM_021597523.1, XM_021607112.1, XM_021589573.1, XM_021580010.1, XM_021599419.1, XM_021601139.1, XM_021625493.1, XM_021586866.1, NM_001165154.2, XM_021612806.1	0.048566690815338584	3	9	58	780	61	789	4.91803	1.14068
CLUSTER 5	OVER	5	GO:0009898	cytoplasmic side of plasma membrane	CELLULAR_COMPONENT	XM_021599419.1, XM_021601139.1, XM_021613540.1, XM_021593941.1, XM_021597523.1, XM_021607112.1, XM_021625493.1, XM_021586866.1, XM_021589573.1, NM_001165154.2, XM_021612806.1, XM_021580010.1	0.048566690815338584	3	9	58	780	61	789	4.91803	1.14068
CLUSTER 5	OVER	6	GO:0007188	adenylate cyclase-modulating G protein-coupled receptor signaling pathway	BIOLOGICAL_PROCESS	XM_021620881.1, XM_021596471.1, XM_021587433.1, XM_021597523.1, XM_021611508.1, NM_001165154.2, XM_021603305.1, XM_021612782.1, XM_021612806.1, XM_021615618.1, XM_021564623.1, XM_021614115.1	0.048566690815338584	3	9	58	780	61	789	4.91803	1.14068
CLUSTER 5	OVER	6	GO:0055088	lipid homeostasis	BIOLOGICAL_PROCESS	XM_021564986.1, XM_021612951.1, XM_021597955.1, XM_021609042.1, XM_021611931.1, NM_001124713.1, XM_021591316.1, XM_021577711.1, XM_021624660.1, XM_021618214.1, XM_021614379.1, XM_021588204.1	0.048566690815338584	3	9	58	780	61	789	4.91803	1.14068
CLUSTER 5	OVER	3	GO:0031252	cell leading edge	CELLULAR_COMPONENT	XM_021559639.1, XM_021595779.1, XM_021594980.1, XM_021622730.1, XM_021558158.1, XM_021594542.1, XM_021598452.1, XM_021613840.1, XM_021602134.1, XM_021572202.1, NM_001124342.2, XM_021611054.1, XM_021579192.1, XM_021587763.1, XM_021610220.1, XM_021583402.1, XM_021570233.1, XM_021596956.1, NM_001124235.1, XM_021560289.1	0.04877025690383003	4	16	57	773	61	789	6.55738	2.02788
CLUSTER 5	OVER	5	GO:0007187	G protein-coupled receptor signaling pathway, coupled to cyclic nucleotide second messenger	BIOLOGICAL_PROCESS	XM_021596471.1, XM_021597523.1, XM_021594980.1, XM_021612782.1, XM_021564623.1, XM_021613840.1, NM_001124342.2, XM_021579192.1, XM_021620881.1, XM_021570713.1, NM_001124447.1, XM_021587433.1, XM_021610818.1, XM_021611508.1, NM_001165154.2, XM_021603305.1, XM_021612806.1, XM_021615618.1, XM_021614379.1, XM_021614115.1	0.04877025690383003	4	16	57	773	61	789	6.55738	2.02788
CLUSTER 6	OVER	5	GO:0030318	melanocyte differentiation	BIOLOGICAL_PROCESS	XM_021583174.1, XM_021618806.1	0.007485623224551557	2	0	72	776	74	776	2.7027	0
CLUSTER 6	OVER	9	GO:0015740	C4-dicarboxylate transport	BIOLOGICAL_PROCESS	XM_021609956.1, XM_021607446.1	0.007485623224551557	2	0	72	776	74	776	2.7027	0
CLUSTER 6	OVER	5	GO:0097730	non-motile cilium	CELLULAR_COMPONENT	XM_021592323.1, XM_021568249.1, XM_021561116.1, XM_021564067.1, XM_021570800.1, XM_021579961.1	0.010469069577597013	3	3	71	773	74	776	4.05405	0.386598
CLUSTER 6	OVER	4	GO:0050931	pigment cell differentiation	BIOLOGICAL_PROCESS	XM_021583174.1, XM_021618806.1, XM_021604652.1	0.021185726107187393	2	1	72	775	74	776	2.7027	0.128866
CLUSTER 6	OVER	4	GO:0071696	ectodermal placode development	BIOLOGICAL_PROCESS	XM_021557807.1, XM_021617551.1, NM_001160488.1	0.021185726107187393	2	1	72	775	74	776	2.7027	0.128866
CLUSTER 6	OVER	4	GO:0071697	ectodermal placode morphogenesis	BIOLOGICAL_PROCESS	XM_021557807.1, XM_021617551.1, NM_001160488.1	0.021185726107187393	2	1	72	775	74	776	2.7027	0.128866
CLUSTER 6	OVER	4	GO:0060788	ectodermal placode formation	BIOLOGICAL_PROCESS	XM_021557807.1, XM_021617551.1, NM_001160488.1	0.021185726107187393	2	1	72	775	74	776	2.7027	0.128866
CLUSTER 6	OVER	6	GO:0031112	positive regulation of microtubule polymerization or depolymerization	BIOLOGICAL_PROCESS	XM_021566511.1, XM_021587546.1, XM_021564067.1	0.021185726107187393	2	1	72	775	74	776	2.7027	0.128866
CLUSTER 6	OVER	6	GO:0031114	regulation of microtubule depolymerization	BIOLOGICAL_PROCESS	XM_021587546.1, XM_021564067.1, XM_021622730.1	0.021185726107187393	2	1	72	775	74	776	2.7027	0.128866
CLUSTER 6	OVER	7	GO:0004867	serine-type endopeptidase inhibitor activity	MOLECULAR_FUNCTION	XM_021620417.1, XM_021565278.1, XM_021570541.1	0.021185726107187393	2	1	72	775	74	776	2.7027	0.128866
CLUSTER 6	OVER	8	GO:0043507	positive regulation of JUN kinase activity	BIOLOGICAL_PROCESS	XM_021557807.1, XM_021581378.1, XM_021586866.1	0.021185726107187393	2	1	72	775	74	776	2.7027	0.128866
CLUSTER 6	OVER	8	GO:0006368	transcription elongation from RNA polymerase II promoter	BIOLOGICAL_PROCESS	XM_021557807.1, XM_021572674.1, XM_021614919.1	0.021185726107187393	2	1	72	775	74	776	2.7027	0.128866
CLUSTER 6	OVER	5	GO:0061135	endopeptidase regulator activity	MOLECULAR_FUNCTION	XM_021572674.1, XM_021593941.1, XM_021620417.1, XM_021596956.1, XM_021565278.1, XM_021570541.1, NM_001124246.1, XM_021583209.1	0.02578767262234571	3	5	71	771	74	776	4.05405	0.64433
CLUSTER 6	OVER	4	GO:0061134	peptidase regulator activity	MOLECULAR_FUNCTION	XM_021616599.1, XM_021572674.1, XM_021593941.1, XM_021620417.1, XM_021596956.1, XM_021565278.1, XM_021570541.1, NM_001124246.1, XM_021583209.1	0.0362948388030805	3	6	71	770	74	776	4.05405	0.773196
CLUSTER 6	OVER	3	GO:0001750	photoreceptor outer segment	CELLULAR_COMPONENT	XM_021592323.1, XM_021564067.1, XM_021570800.1, XM_021579961.1	0.03998899600222706	2	2	72	774	74	776	2.7027	0.257732
CLUSTER 6	OVER	6	GO:0007019	microtubule depolymerization	BIOLOGICAL_PROCESS	XM_021587546.1, XM_021564067.1, XM_021622730.1, XM_021603252.1	0.03998899600222706	2	2	72	774	74	776	2.7027	0.257732
CLUSTER 6	OVER	7	GO:0006354	DNA-templated transcription, elongation	BIOLOGICAL_PROCESS	XM_021572674.1, XM_021557807.1, XM_021583528.1, XM_021614919.1	0.03998899600222706	2	2	72	774	74	776	2.7027	0.257732
CLUSTER 6	OVER	8	GO:0043506	regulation of JUN kinase activity	BIOLOGICAL_PROCESS	XM_021557807.1, XM_021581378.1, XM_021586866.1, XM_021573640.1	0.03998899600222706	2	2	72	774	74	776	2.7027	0.257732
CLUSTER 7	OVER	4	GO:0042127	regulation of cell population proliferation	BIOLOGICAL_PROCESS	XM_021596470.1, XM_021582998.1, XM_021557789.1, XM_021569646.1, XM_021618749.1, XM_021598948.1, XM_021604707.1, XM_021602222.1, XM_021596979.1, NM_001165059.1, NM_001124495.1, NM_001124411.1, NM_001124525.1, XM_021562271.1, XM_021600916.1, XM_021589347.1, XM_021599297.1, XM_021568732.1, XM_021593941.1, XM_021567075.1, XM_021603252.1, XM_021618878.1, NM_001165062.2, XM_021589179.1, XM_021612439.1,…	3.6825737947975926E-6	33	68	100	649	133	717	24.812	9.48396
CLUSTER 7	OVER	5	GO:0035914	skeletal muscle cell differentiation	BIOLOGICAL_PROCESS	XM_021617535.1, XM_021589179.1, XM_021568732.1, XM_021560853.1, XM_021610395.1, XM_021624196.1	1.3323150984159402E-5	6	0	127	717	133	717	4.51128	0
CLUSTER 7	OVER	3	GO:0008283	cell population proliferation	BIOLOGICAL_PROCESS	XM_021582998.1, XM_021557789.1, XM_021596470.1, XM_021569646.1, XM_021618749.1, XM_021598948.1, XM_021604707.1, XM_021596979.1, XM_021602222.1, NM_001165059.1, NM_001124411.1, NM_001124495.1, NM_001124525.1, XM_021600916.1, XM_021562271.1, XM_021589347.1, XM_021599297.1, XM_021568732.1, XM_021593941.1, XM_021567075.1, XM_021603252.1, XM_021618878.1, NM_001165062.2, XM_021570713.1, XM_021589179.1,…	2.5940919948028825E-5	34	80	99	637	133	717	25.5639	11.1576
CLUSTER 7	OVER	6	GO:0035767	endothelial cell chemotaxis	BIOLOGICAL_PROCESS	XM_021560853.1, XM_021568977.1, XM_021624196.1, XM_021610167.1, XM_021621480.1	8.795361391892632E-5	5	0	128	717	133	717	3.7594	0
CLUSTER 7	OVER	4	GO:0008284	positive regulation of cell population proliferation	BIOLOGICAL_PROCESS	XM_021569646.1, XM_021562510.1, XM_021604707.1, XM_021611214.1, XM_021609591.1, XM_021608855.1, XM_021559798.1, XM_021588576.1, XM_021602222.1, XM_021596979.1, NM_001165059.1, XM_021624196.1, NM_001124411.1, NM_001124495.1, XM_021575010.1, XM_021562271.1, XM_021600916.1, XM_021589347.1, XM_021599297.1, XM_021571388.1, XM_021567075.1, XM_021603252.1, XM_021618878.1, NM_001165062.2, XM_021589179.1,…	1.4211651025640909E-4	20	37	113	680	133	717	15.0376	5.16039
CLUSTER 7	OVER	5	GO:0050679	positive regulation of epithelial cell proliferation	BIOLOGICAL_PROCESS	XM_021569646.1, XM_021575010.1, XM_021599297.1, XM_021560853.1, XM_021608991.1, XM_021568977.1, XM_021568131.1, XM_021610167.1, XM_021621480.1, XM_021609591.1, XM_021618878.1, XM_021559798.1, XM_021588576.1, XM_021589179.1, XM_021602222.1, XM_021604403.1, XM_021624196.1, XM_021589802.1, NM_001124411.1	1.6777631705895796E-4	10	9	123	708	133	717	7.5188	1.25523
CLUSTER 7	OVER	4	GO:0030546	signaling receptor activator activity	MOLECULAR_FUNCTION	XM_021576378.1, XM_021580823.1, XM_021561048.1, XM_021568977.1, XM_021564065.1, XM_021610167.1, XM_021593092.1, XM_021589179.1, XM_021602650.1, XM_021600305.1, NM_001124489.2, XM_021593949.1, XM_021568818.1	1.9031988954665464E-4	8	5	125	712	133	717	6.01504	0.69735
CLUSTER 7	OVER	2	GO:0050896	response to stimulus	BIOLOGICAL_PROCESS	XM_021610375.1, XM_021598948.1, XM_021609133.1, XM_021604707.1, XM_021620327.1, XM_021605835.1, XM_021586005.1, XM_021557705.1, XM_021622409.1, XM_021610220.1, XM_021588864.1, XM_021608706.1, NM_001124411.1, XM_021572164.1, XM_021581643.1, XM_021600916.1, XM_021566090.1, XM_021589347.1, XM_021602820.1, XM_021570541.1, XM_021574136.1, XM_021601900.1, XM_021565541.1, XM_021585293.1, XM_021580010.1,…	1.9108434006735313E-4	88	352	45	365	133	717	66.1654	49.0934
CLUSTER 7	OVER	6	GO:0019218	regulation of steroid metabolic process	BIOLOGICAL_PROCESS	XM_021617535.1, XM_021561048.1, XM_021569931.1, XM_021560853.1, XM_021601753.1, XM_021624196.1, XM_021618214.1, XM_021593837.1	2.831110598334178E-4	6	2	127	715	133	717	4.51128	0.27894
CLUSTER 7	OVER	3	GO:0006950	response to stress	BIOLOGICAL_PROCESS	XM_021557789.1, XM_021569646.1, XM_021598948.1, XM_021610375.1, XM_021556461.1, XM_021605835.1, XM_021586005.1, XM_021622409.1, XM_021610220.1, XM_021588864.1, NM_001165059.1, NM_001124411.1, XM_021618214.1, XM_021582779.1, XM_021600916.1, XM_021562271.1, XM_021618029.1, XM_021565711.1, XM_021570541.1, XM_021601753.1, XM_021574136.1, XM_021593837.1, XM_021565541.1, XM_021611054.1, XM_021618878.1,…	2.956698628089756E-4	51	167	82	550	133	717	38.3459	23.2915
CLUSTER 7	OVER	4	GO:0071774	response to fibroblast growth factor	BIOLOGICAL_PROCESS	XM_021556412.1, XM_021586459.1, XM_021589179.1, XM_021560853.1, XM_021587787.1, XM_021568977.1, XM_021614345.1, XM_021624196.1, XM_021604208.1, XM_021610167.1, XM_021621480.1	3.781338047043745E-4	7	4	126	713	133	717	5.26316	0.55788
CLUSTER 7	OVER	5	GO:0048018	receptor ligand activity	MOLECULAR_FUNCTION	XM_021580823.1, XM_021589179.1, XM_021602650.1, XM_021600305.1, XM_021568977.1, XM_021564065.1, NM_001124489.2, XM_021593949.1, XM_021610167.1, XM_021593092.1, XM_021568818.1	3.781338047043745E-4	7	4	126	713	133	717	5.26316	0.55788
CLUSTER 7	OVER	3	GO:0030545	receptor regulator activity	MOLECULAR_FUNCTION	XM_021576378.1, XM_021580823.1, XM_021561048.1, XM_021568977.1, XM_021564065.1, XM_021610167.1, XM_021593092.1, XM_021589179.1, XM_021602650.1, XM_021600305.1, XM_021611508.1, NM_001124489.2, XM_021593949.1, XM_021568818.1	3.857608652528221E-4	8	6	125	711	133	717	6.01504	0.83682
CLUSTER 7	OVER	5	GO:0045445	myoblast differentiation	BIOLOGICAL_PROCESS	XM_021589179.1, XM_021568732.1, XM_021610395.1, XM_021581946.1, XM_021573602.1, NM_001165182.1	4.6110592859252726E-4	5	1	128	716	133	717	3.7594	0.13947
CLUSTER 7	OVER	5	GO:0045661	regulation of myoblast differentiation	BIOLOGICAL_PROCESS	XM_021589179.1, XM_021568732.1, XM_021610395.1, XM_021581946.1, XM_021573602.1, NM_001165182.1	4.6110592859252726E-4	5	1	128	716	133	717	3.7594	0.13947
CLUSTER 7	OVER	4	GO:0001819	positive regulation of cytokine production	BIOLOGICAL_PROCESS	XM_021618932.1, XM_021560853.1, XM_021574413.1, XM_021605835.1, XM_021612782.1, XM_021604510.1, XM_021608855.1, XM_021616910.1, XM_021588576.1, XM_021607480.1, XM_021570233.1, XM_021599599.1, XM_021596979.1, XM_021609338.1, XM_021586898.1, NM_001124246.1, XM_021624196.1, XM_021593941.1, XM_021609042.1, XM_021614016.1, XM_021574136.1, NM_001160488.1, XM_021588585.1, XM_021617535.1, XM_021618878.1,…	4.6149073852147336E-4	13	19	120	698	133	717	9.77444	2.64993
CLUSTER 7	OVER	4	GO:0000981	DNA-binding transcription factor activity, RNA polymerase II-specific	MOLECULAR_FUNCTION	XM_021557789.1, XM_021596470.1, XM_021569646.1, XM_021590768.1, XM_021600136.1, XM_021595949.1, XM_021617551.1, XM_021573325.1, XM_021559097.1, XM_021609591.1, XM_021608855.1, XM_021570299.1, XM_021588576.1, XM_021607480.1, XM_021617588.1, XM_021596979.1, XM_021603947.1, NM_001165059.1, XM_021624196.1, NM_001124411.1, XM_021589347.1, XM_021599297.1, XM_021568732.1, XM_021609042.1, XM_021570392.1,…	5.145692476338673E-4	22	49	111	668	133	717	16.5414	6.83403
CLUSTER 7	OVER	3	GO:0042698	ovulation cycle	BIOLOGICAL_PROCESS	XM_021617535.1, XM_021560853.1, XM_021600305.1, XM_021624196.1	5.768120726773049E-4	4	0	129	717	133	717	3.00752	0
CLUSTER 7	OVER	5	GO:0042448	progesterone metabolic process	BIOLOGICAL_PROCESS	XM_021617535.1, XM_021561048.1, XM_021560853.1, XM_021624196.1	5.768120726773049E-4	4	0	129	717	133	717	3.00752	0
CLUSTER 7	OVER	6	GO:2000182	regulation of progesterone biosynthetic process	BIOLOGICAL_PROCESS	XM_021617535.1, XM_021561048.1, XM_021560853.1, XM_021624196.1	5.768120726773049E-4	4	0	129	717	133	717	3.00752	0
CLUSTER 7	OVER	6	GO:0006701	progesterone biosynthetic process	BIOLOGICAL_PROCESS	XM_021617535.1, XM_021561048.1, XM_021560853.1, XM_021624196.1	5.768120726773049E-4	4	0	129	717	133	717	3.00752	0
CLUSTER 7	OVER	5	GO:0010565	regulation of cellular ketone metabolic process	BIOLOGICAL_PROCESS	XM_021576378.1, XM_021561048.1, XM_021560853.1, XM_021624660.1, XM_021622730.1, XM_021593837.1, XM_021618878.1, XM_021617535.1, XM_021588576.1, XM_021569931.1, XM_021585187.1, XM_021597000.1, XM_021624196.1, XM_021618214.1, XM_021614379.1	7.181975488113572E-4	8	7	125	710	133	717	6.01504	0.97629
CLUSTER 7	OVER	5	GO:0042108	positive regulation of cytokine biosynthetic process	BIOLOGICAL_PROCESS	XM_021588585.1, XM_021617535.1, XM_021559480.1, XM_021560853.1, XM_021607480.1, XM_021599599.1, XM_021586866.1, XM_021624196.1, XM_021604510.1	7.40253017285517E-4	6	3	127	714	133	717	4.51128	0.41841
CLUSTER 7	OVER	5	GO:0044344	cellular response to fibroblast growth factor stimulus	BIOLOGICAL_PROCESS	XM_021586459.1, XM_021589179.1, XM_021560853.1, XM_021587787.1, XM_021568977.1, XM_021604208.1, XM_021624196.1, XM_021610167.1, XM_021621480.1	7.40253017285517E-4	6	3	127	714	133	717	4.51128	0.41841
CLUSTER 7	OVER	5	GO:0050678	regulation of epithelial cell proliferation	BIOLOGICAL_PROCESS	XM_021569646.1, XM_021560853.1, XM_021568977.1, XM_021568131.1, XM_021610167.1, XM_021621480.1, XM_021609591.1, XM_021608855.1, XM_021559798.1, XM_021588576.1, XM_021596979.1, XM_021602222.1, XM_021604403.1, XM_021624196.1, XM_021560289.1, NM_001124411.1, XM_021614379.1, NM_001124525.1, XM_021575010.1, XM_021599297.1, XM_021608991.1, XM_021618878.1, XM_021612851.1, XM_021616942.1, XM_021589179.1,…	8.695571116378802E-4	11	15	122	702	133	717	8.27068	2.09205
CLUSTER 7	OVER	3	GO:0048646	anatomical structure formation involved in morphogenesis	BIOLOGICAL_PROCESS	XM_021569646.1, XM_021618749.1, XM_021557807.1, XM_021598338.1, XM_021596979.1, XM_021586529.1, NM_001124495.1, NM_001124411.1, XM_021570800.1, NM_001124525.1, XM_021582779.1, XM_021562271.1, XM_021599297.1, XM_021568732.1, XM_021609042.1, XM_021611931.1, XM_021574136.1, XM_021616652.1, XM_021618878.1, XM_021617788.1, XM_021589179.1, XM_021614301.1, XM_021612439.1, XM_021600305.1, XM_021603305.1,…	9.372971769126074E-4	27	71	106	646	133	717	20.3008	9.90237
CLUSTER 7	OVER	4	GO:0001216	DNA-binding transcription activator activity	MOLECULAR_FUNCTION	XM_021557789.1, XM_021596470.1, XM_021569646.1, XM_021564986.1, XM_021590768.1, XM_021560853.1, XM_021617551.1, XM_021624660.1, XM_021609591.1, XM_021608855.1, XM_021604510.1, XM_021621480.1, XM_021588576.1, XM_021570233.1, XM_021599599.1, XM_021596979.1, XM_021561795.1, NM_001281323.1, XM_021624196.1, NM_001124411.1, XM_021614379.1, XM_021556412.1, XM_021598434.1, XM_021589347.1, XM_021599297.1,…	0.0012185418645596314	14	25	119	692	133	717	10.5263	3.48675
CLUSTER 7	OVER	5	GO:0001228	DNA-binding transcription activator activity, RNA polymerase II-specific	MOLECULAR_FUNCTION	XM_021557789.1, XM_021596470.1, XM_021569646.1, XM_021564986.1, XM_021590768.1, XM_021560853.1, XM_021617551.1, XM_021624660.1, XM_021609591.1, XM_021608855.1, XM_021604510.1, XM_021621480.1, XM_021588576.1, XM_021570233.1, XM_021599599.1, XM_021596979.1, XM_021561795.1, NM_001281323.1, XM_021624196.1, NM_001124411.1, XM_021614379.1, XM_021556412.1, XM_021598434.1, XM_021589347.1, XM_021599297.1,…	0.0012185418645596314	14	25	119	692	133	717	10.5263	3.48675
CLUSTER 7	OVER	3	GO:0045321	leukocyte activation	BIOLOGICAL_PROCESS	XM_021569646.1, XM_021574687.1, XM_021562510.1, XM_021563872.1, XM_021590079.1, XM_021604707.1, XM_021574413.1, XM_021620327.1, XM_021589737.1, XM_021605835.1, XM_021611214.1, XM_021611071.1, XM_021609591.1, XM_021588576.1, XM_021624196.1, NM_001124411.1, NM_001124495.1, XM_021570861.1, NM_001124500.1, XM_021600916.1, XM_021623293.1, XM_021562271.1, XM_021599297.1, XM_021614016.1, XM_021603088.1,…	0.0012931341824059224	24	61	109	656	133	717	18.0451	8.50767
CLUSTER 7	OVER	3	GO:0001775	cell activation	BIOLOGICAL_PROCESS	XM_021569646.1, XM_021574687.1, XM_021561048.1, XM_021562510.1, XM_021563872.1, XM_021590079.1, XM_021604707.1, XM_021574413.1, XM_021620327.1, XM_021589737.1, XM_021605835.1, XM_021611214.1, XM_021611071.1, XM_021609591.1, XM_021588576.1, XM_021624196.1, NM_001124411.1, NM_001124495.1, XM_021570861.1, NM_001124500.1, XM_021600916.1, XM_021623293.1, XM_021562271.1, XM_021599297.1, XM_021609042.1,…	0.001316582077794099	25	65	108	652	133	717	18.797	9.06555
CLUSTER 7	OVER	4	GO:0021766	hippocampus development	BIOLOGICAL_PROCESS	XM_021618878.1, XM_021588576.1, XM_021589179.1, XM_021568732.1, XM_021617096.1, XM_021610395.1, XM_021603252.1	0.0014107874119096793	5	2	128	715	133	717	3.7594	0.27894
CLUSTER 7	OVER	6	GO:0050810	regulation of steroid biosynthetic process	BIOLOGICAL_PROCESS	XM_021617535.1, XM_021561048.1, XM_021569931.1, XM_021560853.1, XM_021601753.1, XM_021624196.1, XM_021593837.1	0.0014107874119096793	5	2	128	715	133	717	3.7594	0.27894
CLUSTER 7	OVER	6	GO:0005125	cytokine activity	MOLECULAR_FUNCTION	XM_021589179.1, XM_021568977.1, NM_001124489.2, XM_021593949.1, XM_021568818.1, XM_021610167.1, XM_021593092.1	0.0014107874119096793	5	2	128	715	133	717	3.7594	0.27894
CLUSTER 7	OVER	7	GO:0035924	cellular response to vascular endothelial growth factor stimulus	BIOLOGICAL_PROCESS	XM_021616599.1, XM_021560853.1, XM_021611931.1, XM_021568977.1, XM_021624196.1, XM_021610167.1, XM_021621480.1	0.0014107874119096793	5	2	128	715	133	717	3.7594	0.27894
CLUSTER 7	OVER	5	GO:0010628	positive regulation of gene expression	BIOLOGICAL_PROCESS	XM_021557789.1, XM_021596470.1, XM_021569646.1, XM_021557807.1, XM_021600136.1, XM_021585951.1, XM_021620327.1, XM_021605835.1, XM_021615704.1, XM_021583236.1, XM_021594542.1, XM_021607480.1, XM_021588864.1, XM_021622142.1, XM_021596979.1, XM_021586529.1, XM_021608706.1, NM_001124246.1, NM_001124411.1, XM_021589347.1, XM_021599297.1, XM_021609042.1, XM_021593941.1, XM_021587352.1, XM_021567371.1,…	0.0015181463081443648	34	103	99	614	133	717	25.5639	14.3654
CLUSTER 7	OVER	7	GO:0045944	positive regulation of transcription by RNA polymerase II	BIOLOGICAL_PROCESS	XM_021557789.1, XM_021596470.1, XM_021569646.1, XM_021600136.1, XM_021590768.1, XM_021617551.1, XM_021615704.1, XM_021583236.1, XM_021608855.1, XM_021609591.1, XM_021588576.1, XM_021617096.1, XM_021607480.1, XM_021622898.1, XM_021596979.1, XM_021616767.1, XM_021608706.1, XM_021624196.1, NM_001124411.1, XM_021615232.1, XM_021589347.1, XM_021599297.1, XM_021609042.1, XM_021593837.1, XM_021585293.1,…	0.001521279205917233	23	58	110	659	133	717	17.2932	8.08926
CLUSTER 7	OVER	2	GO:0040011	locomotion	BIOLOGICAL_PROCESS	XM_021569646.1, XM_021610375.1, XM_021623036.1, XM_021622021.1, XM_021588204.1, XM_021620881.1, XM_021566511.1, XM_021610220.1, NM_001165157.1, XM_021596979.1, XM_021596956.1, XM_021567319.1, NM_001124246.1, XM_021615618.1, NM_001124411.1, XM_021581643.1, NM_001124525.1, XM_021582779.1, XM_021600916.1, XM_021562271.1, XM_021568732.1, XM_021599297.1, XM_021611931.1, XM_021574136.1, XM_021597360.1,…	0.0015571633350517236	28	78	105	639	133	717	21.0526	10.8787
CLUSTER 7	OVER	5	GO:0021761	limbic system development	BIOLOGICAL_PROCESS	XM_021618878.1, XM_021588576.1, XM_021618029.1, XM_021589179.1, XM_021568732.1, XM_021617096.1, XM_021610395.1, XM_021618031.1, XM_021603252.1, XM_021576708.1	0.001613497434224518	6	4	127	713	133	717	4.51128	0.55788
CLUSTER 7	OVER	4	GO:0046649	lymphocyte activation	BIOLOGICAL_PROCESS	XM_021574687.1, XM_021562510.1, XM_021563872.1, XM_021590079.1, XM_021604707.1, XM_021574413.1, XM_021620327.1, XM_021589737.1, XM_021605835.1, XM_021624196.1, XM_021570861.1, NM_001124500.1, XM_021562271.1, XM_021603088.1, XM_021571388.1, XM_021616281.1, XM_021615386.1, NM_001124610.2, XM_021609956.1, XM_021589179.1, XM_021600305.1, XM_021622788.1, XM_021614672.1, XM_021560853.1, XM_021562386.1,…	0.001734833807132738	18	40	115	677	133	717	13.5338	5.5788
CLUSTER 7	OVER	6	GO:0007178	transmembrane receptor protein serine/threonine kinase signaling pathway	BIOLOGICAL_PROCESS	XM_021600916.1, XM_021557807.1, XM_021599297.1, XM_021560853.1, XM_021623571.1, XM_021581378.1, XM_021568977.1, XM_021558601.1, XM_021590119.1, XM_021611214.1, XM_021567075.1, XM_021598452.1, NM_001160488.1, XM_021610167.1, XM_021593092.1, XM_021617535.1, XM_021589179.1, XM_021612439.1, XM_021625637.1, XM_021588371.1, XM_021624196.1, XM_021589802.1, NM_001124411.1, XM_021582932.1	0.0017495396402264637	10	14	123	703	133	717	7.5188	1.95258
CLUSTER 7	OVER	4	GO:0016477	cell migration	BIOLOGICAL_PROCESS	XM_021569646.1, XM_021590079.1, XM_021610375.1, XM_021623036.1, XM_021606904.1, XM_021617551.1, XM_021622021.1, XM_021611214.1, XM_021588204.1, XM_021584197.1, NM_001124342.2, XM_021609591.1, XM_021608855.1, XM_021588576.1, XM_021566511.1, XM_021610220.1, NM_001165157.1, XM_021596979.1, XM_021596956.1, XM_021567319.1, XM_021624196.1, NM_001124411.1, XM_021581643.1, NM_001124525.1, XM_021600122.1,…	0.0018741133242508633	25	67	108	650	133	717	18.797	9.34449
CLUSTER 7	OVER	5	GO:0042110	T cell activation	BIOLOGICAL_PROCESS	XM_021574687.1, XM_021562510.1, XM_021590079.1, XM_021604707.1, XM_021560853.1, XM_021614672.1, XM_021574413.1, XM_021605835.1, XM_021589737.1, XM_021594980.1, XM_021590119.1, XM_021556658.1, XM_021621480.1, XM_021604510.1, XM_021601139.1, XM_021612863.1, XM_021616910.1, XM_021599599.1, NM_001281323.1, XM_021586898.1, XM_021624196.1, XM_021570861.1, NM_001124500.1, XM_021558595.1, XM_021603088.1,…	0.0019458133138078471	15	30	118	687	133	717	11.2782	4.1841
CLUSTER 7	OVER	4	GO:0010604	positive regulation of macromolecule metabolic process	BIOLOGICAL_PROCESS	XM_021557789.1, XM_021596470.1, XM_021569646.1, XM_021604707.1, XM_021620327.1, XM_021605835.1, XM_021586005.1, XM_021615704.1, XM_021594542.1, XM_021604323.1, XM_021610220.1, XM_021588864.1, NM_001165157.1, XM_021567319.1, XM_021608706.1, NM_001124411.1, XM_021615618.1, XM_021581643.1, XM_021582779.1, XM_021600916.1, XM_021618029.1, XM_021589347.1, XM_021587352.1, XM_021567371.1, XM_021574136.1,…	0.002057724335528212	47	164	86	553	133	717	35.3383	22.8731
CLUSTER 7	OVER	5	GO:0010562	positive regulation of phosphorus metabolic process	BIOLOGICAL_PROCESS	XM_021561048.1, XM_021557807.1, XM_021604707.1, XM_021574413.1, XM_021605835.1, NM_001124325.1, XM_021611214.1, NM_001124342.2, XM_021589912.1, XM_021610220.1, NM_001165157.1, XM_021597643.1, XM_021602222.1, XM_021567319.1, XM_021608706.1, XM_021624196.1, NM_001124246.1, XM_021615618.1, NM_001124411.1, XM_021600122.1, XM_021582779.1, XM_021575010.1, XM_021600916.1, XM_021577425.1, XM_021562271.1,…	0.0020889021491978218	21	52	112	665	133	717	15.7895	7.25244
CLUSTER 7	OVER	6	GO:0045937	positive regulation of phosphate metabolic process	BIOLOGICAL_PROCESS	XM_021561048.1, XM_021557807.1, XM_021604707.1, XM_021574413.1, XM_021605835.1, NM_001124325.1, XM_021611214.1, NM_001124342.2, XM_021589912.1, XM_021610220.1, NM_001165157.1, XM_021597643.1, XM_021602222.1, XM_021567319.1, XM_021608706.1, XM_021624196.1, NM_001124246.1, XM_021615618.1, NM_001124411.1, XM_021600122.1, XM_021582779.1, XM_021575010.1, XM_021600916.1, XM_021577425.1, XM_021562271.1,…	0.0020889021491978218	21	52	112	665	133	717	15.7895	7.25244
CLUSTER 7	OVER	4	GO:0035239	tube morphogenesis	BIOLOGICAL_PROCESS	XM_021569646.1, XM_021618749.1, XM_021606904.1, XM_021617551.1, XM_021557703.1, XM_021608855.1, XM_021584197.1, XM_021609591.1, NM_001124342.2, XM_021598338.1, XM_021588576.1, XM_021596979.1, XM_021624196.1, NM_001124495.1, NM_001124411.1, XM_021600122.1, NM_001124525.1, XM_021582779.1, XM_021562271.1, XM_021556226.1, XM_021589347.1, XM_021599297.1, XM_021568732.1, XM_021609042.1, XM_021609100.1,…	0.0021545571745077204	22	56	111	661	133	717	16.5414	7.81032
CLUSTER 7	OVER	7	GO:0042327	positive regulation of phosphorylation	BIOLOGICAL_PROCESS	XM_021561048.1, XM_021557807.1, XM_021604707.1, XM_021574413.1, XM_021605835.1, NM_001124325.1, XM_021611214.1, NM_001124342.2, XM_021589912.1, XM_021610220.1, NM_001165157.1, XM_021597643.1, XM_021602222.1, XM_021567319.1, XM_021624196.1, NM_001124246.1, NM_001124411.1, XM_021615618.1, XM_021582779.1, XM_021600122.1, XM_021575010.1, XM_021600916.1, XM_021562271.1, XM_021556226.1, XM_021577425.1,…	0.002437549701262396	20	49	113	668	133	717	15.0376	6.83403
CLUSTER 7	OVER	5	GO:0006700	C21-steroid hormone biosynthetic process	BIOLOGICAL_PROCESS	XM_021617535.1, XM_021561048.1, XM_021560853.1, XM_021575623.1, XM_021624196.1	0.002532245907709083	4	1	129	716	133	717	3.00752	0.13947
CLUSTER 7	OVER	5	GO:0008207	C21-steroid hormone metabolic process	BIOLOGICAL_PROCESS	XM_021617535.1, XM_021561048.1, XM_021560853.1, XM_021575623.1, XM_021624196.1	0.002532245907709083	4	1	129	716	133	717	3.00752	0.13947
CLUSTER 7	OVER	5	GO:0002720	positive regulation of cytokine production involved in immune response	BIOLOGICAL_PROCESS	XM_021618878.1, XM_021588576.1, XM_021586866.1, XM_021605835.1	0.002532245907709083	4	1	129	716	133	717	3.00752	0.13947
CLUSTER 7	OVER	5	GO:0046885	regulation of hormone biosynthetic process	BIOLOGICAL_PROCESS	XM_021617535.1, XM_021561048.1, XM_021569931.1, XM_021560853.1, XM_021624196.1	0.002532245907709083	4	1	129	716	133	717	3.00752	0.13947
CLUSTER 7	OVER	6	GO:0043435	response to corticotropin-releasing hormone	BIOLOGICAL_PROCESS	XM_021618878.1, NM_001124730.1, XM_021588576.1, XM_021568977.1, XM_021610167.1	0.002532245907709083	4	1	129	716	133	717	3.00752	0.13947
CLUSTER 7	OVER	6	GO:0010566	regulation of ketone biosynthetic process	BIOLOGICAL_PROCESS	XM_021617535.1, XM_021561048.1, XM_021569931.1, XM_021560853.1, XM_021624196.1	0.002532245907709083	4	1	129	716	133	717	3.00752	0.13947
CLUSTER 7	OVER	7	GO:0071376	cellular response to corticotropin-releasing hormone stimulus	BIOLOGICAL_PROCESS	XM_021618878.1, NM_001124730.1, XM_021588576.1, XM_021568977.1, XM_021610167.1	0.002532245907709083	4	1	129	716	133	717	3.00752	0.13947
CLUSTER 7	OVER	8	GO:0035259	glucocorticoid receptor binding	MOLECULAR_FUNCTION	XM_021618878.1, NM_001124447.1, XM_021588576.1, XM_021568977.1, XM_021610167.1	0.002532245907709083	4	1	129	716	133	717	3.00752	0.13947
CLUSTER 7	OVER	3	GO:0048870	cell motility	BIOLOGICAL_PROCESS	XM_021569646.1, XM_021610375.1, XM_021623036.1, XM_021622021.1, XM_021588204.1, XM_021566511.1, XM_021610220.1, NM_001165157.1, XM_021596979.1, XM_021596956.1, XM_021567319.1, NM_001124246.1, NM_001124411.1, XM_021581643.1, NM_001124525.1, XM_021582779.1, XM_021600916.1, XM_021562271.1, XM_021568732.1, XM_021599297.1, XM_021611931.1, XM_021574136.1, XM_021597360.1, XM_021567075.1, XM_021603252.1,…	0.002597743719260549	26	73	107	644	133	717	19.5489	10.1813
CLUSTER 7	OVER	3	GO:0002682	regulation of immune system process	BIOLOGICAL_PROCESS	XM_021569646.1, XM_021604703.1, XM_021589021.1, XM_021570136.1, XM_021562510.1, XM_021604707.1, XM_021574413.1, XM_021620327.1, XM_021589737.1, XM_021605835.1, XM_021558601.1, XM_021611214.1, XM_021575065.1, XM_021609591.1, NM_001124342.2, XM_021608855.1, XM_021588576.1, XM_021607480.1, XM_021596979.1, XM_021624196.1, XM_021570861.1, NM_001124411.1, NM_001124525.1, XM_021600122.1, NM_001124500.1,…	0.00263335431140894	24	65	109	652	133	717	18.0451	9.06555
CLUSTER 7	OVER	7	GO:0001934	positive regulation of protein phosphorylation	BIOLOGICAL_PROCESS	XM_021561048.1, XM_021557807.1, XM_021604707.1, XM_021574413.1, XM_021605835.1, XM_021611214.1, NM_001124342.2, XM_021589912.1, XM_021610220.1, NM_001165157.1, XM_021602222.1, XM_021567319.1, XM_021624196.1, NM_001124411.1, XM_021615618.1, XM_021582779.1, XM_021600122.1, XM_021575010.1, XM_021600916.1, XM_021577425.1, XM_021556226.1, XM_021599297.1, XM_021614016.1, XM_021574136.1, XM_021567075.1,…	0.002835784758758708	19	46	114	671	133	717	14.2857	6.41562
CLUSTER 7	OVER	3	GO:0051674	localization of cell	BIOLOGICAL_PROCESS	XM_021569646.1, XM_021610375.1, XM_021623036.1, XM_021622021.1, XM_021588204.1, XM_021566511.1, XM_021610220.1, NM_001165157.1, XM_021596979.1, XM_021596956.1, XM_021567319.1, NM_001124246.1, NM_001124411.1, XM_021581643.1, NM_001124525.1, XM_021582779.1, XM_021600916.1, XM_021562271.1, XM_021568732.1, XM_021599297.1, XM_021611931.1, XM_021574136.1, XM_021597360.1, XM_021567075.1, XM_021603252.1,…	0.003043496643323653	26	74	107	643	133	717	19.5489	10.3208
CLUSTER 7	OVER	4	GO:0071772	response to BMP	BIOLOGICAL_PROCESS	XM_021617535.1, XM_021589179.1, XM_021560853.1, XM_021568977.1, XM_021624196.1, XM_021558601.1, XM_021590119.1, NM_001160488.1, XM_021582932.1, XM_021610167.1, XM_021593092.1	0.0030959337896540127	6	5	127	712	133	717	4.51128	0.69735
CLUSTER 7	OVER	5	GO:0071773	cellular response to BMP stimulus	BIOLOGICAL_PROCESS	XM_021617535.1, XM_021589179.1, XM_021560853.1, XM_021568977.1, XM_021624196.1, XM_021558601.1, XM_021590119.1, NM_001160488.1, XM_021582932.1, XM_021610167.1, XM_021593092.1	0.0030959337896540127	6	5	127	712	133	717	4.51128	0.69735
CLUSTER 7	OVER	6	GO:0030509	BMP signaling pathway	BIOLOGICAL_PROCESS	XM_021617535.1, XM_021589179.1, XM_021560853.1, XM_021568977.1, XM_021558601.1, XM_021624196.1, XM_021590119.1, NM_001160488.1, XM_021582932.1, XM_021610167.1, XM_021593092.1	0.0030959337896540127	6	5	127	712	133	717	4.51128	0.69735
CLUSTER 7	OVER	5	GO:0051247	positive regulation of protein metabolic process	BIOLOGICAL_PROCESS	XM_021557807.1, XM_021604707.1, XM_021620327.1, XM_021605835.1, XM_021583236.1, XM_021604323.1, XM_021620881.1, XM_021589912.1, XM_021610220.1, XM_021607480.1, XM_021588864.1, NM_001165157.1, XM_021622142.1, XM_021602222.1, XM_021586529.1, XM_021567319.1, XM_021608706.1, XM_021615618.1, NM_001124411.1, XM_021582779.1, XM_021600916.1, XM_021577425.1, XM_021618029.1, XM_021599297.1, XM_021593941.1,…	0.0032692227497199003	29	87	104	630	133	717	21.8045	12.1339
CLUSTER 7	OVER	4	GO:0005516	calmodulin binding	MOLECULAR_FUNCTION	XM_021581828.1, XM_021584674.1, XM_021591925.1, XM_021620842.1, NM_001165154.2, XM_021612806.1, XM_021558158.1	0.003290247998700861	5	3	128	714	133	717	3.7594	0.41841
CLUSTER 7	OVER	4	GO:0043197	dendritic spine	CELLULAR_COMPONENT	XM_021617788.1, XM_021581828.1, XM_021577425.1, XM_021625637.1, XM_021556461.1, XM_021612782.1, XM_021599148.1, XM_021619365.1	0.003290247998700861	5	3	128	714	133	717	3.7594	0.41841
CLUSTER 7	OVER	4	GO:0021543	pallium development	BIOLOGICAL_PROCESS	XM_021618878.1, XM_021588576.1, XM_021589179.1, XM_021568732.1, XM_021608388.1, XM_021617096.1, XM_021610395.1, XM_021603252.1	0.003290247998700861	5	3	128	714	133	717	3.7594	0.41841
CLUSTER 7	OVER	4	GO:0050673	epithelial cell proliferation	BIOLOGICAL_PROCESS	XM_021569646.1, XM_021612951.1, XM_021560853.1, XM_021568977.1, XM_021582118.1, XM_021568131.1, XM_021610167.1, XM_021621480.1, XM_021609591.1, XM_021608855.1, XM_021559798.1, XM_021588576.1, XM_021602222.1, XM_021596979.1, XM_021604403.1, XM_021624196.1, XM_021560289.1, NM_001124411.1, XM_021614379.1, NM_001124525.1, XM_021575010.1, XM_021599297.1, XM_021608991.1, NM_001124713.1, XM_021618878.1,…	0.0034771744756742764	11	19	122	698	133	717	8.27068	2.64993
CLUSTER 7	OVER	4	GO:0042180	cellular ketone metabolic process	BIOLOGICAL_PROCESS	XM_021576378.1, XM_021561048.1, XM_021560853.1, XM_021624660.1, XM_021558665.1, XM_021622730.1, XM_021601900.1, XM_021593837.1, XM_021599636.1, XM_021618878.1, XM_021617535.1, XM_021573700.1, XM_021560510.1, XM_021588576.1, XM_021569931.1, XM_021562769.1, XM_021575623.1, XM_021585187.1, XM_021597000.1, XM_021624196.1, XM_021618214.1, XM_021614379.1	0.0035034826453909378	9	13	124	704	133	717	6.76692	1.81311
CLUSTER 7	OVER	4	GO:0062012	regulation of small molecule metabolic process	BIOLOGICAL_PROCESS	XM_021576378.1, XM_021561048.1, XM_021577436.1, XM_021560853.1, XM_021624660.1, XM_021622730.1, XM_021601753.1, NM_001124325.1, XM_021604915.1, XM_021593837.1, XM_021618878.1, XM_021617535.1, XM_021611054.1, XM_021588576.1, XM_021569931.1, XM_021597643.1, XM_021585187.1, XM_021597000.1, XM_021624196.1, NM_001124246.1, XM_021618214.1, XM_021614379.1	0.0035034826453909378	9	13	124	704	133	717	6.76692	1.81311
CLUSTER 7	OVER	5	GO:0043434	response to peptide hormone	BIOLOGICAL_PROCESS	XM_021573843.1, XM_021591121.1, XM_021560853.1, XM_021596471.1, XM_021559639.1, XM_021568977.1, XM_021622730.1, XM_021568131.1, XM_021610167.1, XM_021608855.1, XM_021559798.1, XM_021588576.1, XM_021596979.1, XM_021624196.1, XM_021615618.1, XM_021614379.1, NM_001124730.1, XM_021600916.1, XM_021577425.1, XM_021587310.1, NM_001124713.1, XM_021574136.1, XM_021593837.1, XM_021617535.1, XM_021618878.1,…	0.00356805192208532	10	16	123	701	133	717	7.5188	2.23152
CLUSTER 7	OVER	5	GO:0045935	positive regulation of nucleobase-containing compound metabolic process	BIOLOGICAL_PROCESS	XM_021557789.1, XM_021596470.1, XM_021569646.1, XM_021557807.1, XM_021600136.1, XM_021585951.1, NM_001124325.1, XM_021615704.1, XM_021583236.1, XM_021594542.1, XM_021607480.1, XM_021588864.1, XM_021622142.1, XM_021596979.1, XM_021608706.1, NM_001124246.1, NM_001124411.1, XM_021600916.1, XM_021589347.1, XM_021599297.1, XM_021568732.1, XM_021609042.1, XM_021593941.1, XM_021587352.1, XM_021574136.1,…	0.003628559426038211	30	92	103	625	133	717	22.5564	12.8312
CLUSTER 7	OVER	3	GO:0043198	dendritic shaft	CELLULAR_COMPONENT	XM_021617788.1, XM_021577425.1, XM_021625637.1	0.003758152504285398	3	0	130	717	133	717	2.25564	0
CLUSTER 7	OVER	4	GO:0060086	circadian temperature homeostasis	BIOLOGICAL_PROCESS	XM_021617535.1, XM_021560853.1, XM_021624196.1	0.003758152504285398	3	0	130	717	133	717	2.25564	0
CLUSTER 7	OVER	4	GO:0044849	estrous cycle	BIOLOGICAL_PROCESS	XM_021617535.1, XM_021560853.1, XM_021624196.1	0.003758152504285398	3	0	130	717	133	717	2.25564	0
CLUSTER 7	OVER	4	GO:0032352	positive regulation of hormone metabolic process	BIOLOGICAL_PROCESS	XM_021617535.1, XM_021560853.1, XM_021624196.1	0.003758152504285398	3	0	130	717	133	717	2.25564	0
CLUSTER 7	OVER	5	GO:0042222	interleukin-1 biosynthetic process	BIOLOGICAL_PROCESS	XM_021617535.1, XM_021560853.1, XM_021624196.1	0.003758152504285398	3	0	130	717	133	717	2.25564	0
CLUSTER 7	OVER	5	GO:0042033	chemokine biosynthetic process	BIOLOGICAL_PROCESS	XM_021617535.1, XM_021560853.1, XM_021624196.1	0.003758152504285398	3	0	130	717	133	717	2.25564	0
CLUSTER 7	OVER	5	GO:0072012	glomerulus vasculature development	BIOLOGICAL_PROCESS	XM_021560853.1, XM_021587433.1, XM_021624196.1	0.003758152504285398	3	0	130	717	133	717	2.25564	0
CLUSTER 7	OVER	5	GO:1905207	regulation of cardiocyte differentiation	BIOLOGICAL_PROCESS	XM_021589179.1, XM_021581946.1, XM_021573602.1	0.003758152504285398	3	0	130	717	133	717	2.25564	0
CLUSTER 7	OVER	5	GO:0046886	positive regulation of hormone biosynthetic process	BIOLOGICAL_PROCESS	XM_021617535.1, XM_021560853.1, XM_021624196.1	0.003758152504285398	3	0	130	717	133	717	2.25564	0
CLUSTER 7	OVER	5	GO:0045663	positive regulation of myoblast differentiation	BIOLOGICAL_PROCESS	XM_021589179.1, XM_021568732.1, XM_021610395.1	0.003758152504285398	3	0	130	717	133	717	2.25564	0
CLUSTER 7	OVER	6	GO:0072109	glomerular mesangium development	BIOLOGICAL_PROCESS	XM_021560853.1, XM_021587433.1, XM_021624196.1	0.003758152504285398	3	0	130	717	133	717	2.25564	0
CLUSTER 7	OVER	6	GO:0061440	kidney vasculature development	BIOLOGICAL_PROCESS	XM_021560853.1, XM_021587433.1, XM_021624196.1	0.003758152504285398	3	0	130	717	133	717	2.25564	0
CLUSTER 7	OVER	6	GO:0050755	chemokine metabolic process	BIOLOGICAL_PROCESS	XM_021617535.1, XM_021560853.1, XM_021624196.1	0.003758152504285398	3	0	130	717	133	717	2.25564	0
CLUSTER 7	OVER	6	GO:0061437	renal system vasculature development	BIOLOGICAL_PROCESS	XM_021560853.1, XM_021587433.1, XM_021624196.1	0.003758152504285398	3	0	130	717	133	717	2.25564	0
CLUSTER 7	OVER	6	GO:0098758	response to interleukin-8	BIOLOGICAL_PROCESS	XM_021617535.1, XM_021560853.1, XM_021624196.1	0.003758152504285398	3	0	130	717	133	717	2.25564	0
CLUSTER 7	OVER	6	GO:0050720	interleukin-1 beta biosynthetic process	BIOLOGICAL_PROCESS	XM_021617535.1, XM_021560853.1, XM_021624196.1	0.003758152504285398	3	0	130	717	133	717	2.25564	0
CLUSTER 7	OVER	6	GO:0051890	regulation of cardioblast differentiation	BIOLOGICAL_PROCESS	XM_021589179.1, XM_021581946.1, XM_021573602.1	0.003758152504285398	3	0	130	717	133	717	2.25564	0
CLUSTER 7	OVER	6	GO:0014909	smooth muscle cell migration	BIOLOGICAL_PROCESS	XM_021618878.1, XM_021588576.1, XM_021624196.1	0.003758152504285398	3	0	130	717	133	717	2.25564	0
CLUSTER 7	OVER	6	GO:0014911	positive regulation of smooth muscle cell migration	BIOLOGICAL_PROCESS	XM_021618878.1, XM_021588576.1, XM_021624196.1	0.003758152504285398	3	0	130	717	133	717	2.25564	0
CLUSTER 7	OVER	6	GO:0014910	regulation of smooth muscle cell migration	BIOLOGICAL_PROCESS	XM_021618878.1, XM_021588576.1, XM_021624196.1	0.003758152504285398	3	0	130	717	133	717	2.25564	0
CLUSTER 7	OVER	6	GO:0045073	regulation of chemokine biosynthetic process	BIOLOGICAL_PROCESS	XM_021617535.1, XM_021560853.1, XM_021624196.1	0.003758152504285398	3	0	130	717	133	717	2.25564	0
CLUSTER 7	OVER	6	GO:0045080	positive regulation of chemokine biosynthetic process	BIOLOGICAL_PROCESS	XM_021617535.1, XM_021560853.1, XM_021624196.1	0.003758152504285398	3	0	130	717	133	717	2.25564	0
CLUSTER 7	OVER	6	GO:0010002	cardioblast differentiation	BIOLOGICAL_PROCESS	XM_021589179.1, XM_021581946.1, XM_021573602.1	0.003758152504285398	3	0	130	717	133	717	2.25564	0
CLUSTER 7	OVER	6	GO:0045360	regulation of interleukin-1 biosynthetic process	BIOLOGICAL_PROCESS	XM_021617535.1, XM_021560853.1, XM_021624196.1	0.003758152504285398	3	0	130	717	133	717	2.25564	0
CLUSTER 7	OVER	6	GO:0045362	positive regulation of interleukin-1 biosynthetic process	BIOLOGICAL_PROCESS	XM_021617535.1, XM_021560853.1, XM_021624196.1	0.003758152504285398	3	0	130	717	133	717	2.25564	0
CLUSTER 7	OVER	6	GO:0061081	positive regulation of myeloid leukocyte cytokine production involved in immune response	BIOLOGICAL_PROCESS	XM_021618878.1, XM_021588576.1, XM_021605835.1	0.003758152504285398	3	0	130	717	133	717	2.25564	0
CLUSTER 7	OVER	7	GO:0098759	cellular response to interleukin-8	BIOLOGICAL_PROCESS	XM_021617535.1, XM_021560853.1, XM_021624196.1	0.003758152504285398	3	0	130	717	133	717	2.25564	0
CLUSTER 7	OVER	7	GO:0050725	positive regulation of interleukin-1 beta biosynthetic process	BIOLOGICAL_PROCESS	XM_021617535.1, XM_021560853.1, XM_021624196.1	0.003758152504285398	3	0	130	717	133	717	2.25564	0
CLUSTER 7	OVER	7	GO:0050722	regulation of interleukin-1 beta biosynthetic process	BIOLOGICAL_PROCESS	XM_021617535.1, XM_021560853.1, XM_021624196.1	0.003758152504285398	3	0	130	717	133	717	2.25564	0
CLUSTER 7	OVER	7	GO:0044729	hemi-methylated DNA-binding	MOLECULAR_FUNCTION	XM_021617535.1, XM_021560853.1, XM_021624196.1	0.003758152504285398	3	0	130	717	133	717	2.25564	0
CLUSTER 7	OVER	7	GO:0010385	double-stranded methylated DNA binding	MOLECULAR_FUNCTION	XM_021617535.1, XM_021560853.1, XM_021624196.1	0.003758152504285398	3	0	130	717	133	717	2.25564	0
CLUSTER 7	OVER	6	GO:0000228	nuclear chromosome	CELLULAR_COMPONENT	XM_021557789.1, XM_021557263.1, XM_021595949.1, XM_021608855.1, XM_021557918.1, XM_021617096.1, XM_021607480.1, XM_021617588.1, XM_021622898.1, XM_021561925.1, XM_021596979.1, XM_021616767.1, XM_021624196.1, NM_001124411.1, XM_021603898.1, XM_021556226.1, XM_021589347.1, XM_021591823.1, XM_021599297.1, XM_021609042.1, XM_021586289.1, XM_021601753.1, XM_021571388.1, XM_021585293.1, XM_021617788.1,…	0.0037992297151879105	17	40	116	677	133	717	12.782	5.5788
CLUSTER 7	OVER	5	GO:0051254	positive regulation of RNA metabolic process	BIOLOGICAL_PROCESS	XM_021557789.1, XM_021596470.1, XM_021569646.1, XM_021557807.1, XM_021600136.1, XM_021585951.1, XM_021615704.1, XM_021583236.1, XM_021594542.1, XM_021607480.1, XM_021588864.1, XM_021596979.1, XM_021622142.1, XM_021608706.1, NM_001124411.1, XM_021589347.1, XM_021599297.1, XM_021568732.1, XM_021587352.1, XM_021609042.1, XM_021593941.1, XM_021601753.1, XM_021574136.1, XM_021593837.1, XM_021585293.1,…	0.00390311482000888	28	84	105	633	133	717	21.0526	11.7155
CLUSTER 7	OVER	4	GO:0098542	defense response to other organism	BIOLOGICAL_PROCESS	XM_021568829.1, XM_021567900.1, XM_021562510.1, XM_021625447.1, XM_021560853.1, XM_021574413.1, XM_021618999.1, XM_021612228.1, XM_021611214.1, XM_021575065.1, XM_021598693.1, XM_021556658.1, XM_021604510.1, XM_021608855.1, XM_021566950.1, XM_021616910.1, XM_021607480.1, XM_021599599.1, XM_021596979.1, XM_021609338.1, NM_001124246.1, XM_021624196.1, XM_021614379.1, XM_021623828.1, XM_021600916.1,…	0.004010544641566512	15	33	118	684	133	717	11.2782	4.60251
CLUSTER 7	OVER	5	GO:0098978	glutamatergic synapse	CELLULAR_COMPONENT	XM_021576378.1, XM_021561048.1, XM_021577425.1, XM_021576786.1, XM_021556461.1, XM_021595779.1, XM_021574136.1, XM_021617788.1, XM_021583174.1, XM_021589179.1, XM_021625637.1, NM_001165157.1, NM_001124235.1, XM_021599148.1, XM_021619365.1	0.004230549413785261	7	8	126	709	133	717	5.26316	1.11576
CLUSTER 7	OVER	5	GO:0031328	positive regulation of cellular biosynthetic process	BIOLOGICAL_PROCESS	XM_021557789.1, XM_021596470.1, XM_021569646.1, XM_021557807.1, XM_021600136.1, XM_021585951.1, XM_021615704.1, XM_021583236.1, XM_021607480.1, XM_021588864.1, XM_021622142.1, XM_021596979.1, XM_021586529.1, XM_021608706.1, NM_001124411.1, XM_021618214.1, XM_021581643.1, XM_021600916.1, XM_021589347.1, XM_021599297.1, XM_021609042.1, XM_021593941.1, XM_021587352.1, XM_021567371.1, XM_021601753.1,…	0.004334981603611366	29	89	104	628	133	717	21.8045	12.4128
CLUSTER 7	OVER	3	GO:0042330	taxis	BIOLOGICAL_PROCESS	XM_021590079.1, XM_021560853.1, XM_021594980.1, XM_021568977.1, XM_021622021.1, XM_021622730.1, XM_021612782.1, XM_021588204.1, NM_001124342.2, XM_021610167.1, XM_021621480.1, XM_021586459.1, XM_021588576.1, XM_021613243.1, XM_021624196.1, XM_021615618.1, XM_021581676.1, XM_021600122.1, XM_021614870.1, XM_021562271.1, XM_021608991.1, XM_021613840.1, XM_021589534.1, XM_021579192.1, XM_021618878.1,…	0.004339740486756479	12	23	121	694	133	717	9.02256	3.20781
CLUSTER 7	OVER	4	GO:0006935	chemotaxis	BIOLOGICAL_PROCESS	XM_021590079.1, XM_021560853.1, XM_021594980.1, XM_021568977.1, XM_021622021.1, XM_021622730.1, XM_021612782.1, XM_021588204.1, NM_001124342.2, XM_021610167.1, XM_021621480.1, XM_021586459.1, XM_021588576.1, XM_021613243.1, XM_021624196.1, XM_021615618.1, XM_021581676.1, XM_021600122.1, XM_021614870.1, XM_021562271.1, XM_021608991.1, XM_021613840.1, XM_021589534.1, XM_021579192.1, XM_021618878.1,…	0.004339740486756479	12	23	121	694	133	717	9.02256	3.20781
CLUSTER 7	OVER	5	GO:0010557	positive regulation of macromolecule biosynthetic process	BIOLOGICAL_PROCESS	XM_021557789.1, XM_021596470.1, XM_021569646.1, XM_021557807.1, XM_021600136.1, XM_021585951.1, XM_021615704.1, XM_021583236.1, XM_021607480.1, XM_021588864.1, XM_021596979.1, XM_021622142.1, XM_021586529.1, XM_021608706.1, NM_001124411.1, XM_021581643.1, XM_021600916.1, XM_021589347.1, XM_021599297.1, XM_021587352.1, XM_021609042.1, XM_021593941.1, XM_021567371.1, XM_021601753.1, XM_021593837.1,…	0.0044991080204564915	28	85	105	632	133	717	21.0526	11.855
CLUSTER 7	OVER	5	GO:0031981	nuclear lumen	CELLULAR_COMPONENT	XM_021557789.1, XM_021596470.1, XM_021569646.1, XM_021598948.1, XM_021610375.1, XM_021619790.1, XM_021556461.1, XM_021615704.1, XM_021622409.1, XM_021588864.1, XM_021608706.1, NM_001124411.1, XM_021581643.1, XM_021600916.1, XM_021618029.1, XM_021589347.1, XM_021587352.1, XM_021610860.1, XM_021601753.1, XM_021571315.1, XM_021585293.1, XM_021580010.1, XM_021565541.1, NM_001165062.2, XM_021618878.1,…	0.004614589248770847	49	181	84	536	133	717	36.8421	25.2441
CLUSTER 7	OVER	3	GO:0051240	positive regulation of multicellular organismal process	BIOLOGICAL_PROCESS	XM_021569646.1, XM_021604707.1, XM_021605835.1, XM_021598338.1, XM_021607480.1, XM_021596979.1, XM_021596956.1, XM_021608706.1, NM_001124246.1, NM_001124411.1, XM_021570861.1, XM_021599297.1, XM_021568732.1, XM_021609042.1, XM_021593941.1, XM_021611931.1, XM_021614016.1, XM_021574136.1, XM_021567075.1, XM_021585293.1, XM_021618878.1, XM_021611054.1, XM_021589179.1, XM_021610461.1, XM_021600305.1,…	0.004914641680547163	25	73	108	644	133	717	18.797	10.1813
CLUSTER 7	OVER	4	GO:0009891	positive regulation of biosynthetic process	BIOLOGICAL_PROCESS	XM_021557789.1, XM_021596470.1, XM_021569646.1, XM_021557807.1, XM_021600136.1, XM_021585951.1, XM_021615704.1, XM_021583236.1, XM_021607480.1, XM_021588864.1, XM_021622142.1, XM_021596979.1, XM_021586529.1, XM_021608706.1, NM_001124411.1, XM_021618214.1, XM_021581643.1, XM_021600916.1, XM_021589347.1, XM_021599297.1, XM_021609042.1, XM_021593941.1, XM_021587352.1, XM_021567371.1, XM_021601753.1,…	0.004970459125580897	29	90	104	627	133	717	21.8045	12.5523
CLUSTER 7	OVER	4	GO:0035295	tube development	BIOLOGICAL_PROCESS	XM_021569646.1, XM_021618749.1, XM_021606904.1, XM_021617551.1, XM_021557703.1, XM_021608855.1, XM_021584197.1, XM_021609591.1, NM_001124342.2, XM_021598338.1, XM_021559798.1, XM_021588576.1, XM_021596979.1, XM_021624196.1, NM_001124495.1, NM_001124411.1, XM_021600122.1, NM_001124525.1, XM_021582779.1, XM_021618029.1, XM_021562271.1, XM_021556226.1, XM_021589347.1, XM_021599297.1, XM_021568732.1,…	0.005089894462043687	23	65	110	652	133	717	17.2932	9.06555
CLUSTER 7	OVER	3	GO:0009893	positive regulation of metabolic process	BIOLOGICAL_PROCESS	XM_021557789.1, XM_021596470.1, XM_021569646.1, XM_021604707.1, XM_021620327.1, XM_021605835.1, XM_021586005.1, NM_001124325.1, XM_021615704.1, XM_021594542.1, XM_021604323.1, XM_021610220.1, XM_021588864.1, NM_001165157.1, XM_021597643.1, XM_021567319.1, XM_021608706.1, NM_001124411.1, XM_021615618.1, XM_021618214.1, XM_021581643.1, XM_021582779.1, XM_021600916.1, XM_021618029.1, XM_021562271.1,…	0.005105148563013939	49	182	84	535	133	717	36.8421	25.3835
CLUSTER 7	OVER	4	GO:0042089	cytokine biosynthetic process	BIOLOGICAL_PROCESS	XM_021560853.1, XM_021603643.1, XM_021604510.1, XM_021588585.1, XM_021617535.1, XM_021559480.1, NM_001124447.1, XM_021607480.1, XM_021599599.1, XM_021586866.1, XM_021624196.1, XM_021611737.1	0.00540233854445593	6	6	127	711	133	717	4.51128	0.83682
CLUSTER 7	OVER	5	GO:0042035	regulation of cytokine biosynthetic process	BIOLOGICAL_PROCESS	XM_021560853.1, XM_021603643.1, XM_021604510.1, XM_021617535.1, XM_021588585.1, XM_021559480.1, NM_001124447.1, XM_021607480.1, XM_021599599.1, XM_021586866.1, XM_021624196.1, XM_021611737.1	0.00540233854445593	6	6	127	711	133	717	4.51128	0.83682
CLUSTER 7	OVER	5	GO:0042107	cytokine metabolic process	BIOLOGICAL_PROCESS	XM_021560853.1, XM_021603643.1, XM_021604510.1, XM_021588585.1, XM_021617535.1, XM_021559480.1, NM_001124447.1, XM_021607480.1, XM_021599599.1, XM_021586866.1, XM_021624196.1, XM_021611737.1	0.00540233854445593	6	6	127	711	133	717	4.51128	0.83682
CLUSTER 7	OVER	6	GO:0001938	positive regulation of endothelial cell proliferation	BIOLOGICAL_PROCESS	XM_021569646.1, XM_021599297.1, XM_021560853.1, XM_021608991.1, XM_021568977.1, XM_021624196.1, XM_021589802.1, NM_001124411.1, XM_021568131.1, XM_021609591.1, XM_021610167.1, XM_021621480.1	0.00540233854445593	6	6	127	711	133	717	4.51128	0.83682
CLUSTER 7	OVER	6	GO:1902680	positive regulation of RNA biosynthetic process	BIOLOGICAL_PROCESS	XM_021557789.1, XM_021596470.1, XM_021569646.1, XM_021557807.1, XM_021600136.1, XM_021585951.1, XM_021615704.1, XM_021583236.1, XM_021607480.1, XM_021596979.1, XM_021608706.1, NM_001124411.1, XM_021589347.1, XM_021599297.1, XM_021587352.1, XM_021609042.1, XM_021593941.1, XM_021601753.1, XM_021593837.1, XM_021585293.1, XM_021618878.1, XM_021589179.1, XM_021600305.1, XM_021557129.1, XM_021589802.1,…	0.005697377478287242	25	74	108	643	133	717	18.797	10.3208
CLUSTER 7	OVER	6	GO:0045893	positive regulation of transcription, DNA-templated	BIOLOGICAL_PROCESS	XM_021557789.1, XM_021596470.1, XM_021569646.1, XM_021557807.1, XM_021600136.1, XM_021590768.1, XM_021585951.1, XM_021617551.1, XM_021615704.1, XM_021583236.1, XM_021608855.1, XM_021609591.1, XM_021588576.1, XM_021617096.1, XM_021607480.1, XM_021622898.1, XM_021596979.1, XM_021616767.1, XM_021608706.1, XM_021624196.1, NM_001124411.1, XM_021615232.1, XM_021589347.1, XM_021599297.1, XM_021609042.1,…	0.005697377478287242	25	74	108	643	133	717	18.797	10.3208
CLUSTER 7	OVER	7	GO:1903508	positive regulation of nucleic acid-templated transcription	BIOLOGICAL_PROCESS	XM_021557789.1, XM_021596470.1, XM_021569646.1, XM_021557807.1, XM_021600136.1, XM_021585951.1, XM_021615704.1, XM_021583236.1, XM_021607480.1, XM_021596979.1, XM_021608706.1, NM_001124411.1, XM_021589347.1, XM_021599297.1, XM_021587352.1, XM_021609042.1, XM_021593941.1, XM_021601753.1, XM_021593837.1, XM_021585293.1, XM_021618878.1, XM_021589179.1, XM_021600305.1, XM_021557129.1, XM_021589802.1,…	0.005697377478287242	25	74	108	643	133	717	18.797	10.3208
CLUSTER 7	OVER	4	GO:0031325	positive regulation of cellular metabolic process	BIOLOGICAL_PROCESS	XM_021557789.1, XM_021596470.1, XM_021569646.1, XM_021604707.1, XM_021620327.1, XM_021605835.1, NM_001124325.1, XM_021586005.1, XM_021615704.1, XM_021594542.1, XM_021604323.1, XM_021610220.1, XM_021588864.1, NM_001165157.1, XM_021597643.1, XM_021567319.1, XM_021608706.1, NM_001124411.1, XM_021615618.1, XM_021618214.1, XM_021581643.1, XM_021582779.1, XM_021600916.1, XM_021618029.1, XM_021562271.1,…	0.005754047727418757	45	164	88	553	133	717	33.8346	22.8731
CLUSTER 7	OVER	3	GO:0006928	movement of cell or subcellular component	BIOLOGICAL_PROCESS	XM_021569646.1, XM_021574687.1, XM_021610375.1, XM_021623036.1, XM_021622021.1, XM_021618557.1, XM_021588204.1, XM_021566511.1, XM_021610220.1, NM_001165157.1, XM_021596979.1, XM_021596956.1, XM_021567319.1, NM_001124246.1, XM_021615618.1, XM_021570800.1, NM_001124411.1, XM_021581643.1, NM_001124525.1, XM_021582779.1, XM_021600916.1, XM_021618029.1, XM_021562271.1, XM_021568732.1, XM_021599297.1,…	0.0061867292737841145	30	96	103	621	133	717	22.5564	13.3891
CLUSTER 7	OVER	4	GO:0000790	nuclear chromatin	CELLULAR_COMPONENT	XM_021557789.1, XM_021557263.1, XM_021595949.1, XM_021608855.1, XM_021557918.1, XM_021617096.1, XM_021607480.1, XM_021617588.1, XM_021561925.1, XM_021596979.1, XM_021616767.1, XM_021624196.1, NM_001124411.1, XM_021603898.1, XM_021589347.1, XM_021599297.1, XM_021609042.1, XM_021601753.1, XM_021585293.1, XM_021588546.1, XM_021622788.1, XM_021614345.1, XM_021567175.1, XM_021589802.1, XM_021588718.1,…	0.006197171921900587	15	35	118	682	133	717	11.2782	4.88145
CLUSTER 7	OVER	5	GO:2000177	regulation of neural precursor cell proliferation	BIOLOGICAL_PROCESS	XM_021569646.1, XM_021589179.1, XM_021568732.1, XM_021610395.1, XM_021562361.1, NM_001124495.1, XM_021575305.1, XM_021576708.1, XM_021609591.1	0.006477741725460135	5	4	128	713	133	717	3.7594	0.55788
CLUSTER 7	OVER	5	GO:0035035	histone acetyltransferase binding	MOLECULAR_FUNCTION	XM_021618878.1, XM_021617535.1, NM_001124447.1, XM_021588576.1, XM_021560853.1, XM_021596979.1, XM_021561795.1, XM_021624196.1, XM_021608855.1	0.006477741725460135	5	4	128	713	133	717	3.7594	0.55788
CLUSTER 7	OVER	6	GO:0044309	neuron spine	CELLULAR_COMPONENT	XM_021617788.1, XM_021581828.1, XM_021577425.1, XM_021625637.1, XM_021556461.1, XM_021561074.1, XM_021612782.1, XM_021619365.1, XM_021599148.1	0.006477741725460135	5	4	128	713	133	717	3.7594	0.55788
CLUSTER 7	OVER	5	GO:0008202	steroid metabolic process	BIOLOGICAL_PROCESS	XM_021564986.1, XM_021561048.1, XM_021589347.1, XM_021560853.1, XM_021602820.1, XM_021601753.1, XM_021593837.1, XM_021588204.1, XM_021617535.1, XM_021569931.1, XM_021562769.1, XM_021575623.1, XM_021597229.1, XM_021586855.1, XM_021624196.1, XM_021618214.1	0.006550150519022018	7	9	126	708	133	717	5.26316	1.25523
CLUSTER 7	OVER	6	GO:0002286	T cell activation involved in immune response	BIOLOGICAL_PROCESS	XM_021558595.1, XM_021589737.1, XM_021605835.1, XM_021603088.1, XM_021558653.1, XM_021603435.1, XM_021615386.1, XM_021604510.1, XM_021588585.1, XM_021612863.1, XM_021611785.1, XM_021608186.1, XM_021595511.1, XM_021600305.1, XM_021599599.1, XM_021570861.1	0.006550150519022018	7	9	126	708	133	717	5.26316	1.25523
CLUSTER 7	OVER	4	GO:0002702	positive regulation of production of molecular mediator of immune response	BIOLOGICAL_PROCESS	XM_021618878.1, XM_021588576.1, XM_021616910.1, XM_021586866.1, XM_021583090.1, XM_021605835.1	0.006674525865943168	4	2	129	715	133	717	3.00752	0.27894
CLUSTER 7	OVER	4	GO:0003707	steroid hormone receptor activity	MOLECULAR_FUNCTION	XM_021618878.1, NM_001124730.1, XM_021588576.1, XM_021568977.1, XM_021614379.1, XM_021610167.1	0.006674525865943168	4	2	129	715	133	717	3.00752	0.27894
CLUSTER 7	OVER	5	GO:0120178	steroid hormone biosynthetic process	BIOLOGICAL_PROCESS	XM_021617535.1, XM_021561048.1, XM_021560853.1, XM_021575623.1, XM_021586855.1, XM_021624196.1	0.006674525865943168	4	2	129	715	133	717	3.00752	0.27894
CLUSTER 7	OVER	5	GO:0032611	interleukin-1 beta production	BIOLOGICAL_PROCESS	XM_021617535.1, XM_021611785.1, XM_021587763.1, XM_021560853.1, XM_021600305.1, XM_021624196.1	0.006674525865943168	4	2	129	715	133	717	3.00752	0.27894
CLUSTER 7	OVER	5	GO:0002718	regulation of cytokine production involved in immune response	BIOLOGICAL_PROCESS	XM_021618878.1, XM_021612863.1, XM_021588576.1, XM_021616910.1, XM_021586866.1, XM_021605835.1	0.006674525865943168	4	2	129	715	133	717	3.00752	0.27894
CLUSTER 7	OVER	6	GO:0032651	regulation of interleukin-1 beta production	BIOLOGICAL_PROCESS	XM_021617535.1, XM_021611785.1, XM_021587763.1, XM_021560853.1, XM_021600305.1, XM_021624196.1	0.006674525865943168	4	2	129	715	133	717	3.00752	0.27894
CLUSTER 7	OVER	5	GO:0019216	regulation of lipid metabolic process	BIOLOGICAL_PROCESS	XM_021576378.1, XM_021561048.1, XM_021612951.1, XM_021562271.1, XM_021560853.1, XM_021624660.1, XM_021622730.1, XM_021601753.1, XM_021564623.1, XM_021593837.1, XM_021618878.1, XM_021617535.1, XM_021609956.1, XM_021588576.1, XM_021569931.1, XM_021608186.1, XM_021596956.1, XM_021585187.1, XM_021597000.1, XM_021624196.1, XM_021618214.1, XM_021622708.1, XM_021614379.1, XM_021582932.1	0.006949540456276819	9	15	124	702	133	717	6.76692	2.09205
CLUSTER 7	OVER	5	GO:0061448	connective tissue development	BIOLOGICAL_PROCESS	XM_021618029.1, XM_021584674.1, XM_021560853.1, XM_021557332.1, XM_021616652.1, XM_021576708.1, XM_021569962.1, XM_021573700.1, XM_021586459.1, XM_021620881.1, XM_021574629.1, XM_021587433.1, NM_001165059.1, XM_021583090.1, XM_021624196.1, XM_021618031.1, XM_021559155.1, XM_021618214.1, XM_021589656.1	0.0069808148511651255	8	12	125	705	133	717	6.01504	1.67364
CLUSTER 7	OVER	4	GO:0051173	positive regulation of nitrogen compound metabolic process	BIOLOGICAL_PROCESS	XM_021557789.1, XM_021596470.1, XM_021569646.1, XM_021604707.1, XM_021620327.1, XM_021605835.1, NM_001124325.1, XM_021586005.1, XM_021615704.1, XM_021594542.1, XM_021604323.1, XM_021610220.1, XM_021588864.1, NM_001165157.1, XM_021567319.1, XM_021608706.1, NM_001124411.1, XM_021615618.1, XM_021582779.1, XM_021600916.1, XM_021618029.1, XM_021589347.1, XM_021587352.1, XM_021567371.1, XM_021574136.1,…	0.007428459488221728	43	157	90	560	133	717	32.3308	21.8968
CLUSTER 7	OVER	2	GO:0140110	transcription regulator activity	MOLECULAR_FUNCTION	XM_021557789.1, XM_021596470.1, XM_021569646.1, XM_021595214.1, XM_021600136.1, XM_021595949.1, XM_021556461.1, XM_021573325.1, XM_021615704.1, XM_021617263.1, XM_021610171.1, XM_021607480.1, XM_021617588.1, XM_021596979.1, NM_001165059.1, NM_001124411.1, XM_021582779.1, XM_021589347.1, XM_021568732.1, XM_021599297.1, XM_021609042.1, XM_021593941.1, XM_021610860.1, XM_021601753.1, XM_021597360.1,…	0.007713937144150368	28	89	105	628	133	717	21.0526	12.4128
CLUSTER 7	OVER	3	GO:0051239	regulation of multicellular organismal process	BIOLOGICAL_PROCESS	XM_021557789.1, XM_021569646.1, XM_021574687.1, XM_021557807.1, XM_021604707.1, XM_021595949.1, XM_021605835.1, XM_021622021.1, XM_021588204.1, XM_021620881.1, XM_021598338.1, XM_021607480.1, XM_021596979.1, NM_001165157.1, XM_021596956.1, XM_021567319.1, XM_021608706.1, NM_001124246.1, XM_021615618.1, NM_001124495.1, XM_021570861.1, NM_001124411.1, NM_001124525.1, XM_021600916.1, XM_021589347.1,…	0.0077701612935693045	38	134	95	583	133	717	28.5714	18.689
CLUSTER 7	OVER	3	GO:0003700	DNA-binding transcription factor activity	MOLECULAR_FUNCTION	XM_021557789.1, XM_021596470.1, XM_021569646.1, XM_021595214.1, XM_021590768.1, XM_021600136.1, XM_021595949.1, XM_021617551.1, XM_021573325.1, XM_021559097.1, XM_021609591.1, XM_021608855.1, XM_021617263.1, XM_021570299.1, XM_021588576.1, XM_021568178.1, XM_021607480.1, XM_021617588.1, XM_021596979.1, XM_021603947.1, NM_001165059.1, XM_021624196.1, NM_001124411.1, XM_021582779.1, XM_021589347.1,…	0.00801991761647604	23	68	110	649	133	717	17.2932	9.48396
CLUSTER 7	OVER	3	GO:0009605	response to external stimulus	BIOLOGICAL_PROCESS	XM_021610375.1, XM_021613543.1, XM_021622021.1, XM_021561863.1, XM_021583236.1, XM_021575065.1, XM_021588204.1, XM_021607480.1, XM_021617588.1, XM_021596979.1, XM_021596956.1, NM_001124246.1, XM_021615618.1, NM_001124411.1, XM_021570861.1, NM_001124525.1, XM_021600916.1, XM_021562271.1, XM_021599297.1, XM_021593941.1, XM_021609042.1, XM_021565711.1, XM_021614016.1, XM_021601900.1, XM_021560577.1,…	0.008060806146590027	32	107	101	610	133	717	24.0602	14.9233
CLUSTER 7	OVER	5	GO:0046890	regulation of lipid biosynthetic process	BIOLOGICAL_PROCESS	XM_021561048.1, XM_021560853.1, XM_021622730.1, XM_021601753.1, XM_021593837.1, XM_021617535.1, XM_021609956.1, XM_021569931.1, XM_021596956.1, XM_021585187.1, XM_021624196.1, XM_021618214.1, XM_021582932.1	0.008756966121682364	6	7	127	710	133	717	4.51128	0.97629
CLUSTER 7	OVER	6	GO:0006694	steroid biosynthetic process	BIOLOGICAL_PROCESS	XM_021561048.1, XM_021589347.1, XM_021560853.1, XM_021602820.1, XM_021601753.1, XM_021593837.1, XM_021617535.1, XM_021569931.1, XM_021562769.1, XM_021575623.1, XM_021597229.1, XM_021586855.1, XM_021624196.1	0.008756966121682364	6	7	127	710	133	717	4.51128	0.97629
CLUSTER 7	OVER	6	GO:0060538	skeletal muscle organ development	BIOLOGICAL_PROCESS	NM_001124525.1, XM_021568732.1, XM_021560853.1, XM_021606270.1, XM_021585437.1, XM_021605105.1, XM_021610395.1, XM_021566630.1, XM_021589534.1, XM_021617535.1, XM_021589179.1, XM_021624196.1, XM_021599148.1	0.008756966121682364	6	7	127	710	133	717	4.51128	0.97629
CLUSTER 7	OVER	7	GO:0007519	skeletal muscle tissue development	BIOLOGICAL_PROCESS	NM_001124525.1, XM_021568732.1, XM_021560853.1, XM_021606270.1, XM_021585437.1, XM_021605105.1, XM_021610395.1, XM_021566630.1, XM_021589534.1, XM_021617535.1, XM_021589179.1, XM_021624196.1, XM_021599148.1	0.008756966121682364	6	7	127	710	133	717	4.51128	0.97629
CLUSTER 7	OVER	4	GO:0045787	positive regulation of cell cycle	BIOLOGICAL_PROCESS	XM_021579368.1, XM_021596470.1, XM_021612305.1, XM_021610395.1, XM_021611214.1, XM_021613247.1, XM_021566991.1, XM_021588576.1, XM_021602222.1, XM_021589878.1, XM_021604403.1, XM_021615232.1, XM_021576378.1, XM_021575010.1, XM_021598434.1, XM_021600916.1, XM_021556226.1, XM_021589347.1, XM_021568732.1, XM_021609336.1, XM_021560366.1, XM_021574136.1, XM_021591993.1, XM_021598452.1, XM_021603252.1,…	0.00880037698128083	10	19	123	698	133	717	7.5188	2.64993
CLUSTER 7	OVER	5	GO:0048514	blood vessel morphogenesis	BIOLOGICAL_PROCESS	XM_021569646.1, XM_021618749.1, XM_021557703.1, XM_021608855.1, XM_021609591.1, NM_001124342.2, XM_021584197.1, XM_021598338.1, XM_021596979.1, XM_021624196.1, NM_001124495.1, NM_001124411.1, XM_021600122.1, NM_001124525.1, XM_021582779.1, XM_021562271.1, XM_021556226.1, XM_021599297.1, XM_021568732.1, XM_021609042.1, XM_021611931.1, XM_021574136.1, XM_021617788.1, XM_021602650.1, XM_021600305.1,…	0.009600797619397992	16	41	117	676	133	717	12.0301	5.71827
CLUSTER 7	OVER	4	GO:0060041	retina development in camera-type eye	BIOLOGICAL_PROCESS	XM_021584674.1, XM_021560853.1, XM_021610860.1, NM_001124713.1, XM_021622730.1, XM_021616652.1, NM_001160488.1, XM_021584197.1, XM_021617535.1, XM_021612863.1, XM_021604403.1, XM_021624196.1, XM_021570800.1, XM_021579961.1, XM_021619365.1, XM_021589656.1	0.00970080295548605	7	10	126	707	133	717	5.26316	1.3947
CLUSTER 7	OVER	6	GO:0014706	striated muscle tissue development	BIOLOGICAL_PROCESS	XM_021568829.1, NM_001124525.1, XM_021568732.1, XM_021560853.1, XM_021575565.1, XM_021606270.1, XM_021585437.1, XM_021605105.1, XM_021610395.1, XM_021566630.1, XM_021603643.1, XM_021589534.1, XM_021617535.1, XM_021566991.1, XM_021589179.1, XM_021615560.1, XM_021617096.1, XM_021624196.1, XM_021599148.1, XM_021589656.1, XM_021588718.1	0.00980977304408996	8	13	125	704	133	717	6.01504	1.81311
CLUSTER 7	OVER	4	GO:0005102	signaling receptor binding	MOLECULAR_FUNCTION	XM_021570136.1, XM_021579532.1, XM_021557807.1, XM_021605835.1, XM_021558601.1, XM_021611214.1, XM_021557703.1, XM_021608855.1, XM_021598338.1, XM_021620881.1, XM_021588576.1, XM_021587546.1, XM_021596979.1, XM_021584084.1, XM_021611508.1, XM_021615618.1, XM_021581643.1, XM_021580823.1, XM_021562271.1, XM_021600916.1, XM_021556226.1, XM_021604235.1, XM_021602820.1, XM_021567075.1, XM_021565541.1,…	0.009831470384114806	20	57	113	660	133	717	15.0376	7.94979
CLUSTER 7	OVER	3	GO:0031974	membrane-enclosed lumen	CELLULAR_COMPONENT	XM_021557789.1, XM_021596470.1, XM_021569646.1, XM_021598948.1, XM_021610375.1, XM_021565116.1, XM_021619790.1, XM_021556461.1, XM_021615704.1, XM_021622409.1, XM_021588864.1, XM_021608706.1, NM_001124495.1, NM_001124411.1, XM_021581643.1, XM_021600916.1, XM_021618029.1, XM_021589347.1, XM_021587352.1, XM_021610860.1, XM_021602820.1, XM_021567371.1, XM_021601753.1, XM_021571315.1, XM_021585293.1,…	0.0102100792930253	53	209	80	508	133	717	39.8496	29.1492
CLUSTER 7	OVER	4	GO:0070013	intracellular organelle lumen	CELLULAR_COMPONENT	XM_021557789.1, XM_021596470.1, XM_021569646.1, XM_021598948.1, XM_021610375.1, XM_021565116.1, XM_021619790.1, XM_021556461.1, XM_021615704.1, XM_021622409.1, XM_021588864.1, XM_021608706.1, NM_001124495.1, NM_001124411.1, XM_021581643.1, XM_021600916.1, XM_021618029.1, XM_021589347.1, XM_021587352.1, XM_021610860.1, XM_021602820.1, XM_021567371.1, XM_021601753.1, XM_021571315.1, XM_021585293.1,…	0.0102100792930253	53	209	80	508	133	717	39.8496	29.1492
CLUSTER 7	OVER	4	GO:0043233	organelle lumen	CELLULAR_COMPONENT	XM_021557789.1, XM_021596470.1, XM_021569646.1, XM_021598948.1, XM_021610375.1, XM_021565116.1, XM_021619790.1, XM_021556461.1, XM_021615704.1, XM_021622409.1, XM_021588864.1, XM_021608706.1, NM_001124495.1, NM_001124411.1, XM_021581643.1, XM_021600916.1, XM_021618029.1, XM_021589347.1, XM_021587352.1, XM_021610860.1, XM_021602820.1, XM_021567371.1, XM_021601753.1, XM_021571315.1, XM_021585293.1,…	0.0102100792930253	53	209	80	508	133	717	39.8496	29.1492
CLUSTER 7	OVER	4	GO:0001525	angiogenesis	BIOLOGICAL_PROCESS	XM_021569646.1, XM_021618749.1, XM_021557703.1, XM_021609591.1, XM_021608855.1, NM_001124342.2, XM_021584197.1, XM_021598338.1, XM_021596979.1, XM_021624196.1, NM_001124495.1, NM_001124411.1, XM_021582779.1, NM_001124525.1, XM_021600122.1, XM_021562271.1, XM_021556226.1, XM_021568732.1, XM_021599297.1, XM_021609042.1, XM_021611931.1, XM_021574136.1, XM_021617788.1, XM_021602650.1, XM_021600305.1,…	0.011191159843207892	15	38	118	679	133	717	11.2782	5.29986
CLUSTER 7	OVER	4	GO:0034754	cellular hormone metabolic process	BIOLOGICAL_PROCESS	XM_021599636.1, XM_021617535.1, XM_021561048.1, XM_021560853.1, XM_021575623.1, XM_021585187.1, XM_021586855.1, XM_021622730.1, XM_021624196.1, XM_021610399.1	0.011341986016692509	5	5	128	712	133	717	3.7594	0.69735
CLUSTER 7	OVER	5	GO:1901652	response to peptide	BIOLOGICAL_PROCESS	XM_021573843.1, XM_021591121.1, XM_021560853.1, XM_021596471.1, XM_021559639.1, XM_021568977.1, XM_021622730.1, NM_001124368.1, XM_021568131.1, XM_021608855.1, XM_021610167.1, XM_021559798.1, XM_021588576.1, XM_021596979.1, XM_021624196.1, XM_021615618.1, XM_021614379.1, NM_001124730.1, XM_021577425.1, XM_021600916.1, XM_021587310.1, XM_021608991.1, NM_001124713.1, XM_021574136.1, XM_021603643.1,…	0.011461978234084591	10	20	123	697	133	717	7.5188	2.7894
CLUSTER 7	OVER	4	GO:1903706	regulation of hemopoiesis	BIOLOGICAL_PROCESS	XM_021569646.1, XM_021589021.1, XM_021574413.1, XM_021589737.1, NM_001124368.1, XM_021558601.1, XM_021609591.1, XM_021608855.1, XM_021621480.1, XM_021604510.1, XM_021612863.1, XM_021588576.1, XM_021607480.1, XM_021565865.1, XM_021596979.1, XM_021599599.1, XM_021624196.1, NM_001124411.1, XM_021570861.1, NM_001124730.1, XM_021599297.1, XM_021603088.1, XM_021603435.1, XM_021616281.1, XM_021615717.1,…	0.011499854901096422	12	27	121	690	133	717	9.02256	3.76569
CLUSTER 7	OVER	3	GO:0002252	immune effector process	BIOLOGICAL_PROCESS	XM_021569646.1, XM_021604703.1, XM_021562510.1, XM_021604707.1, XM_021574413.1, XM_021589737.1, XM_021605835.1, XM_021611214.1, XM_021611071.1, XM_021575065.1, XM_021609591.1, XM_021608855.1, XM_021588576.1, XM_021596979.1, NM_001124495.1, XM_021570861.1, XM_021600916.1, XM_021623293.1, XM_021562271.1, XM_021593941.1, XM_021603088.1, XM_021564623.1, XM_021567075.1, XM_021616281.1, XM_021615386.1,…	0.011635478717819198	17	46	116	671	133	717	12.782	6.41562
CLUSTER 7	OVER	3	GO:0005654	nucleoplasm	CELLULAR_COMPONENT	XM_021557789.1, XM_021596470.1, XM_021569646.1, XM_021610375.1, XM_021598948.1, XM_021619790.1, XM_021556461.1, XM_021615704.1, XM_021622409.1, XM_021588864.1, XM_021608706.1, NM_001124411.1, XM_021581643.1, XM_021600916.1, XM_021618029.1, XM_021589347.1, XM_021587352.1, XM_021610860.1, XM_021601753.1, XM_021571315.1, XM_021585293.1, XM_021580010.1, XM_021565541.1, NM_001165062.2, XM_021617788.1,…	0.012118063544618154	43	162	90	555	133	717	32.3308	22.5941
CLUSTER 7	OVER	5	GO:1901214	regulation of neuron death	BIOLOGICAL_PROCESS	XM_021562510.1, XM_021560853.1, XM_021610395.1, XM_021611214.1, XM_021588576.1, XM_021570233.1, XM_021624196.1, NM_001124495.1, NM_001124411.1, XM_021617915.1, XM_021616599.1, XM_021600916.1, XM_021618029.1, XM_021599297.1, XM_021568732.1, XM_021607112.1, XM_021597360.1, XM_021603252.1, XM_021618878.1, XM_021617535.1, XM_021603484.1, XM_021593909.1, NM_001124447.1, XM_021589179.1, XM_021618031.1,…	0.012541699275628268	9	17	124	700	133	717	6.76692	2.37099
CLUSTER 7	OVER	5	GO:0007517	muscle organ development	BIOLOGICAL_PROCESS	XM_021560853.1, XM_021575565.1, XM_021585437.1, XM_021605105.1, XM_021610395.1, XM_021611214.1, XM_021621480.1, XM_021566991.1, XM_021615560.1, XM_021624196.1, XM_021575529.1, NM_001124525.1, XM_021600916.1, XM_021568732.1, XM_021606270.1, XM_021597360.1, XM_021566630.1, XM_021603643.1, XM_021589534.1, XM_021617535.1, XM_021589179.1, XM_021612439.1, XM_021575305.1, XM_021599148.1, XM_021589656.1,…	0.012541699275628268	9	17	124	700	133	717	6.76692	2.37099
CLUSTER 7	OVER	5	GO:0072359	circulatory system development	BIOLOGICAL_PROCESS	XM_021568829.1, XM_021569646.1, XM_021618749.1, XM_021585437.1, XM_021611214.1, NM_001124745.1, XM_021557703.1, XM_021594542.1, XM_021608855.1, XM_021609591.1, XM_021584197.1, NM_001124342.2, XM_021598338.1, XM_021617096.1, XM_021596979.1, NM_001165059.1, XM_021624196.1, NM_001124495.1, NM_001124411.1, XM_021600122.1, NM_001124525.1, XM_021582779.1, XM_021562271.1, XM_021556226.1, XM_021600916.1,…	0.012615272657925974	22	67	111	650	133	717	16.5414	9.34449
CLUSTER 7	OVER	6	GO:0031401	positive regulation of protein modification process	BIOLOGICAL_PROCESS	XM_021561048.1, XM_021557807.1, XM_021604707.1, XM_021574413.1, XM_021605835.1, XM_021611214.1, XM_021583236.1, NM_001124342.2, XM_021581306.1, XM_021604323.1, XM_021620881.1, XM_021589912.1, XM_021610220.1, NM_001165157.1, XM_021602222.1, XM_021578815.1, XM_021567319.1, XM_021608706.1, XM_021624196.1, NM_001124411.1, XM_021615618.1, XM_021582779.1, XM_021600122.1, XM_021575010.1, XM_021600916.1,…	0.012971504309840573	21	63	112	654	133	717	15.7895	8.78661
CLUSTER 7	OVER	4	GO:0045475	locomotor rhythm	BIOLOGICAL_PROCESS	XM_021617535.1, XM_021616599.1, XM_021560853.1, XM_021624196.1	0.013302173799129863	3	1	130	716	133	717	2.25564	0.13947
CLUSTER 7	OVER	4	GO:0002468	dendritic cell antigen processing and presentation	BIOLOGICAL_PROCESS	XM_021558595.1, XM_021595511.1, XM_021558653.1, XM_021615386.1	0.013302173799129863	3	1	130	716	133	717	2.25564	0.13947
CLUSTER 7	OVER	5	GO:0032733	positive regulation of interleukin-10 production	BIOLOGICAL_PROCESS	XM_021588585.1, XM_021599599.1, XM_021609338.1, XM_021604510.1	0.013302173799129863	3	1	130	716	133	717	2.25564	0.13947
CLUSTER 7	OVER	5	GO:0060059	embryonic retina morphogenesis in camera-type eye	BIOLOGICAL_PROCESS	XM_021617535.1, XM_021560853.1, XM_021624196.1, XM_021616652.1	0.013302173799129863	3	1	130	716	133	717	2.25564	0.13947
CLUSTER 7	OVER	5	GO:0005775	vacuolar lumen	CELLULAR_COMPONENT	XM_021617788.1, XM_021611071.1, XM_021559155.1, XM_021567075.1	0.013302173799129863	3	1	130	716	133	717	2.25564	0.13947
CLUSTER 7	OVER	5	GO:0090181	regulation of cholesterol metabolic process	BIOLOGICAL_PROCESS	XM_021561048.1, XM_021601753.1, XM_021618214.1, XM_021593837.1	0.013302173799129863	3	1	130	716	133	717	2.25564	0.13947
CLUSTER 7	OVER	5	GO:1902652	secondary alcohol metabolic process	BIOLOGICAL_PROCESS	XM_021561048.1, XM_021601753.1, XM_021618214.1, XM_021593837.1	0.013302173799129863	3	1	130	716	133	717	2.25564	0.13947
CLUSTER 7	OVER	5	GO:0061082	myeloid leukocyte cytokine production	BIOLOGICAL_PROCESS	XM_021618878.1, XM_021612863.1, XM_021588576.1, XM_021605835.1	0.013302173799129863	3	1	130	716	133	717	2.25564	0.13947
CLUSTER 7	OVER	6	GO:0061418	regulation of transcription from RNA polymerase II promoter in response to hypoxia	BIOLOGICAL_PROCESS	XM_021617535.1, XM_021560853.1, XM_021588546.1, XM_021624196.1	0.013302173799129863	3	1	130	716	133	717	2.25564	0.13947
CLUSTER 7	OVER	6	GO:0032731	positive regulation of interleukin-1 beta production	BIOLOGICAL_PROCESS	XM_021617535.1, XM_021587763.1, XM_021560853.1, XM_021624196.1	0.013302173799129863	3	1	130	716	133	717	2.25564	0.13947
CLUSTER 7	OVER	6	GO:0008203	cholesterol metabolic process	BIOLOGICAL_PROCESS	XM_021561048.1, XM_021601753.1, XM_021618214.1, XM_021593837.1	0.013302173799129863	3	1	130	716	133	717	2.25564	0.13947
CLUSTER 7	OVER	6	GO:0007416	synapse assembly	BIOLOGICAL_PROCESS	XM_021583174.1, XM_021589179.1, XM_021567075.1, XM_021619365.1	0.013302173799129863	3	1	130	716	133	717	2.25564	0.13947
CLUSTER 7	OVER	6	GO:0006111	regulation of gluconeogenesis	BIOLOGICAL_PROCESS	XM_021561048.1, XM_021577436.1, XM_021597643.1, XM_021618214.1	0.013302173799129863	3	1	130	716	133	717	2.25564	0.13947
CLUSTER 7	OVER	8	GO:1905515	non-motile cilium assembly	BIOLOGICAL_PROCESS	XM_021579368.1, XM_021566511.1, XM_021615829.1, XM_021576708.1	0.013302173799129863	3	1	130	716	133	717	2.25564	0.13947
CLUSTER 7	OVER	8	GO:0033233	regulation of protein sumoylation	BIOLOGICAL_PROCESS	XM_021617535.1, XM_021575883.1, XM_021560853.1, XM_021624196.1	0.013302173799129863	3	1	130	716	133	717	2.25564	0.13947
CLUSTER 7	OVER	5	GO:0034340	response to type I interferon	BIOLOGICAL_PROCESS	XM_021600916.1, XM_021560853.1, XM_021612228.1, XM_021611214.1, XM_021608855.1, XM_021604510.1, XM_021588585.1, XM_021557351.1, XM_021617535.1, XM_021607480.1, XM_021599599.1, XM_021596979.1, XM_021624196.1, NM_001124613.1	0.013381101805313263	6	8	127	709	133	717	4.51128	1.11576
CLUSTER 7	OVER	6	GO:0071357	cellular response to type I interferon	BIOLOGICAL_PROCESS	XM_021600916.1, XM_021560853.1, XM_021612228.1, XM_021611214.1, XM_021608855.1, XM_021604510.1, XM_021588585.1, XM_021557351.1, XM_021617535.1, XM_021607480.1, XM_021599599.1, XM_021596979.1, XM_021624196.1, NM_001124613.1	0.013381101805313263	6	8	127	709	133	717	4.51128	1.11576
CLUSTER 7	OVER	6	GO:0060337	type I interferon signaling pathway	BIOLOGICAL_PROCESS	XM_021600916.1, XM_021560853.1, XM_021612228.1, XM_021611214.1, XM_021608855.1, XM_021604510.1, XM_021588585.1, XM_021557351.1, XM_021617535.1, XM_021607480.1, XM_021599599.1, XM_021596979.1, XM_021624196.1, NM_001124613.1	0.013381101805313263	6	8	127	709	133	717	4.51128	1.11576
CLUSTER 7	OVER	4	GO:0042446	hormone biosynthetic process	BIOLOGICAL_PROCESS	XM_021617535.1, XM_021561048.1, XM_021569931.1, XM_021560853.1, XM_021575623.1, XM_021586855.1, XM_021624196.1	0.013692843804673924	4	3	129	714	133	717	3.00752	0.41841
CLUSTER 7	OVER	4	GO:0098531	ligand-activated transcription factor activity	MOLECULAR_FUNCTION	XM_021618878.1, XM_021588576.1, XM_021622788.1, XM_021568977.1, XM_021582431.1, XM_021614379.1, XM_021610167.1	0.013692843804673924	4	3	129	714	133	717	3.00752	0.41841
CLUSTER 7	OVER	4	GO:0032835	glomerulus development	BIOLOGICAL_PROCESS	XM_021576378.1, XM_021560853.1, XM_021575312.1, XM_021587433.1, XM_021622788.1, XM_021624196.1, XM_021572341.1	0.013692843804673924	4	3	129	714	133	717	3.00752	0.41841
CLUSTER 7	OVER	4	GO:0002367	cytokine production involved in immune response	BIOLOGICAL_PROCESS	XM_021618878.1, XM_021612863.1, XM_021604703.1, XM_021588576.1, XM_021616910.1, XM_021605835.1, XM_021586866.1	0.013692843804673924	4	3	129	714	133	717	3.00752	0.41841
CLUSTER 7	OVER	4	GO:0007612	learning	BIOLOGICAL_PROCESS	XM_021577425.1, XM_021568732.1, XM_021599297.1, XM_021596471.1, XM_021610395.1, NM_001124411.1, XM_021560888.1	0.013692843804673924	4	3	129	714	133	717	3.00752	0.41841
CLUSTER 7	OVER	4	GO:0032612	interleukin-1 production	BIOLOGICAL_PROCESS	XM_021617535.1, XM_021611785.1, XM_021587763.1, XM_021618932.1, XM_021560853.1, XM_021600305.1, XM_021624196.1	0.013692843804673924	4	3	129	714	133	717	3.00752	0.41841
CLUSTER 7	OVER	4	GO:0002700	regulation of production of molecular mediator of immune response	BIOLOGICAL_PROCESS	XM_021618878.1, XM_021612863.1, XM_021588576.1, XM_021616910.1, XM_021583090.1, XM_021605835.1, XM_021586866.1	0.013692843804673924	4	3	129	714	133	717	3.00752	0.41841
CLUSTER 7	OVER	4	GO:0032350	regulation of hormone metabolic process	BIOLOGICAL_PROCESS	XM_021617535.1, XM_021561048.1, XM_021569931.1, XM_021560853.1, XM_021585187.1, XM_021624196.1, XM_021622730.1	0.013692843804673924	4	3	129	714	133	717	3.00752	0.41841
CLUSTER 7	OVER	5	GO:0032652	regulation of interleukin-1 production	BIOLOGICAL_PROCESS	XM_021617535.1, XM_021611785.1, XM_021587763.1, XM_021618932.1, XM_021560853.1, XM_021600305.1, XM_021624196.1	0.013692843804673924	4	3	129	714	133	717	3.00752	0.41841
CLUSTER 7	OVER	5	GO:0035051	cardiocyte differentiation	BIOLOGICAL_PROCESS	XM_021568829.1, XM_021589179.1, XM_021617096.1, XM_021581946.1, XM_021603643.1, XM_021573602.1, XM_021588718.1	0.013692843804673924	4	3	129	714	133	717	3.00752	0.41841
CLUSTER 7	OVER	5	GO:0004879	nuclear receptor activity	MOLECULAR_FUNCTION	XM_021618878.1, XM_021588576.1, XM_021622788.1, XM_021568977.1, XM_021582431.1, XM_021614379.1, XM_021610167.1	0.013692843804673924	4	3	129	714	133	717	3.00752	0.41841
CLUSTER 7	OVER	5	GO:0043112	receptor metabolic process	BIOLOGICAL_PROCESS	XM_021605250.1, XM_021589179.1, XM_021588371.1, XM_021567075.1, XM_021614379.1, XM_021616281.1, XM_021593837.1	0.013692843804673924	4	3	129	714	133	717	3.00752	0.41841
CLUSTER 7	OVER	6	GO:0019217	regulation of fatty acid metabolic process	BIOLOGICAL_PROCESS	XM_021618878.1, XM_021588576.1, XM_021597000.1, XM_021624660.1, XM_021618214.1, XM_021593837.1, XM_021614379.1	0.013692843804673924	4	3	129	714	133	717	3.00752	0.41841
CLUSTER 7	OVER	8	GO:0050731	positive regulation of peptidyl-tyrosine phosphorylation	BIOLOGICAL_PROCESS	XM_021577882.1, XM_021561048.1, NM_001281406.1, XM_021616910.1, XM_021589179.1, XM_021567319.1, XM_021605835.1	0.013692843804673924	4	3	129	714	133	717	3.00752	0.41841
CLUSTER 7	OVER	9	GO:0016925	protein sumoylation	BIOLOGICAL_PROCESS	XM_021617535.1, XM_021575883.1, XM_021618945.1, XM_021560853.1, XM_021624196.1, XM_021616774.1, XM_021604915.1	0.013692843804673924	4	3	129	714	133	717	3.00752	0.41841
CLUSTER 7	OVER	4	GO:0001568	blood vessel development	BIOLOGICAL_PROCESS	XM_021569646.1, XM_021618749.1, XM_021611214.1, NM_001124745.1, XM_021557703.1, XM_021608855.1, XM_021609591.1, NM_001124342.2, XM_021584197.1, XM_021598338.1, XM_021596979.1, XM_021624196.1, NM_001124495.1, NM_001124411.1, XM_021600122.1, NM_001124525.1, XM_021582779.1, XM_021562271.1, XM_021556226.1, XM_021600916.1, XM_021599297.1, XM_021568732.1, XM_021609042.1, XM_021611931.1, XM_021574136.1,…	0.01372296327450541	17	47	116	670	133	717	12.782	6.55509
CLUSTER 7	OVER	3	GO:0051702	interaction with symbiont	BIOLOGICAL_PROCESS	NM_001124525.1, XM_021556226.1, XM_021599297.1, NM_001124520.1, XM_021592323.1, XM_021617788.1, XM_021611785.1, XM_021601602.1, XM_021600305.1, XM_021609338.1, XM_021567175.1, NM_001124489.2, NM_001124246.1, XM_021589802.1, NM_001124411.1, XM_021568444.1, XM_021593949.1, XM_021568818.1	0.0138334769306076	7	11	126	706	133	717	5.26316	1.53417
CLUSTER 7	OVER	5	GO:0002285	lymphocyte activation involved in immune response	BIOLOGICAL_PROCESS	XM_021558595.1, XM_021605835.1, XM_021589737.1, XM_021603088.1, XM_021558653.1, XM_021603435.1, XM_021615386.1, XM_021604510.1, XM_021588585.1, XM_021612863.1, XM_021611785.1, XM_021595511.1, XM_021608186.1, XM_021575363.1, XM_021600305.1, XM_021599599.1, XM_021583090.1, XM_021570861.1	0.0138334769306076	7	11	126	706	133	717	5.26316	1.53417
CLUSTER 7	OVER	4	GO:0002263	cell activation involved in immune response	BIOLOGICAL_PROCESS	XM_021569646.1, XM_021574413.1, XM_021605835.1, XM_021589737.1, XM_021611214.1, XM_021611071.1, XM_021610399.1, XM_021609591.1, XM_021593092.1, XM_021604510.1, XM_021612863.1, XM_021588576.1, XM_021599599.1, XM_021583090.1, NM_001124495.1, XM_021570861.1, NM_001124435.1, NM_001160521.1, XM_021576378.1, XM_021558595.1, XM_021617915.1, XM_021600916.1, XM_021623293.1, XM_021583972.1, XM_021603088.1,…	0.014248922027896693	12	28	121	689	133	717	9.02256	3.90516
CLUSTER 7	OVER	4	GO:0002366	leukocyte activation involved in immune response	BIOLOGICAL_PROCESS	XM_021569646.1, XM_021574413.1, XM_021605835.1, XM_021589737.1, XM_021611214.1, XM_021611071.1, XM_021610399.1, XM_021609591.1, XM_021593092.1, XM_021604510.1, XM_021612863.1, XM_021588576.1, XM_021599599.1, XM_021583090.1, NM_001124495.1, XM_021570861.1, NM_001124435.1, NM_001160521.1, XM_021576378.1, XM_021558595.1, XM_021617915.1, XM_021600916.1, XM_021623293.1, XM_021583972.1, XM_021603088.1,…	0.014248922027896693	12	28	121	689	133	717	9.02256	3.90516
CLUSTER 7	OVER	7	GO:0006357	regulation of transcription by RNA polymerase II	BIOLOGICAL_PROCESS	XM_021557789.1, XM_021596470.1, XM_021569646.1, XM_021557807.1, XM_021600136.1, XM_021595949.1, XM_021556461.1, XM_021623571.1, XM_021573325.1, XM_021615704.1, XM_021583236.1, XM_021607480.1, XM_021617588.1, XM_021596979.1, NM_001165059.1, XM_021608706.1, NM_001124411.1, XM_021570861.1, XM_021589347.1, XM_021599297.1, XM_021568732.1, XM_021609042.1, XM_021610860.1, XM_021597360.1, XM_021616652.1,…	0.014283377465416594	30	103	103	614	133	717	22.5564	14.3654
CLUSTER 7	OVER	5	GO:0007167	enzyme linked receptor protein signaling pathway	BIOLOGICAL_PROCESS	XM_021561048.1, XM_021557807.1, XM_021591121.1, XM_021559639.1, XM_021623571.1, XM_021558601.1, XM_021604208.1, XM_021611214.1, XM_021588576.1, XM_021596956.1, XM_021608706.1, XM_021624196.1, NM_001124411.1, XM_021562271.1, XM_021566090.1, XM_021600916.1, XM_021599297.1, XM_021587310.1, XM_021611931.1, XM_021574136.1, XM_021567075.1, XM_021598452.1, XM_021618878.1, XM_021609956.1, XM_021589179.1,…	0.01566842025131893	14	36	119	681	133	717	10.5263	5.02092
CLUSTER 7	OVER	4	GO:0045595	regulation of cell differentiation	BIOLOGICAL_PROCESS	XM_021557789.1, XM_021569646.1, XM_021574687.1, XM_021557807.1, XM_021622021.1, XM_021607480.1, XM_021596979.1, XM_021596956.1, XM_021567319.1, XM_021608706.1, XM_021615618.1, NM_001124495.1, XM_021570861.1, NM_001124411.1, XM_021600916.1, XM_021589347.1, XM_021568732.1, XM_021599297.1, XM_021593941.1, XM_021565711.1, XM_021581976.1, XM_021574136.1, XM_021616652.1, XM_021567075.1, XM_021585293.1,…	0.01595927860378169	28	95	105	622	133	717	21.0526	13.2497
CLUSTER 7	OVER	5	GO:0007423	sensory organ development	BIOLOGICAL_PROCESS	XM_021569646.1, XM_021562510.1, XM_021557807.1, XM_021606904.1, XM_021595949.1, XM_021556461.1, XM_021617551.1, NM_001124745.1, XM_021557703.1, XM_021609591.1, XM_021584197.1, XM_021588576.1, XM_021563243.1, XM_021600086.1, XM_021624196.1, XM_021570800.1, NM_001124411.1, XM_021582779.1, XM_021556226.1, XM_021589347.1, XM_021599297.1, XM_021609100.1, XM_021610860.1, XM_021620029.1, XM_021616652.1,…	0.01612531301601031	16	44	117	673	133	717	12.0301	6.13668
CLUSTER 7	OVER	4	GO:0070997	neuron death	BIOLOGICAL_PROCESS	XM_021562510.1, XM_021560853.1, XM_021610395.1, XM_021611214.1, XM_021588576.1, XM_021570233.1, NM_001124246.1, XM_021624196.1, NM_001124495.1, NM_001124411.1, XM_021617915.1, XM_021616599.1, XM_021618029.1, XM_021600916.1, XM_021599297.1, XM_021568732.1, XM_021607112.1, XM_021597360.1, XM_021603252.1, XM_021618878.1, XM_021617535.1, XM_021603484.1, XM_021593909.1, NM_001124447.1, XM_021589179.1,…	0.01635332133113061	9	18	124	699	133	717	6.76692	2.51046
CLUSTER 7	OVER	3	GO:0051716	cellular response to stimulus	BIOLOGICAL_PROCESS	XM_021582998.1, XM_021569646.1, XM_021610375.1, XM_021598948.1, XM_021609133.1, XM_021604707.1, XM_021620327.1, XM_021556461.1, XM_021605835.1, XM_021586005.1, XM_021557705.1, XM_021622409.1, XM_021610220.1, XM_021577746.1, NM_001165059.1, XM_021608706.1, NM_001124411.1, XM_021615618.1, XM_021618214.1, XM_021572164.1, XM_021581643.1, XM_021582779.1, XM_021562271.1, XM_021600916.1, XM_021618029.1,…	0.01641188101661883	69	297	64	420	133	717	51.8797	41.4226
CLUSTER 7	OVER	3	GO:0005615	extracellular space	CELLULAR_COMPONENT	XM_021612951.1, XM_021617467.1, XM_021618999.1, XM_021568977.1, XM_021564065.1, XM_021590119.1, XM_021557703.1, XM_021610167.1, XM_021593092.1, XM_021578100.1, XM_021573729.1, XM_021613243.1, XM_021591185.1, NM_001124495.1, XM_021623828.1, XM_021580823.1, XM_021557710.1, XM_021617915.1, XM_021556226.1, XM_021608991.1, NM_001124713.1, XM_021570541.1, XM_021564623.1, XM_021557332.1, XM_021567075.1,…	0.01747430687311382	12	29	121	688	133	717	9.02256	4.04463
CLUSTER 7	OVER	4	GO:2000026	regulation of multicellular organismal development	BIOLOGICAL_PROCESS	XM_021557789.1, XM_021569646.1, XM_021574687.1, XM_021557807.1, XM_021622021.1, XM_021598338.1, XM_021607480.1, XM_021596979.1, XM_021596956.1, XM_021567319.1, XM_021608706.1, XM_021615618.1, NM_001124495.1, XM_021570861.1, NM_001124411.1, NM_001124525.1, XM_021589347.1, XM_021568732.1, XM_021599297.1, XM_021565711.1, XM_021610860.1, XM_021581976.1, XM_021574136.1, XM_021616652.1, XM_021567075.1,…	0.017855827055323605	28	96	105	621	133	717	21.0526	13.3891
CLUSTER 7	OVER	5	GO:0060326	cell chemotaxis	BIOLOGICAL_PROCESS	XM_021600122.1, XM_021562271.1, XM_021590079.1, XM_021560853.1, XM_021608991.1, XM_021594980.1, XM_021568977.1, XM_021612782.1, XM_021613840.1, XM_021588204.1, NM_001124342.2, XM_021610167.1, XM_021621480.1, XM_021579192.1, NM_001124610.2, XM_021616942.1, XM_021609956.1, XM_021576996.1, XM_021586866.1, NM_001124489.2, XM_021624196.1, XM_021593949.1, XM_021568818.1	0.017900742174894246	8	15	125	702	133	717	6.01504	2.09205
CLUSTER 7	OVER	2	GO:0051179	localization	BIOLOGICAL_PROCESS	XM_021569646.1, XM_021610375.1, XM_021565116.1, XM_021604707.1, XM_021620327.1, NM_001124325.1, XM_021566511.1, XM_021610220.1, XM_021597229.1, NM_001165157.1, XM_021597643.1, XM_021567319.1, XM_021584006.1, NM_001124411.1, NM_001124495.1, XM_021611394.1, XM_021618214.1, XM_021581643.1, XM_021582779.1, XM_021562271.1, XM_021600916.1, XM_021618029.1, XM_021559898.1, XM_021602820.1, XM_021574136.1,…	0.01797626668621342	64	272	69	445	133	717	48.1203	37.9358
CLUSTER 7	OVER	3	GO:0002440	production of molecular mediator of immune response	BIOLOGICAL_PROCESS	XM_021618878.1, XM_021612863.1, XM_021604703.1, XM_021588576.1, XM_021616910.1, Igkappa_G1, XM_021583090.1, XM_021605835.1, XM_021586866.1, NM_001124564.1, XM_021615386.1	0.018213696205915772	5	6	128	711	133	717	3.7594	0.83682
CLUSTER 7	OVER	5	GO:0030135	coated vesicle	CELLULAR_COMPONENT	XM_021605250.1, XM_021617788.1, XM_021604235.1, XM_021621770.1, XM_021585066.1, XM_021604652.1, NM_001165250.1, NM_001124495.1, XM_021603240.1, XM_021573602.1, XM_021624664.1	0.018213696205915772	5	6	128	711	133	717	3.7594	0.83682
CLUSTER 7	OVER	7	GO:0016922	nuclear receptor binding	MOLECULAR_FUNCTION	XM_021618878.1, NM_001124447.1, XM_021588576.1, XM_021600916.1, XM_021556226.1, XM_021612439.1, XM_021568977.1, XM_021567175.1, XM_021611214.1, XM_021614379.1, XM_021610167.1	0.018213696205915772	5	6	128	711	133	717	3.7594	0.83682
CLUSTER 7	OVER	5	GO:0051246	regulation of protein metabolic process	BIOLOGICAL_PROCESS	XM_021569646.1, XM_021598948.1, XM_021557807.1, XM_021604707.1, XM_021620056.1, XM_021620327.1, XM_021605835.1, XM_021561863.1, XM_021583236.1, XM_021594542.1, XM_021604323.1, XM_021620881.1, XM_021589912.1, XM_021610220.1, XM_021607480.1, XM_021588864.1, NM_001165157.1, XM_021602222.1, XM_021622142.1, XM_021596956.1, XM_021567319.1, XM_021586529.1, XM_021608706.1, NM_001124246.1, NM_001124495.1,…	0.01866390652340707	37	138	96	579	133	717	27.8195	19.2469
[truncated: 635 more rows]
